# Supplementary material for: Transcriptomic analysis of salt stress responsive genes in Rhazya stricta
Source: PLoS One. 2017 May 16;12(5):e0177589. doi: 10.1371/journal.pone.0177589 (PMC5433744; doi:10.1371/journal.pone.0177589)
Supplement: S1 Table — 0h1,2 (control), 2h-w1,2 (water treated for 2 h), 12h-w1,2,3 (water treated for 12 h), 24h-w1 (water treated for 24 h), 2h-s1,2,3 (salt stressed for 2 h), 12h-s1,2,3 (salt stressed for 12 h), 24h-s1,2,3 (salt stressed for 24 h). (XLSX) [file pone.0177589.s010.xlsx]

## Sheet: 12UP
Table S1. Cluster analysis indicating fold change values of assembled transcripts upregulated at 12 h time point in R. stricta under salt (500 mM NaCl) stress. 0h1,2 (control), 2h-w1,2 (water treated for 2 h), 12h-w1,2,3 (water treated for 12 h), 24h-w1 (water treated for 24 h), 2h-s1,2,3 (salt stressed for 2 h), 12h-s1,2,3 (salt stressed for 12 h), 24h-s1,2,3 (salt stressed for 24 h).
Cluster or transcript ID
115		0h-1	0h-2	2h-w1	2h-w2	12h-w1	12h-w2	12h-w3	24h-w1		2h-s1	2h-s2	2h-s3	12h-s1	12h-s2	12h-s3	24h-s1	24h-s2	24h-s3
TR27892|c1_g1_i9	molecular chaperone	-0.161901	-0.145435	-0.142604	-0.226712	-0.116446	-0.36285	-0.2151	-0.154912		-0.330632	-0.247852	-0.290388	1.417	1.52816	1.4063	-0.577151	-0.726467	-0.653008
TR1007|c0_g3_i1		-0.347464	-0.553294	-0.37372	-0.248814	-0.271106	-0.0699972	-0.194223	-0.176582		-0.613516	-0.786141	-0.509069	1.78046	1.73463	1.94029	-0.48321	-0.31254	-0.515708
TR18622|c0_g1_i2	alpha-L-fucosidase	-0.21342	-0.287671	-0.540117	-0.291687	-0.265782	-0.343894	-0.192621	-0.374445		-0.511736	-0.300764	-0.455467	1.79157	1.71283	1.56188	-0.402397	-0.448726	-0.437559
TR28924|c3_g1_i2	MULTISPECIES: beta-glucosidase [Streptomyces]	-0.20274	-0.293152	-0.17382	-0.441155	-0.30166	-0.230898	-0.250666	-0.331837		-0.251352	-0.370841	-0.110793	1.3597	1.35158	1.39127	-0.369349	-0.409395	-0.364885
TR28691|c1_g1_i11	plastid developmental DAG, [Medicago truncatula]	-0.390657	-0.284069	-0.0390489	-0.474411	-0.338141	-0.221748	-0.206781	-0.452773		-0.478291	-0.406746	-0.513199	1.78838	1.78231	1.76928	-0.490487	-0.502786	-0.540833
TR19502|c0_g1_i2	light-harvesting complex I chlorophyll A B-binding [Medicago truncatula]	-0.396873	-0.333333	-0.0787896	-0.413975	-0.194478	-0.294677	-0.30419	-0.193072		-0.131925	-0.216457	-0.368282	1.85059	1.78115	1.71434	-0.660231	-0.915052	-0.844742
TR29641|c1_g2_i2	rubisco methyltransferase family [Medicago truncatula]	-0.33431	0.0913359	-0.369725	-0.636036	-0.223109	-0.545214	-0.433465	-0.491646		-0.310176	-0.618334	-0.150342	1.83028	1.77654	1.50474	-0.274717	-0.538189	-0.277638
TR28743|c4_g1_i8		-0.685523	-0.0285126	-0.480076	-0.456336	-0.0520411	-0.469957	-0.315723	-0.269231		-0.170532	-0.483707	-0.146157	1.72134	1.7861	1.62465	-0.680513	-0.467798	-0.425977
TR28691|c1_g1_i2	plastid developmental DAG, [Medicago truncatula]	-0.306054	-0.24711	-0.251882	-0.336137	-0.307916	-0.245325	-0.305434	-0.162698		-0.378553	-0.316637	-0.281455	1.50608	1.46032	1.45667	-0.337404	-0.475669	-0.470794
TR26004|c0_g3_i2	cytochrome C biogenesis	-0.259151	-0.275858	-0.114117	-0.369051	-0.122487	-0.300338	-0.390454	-0.297808		-0.241419	-0.393152	-0.270888	1.52061	1.35182	1.44181	-0.355175	-0.54463	-0.379713
TR30047|c3_g6_i3	uncharacterized mitochondrial g00820-like	-0.647764	-0.49072	-0.375143	-0.516833	-0.287119	-0.499806	0.0517879	-0.147982		-0.508949	-0.381127	-0.0608789	1.7555	1.31349	1.81324	-0.377534	-0.249413	-0.390753
TR17888|c0_g1_i1	pentatricopeptide repeat-containing At4g21065-like	-0.414096	-0.370647	-0.366962	-0.524701	-0.440962	-0.540387	-0.398965	-0.297975		-0.435549	-0.521421	-0.462822	1.95526	1.7471	1.75372	-0.197691	-0.275694	-0.208203
TR3827|c2_g1_i6	N-acetylmuramoyl-L-alanine amidase [Bacillus cellulosilyticus]	-0.171537	-0.283052	-0.124002	-0.239193	-0.280751	-0.204605	-0.0813181	-0.224373		-0.31488	-0.524898	-0.408094	1.51495	1.54769	1.46736	-0.481082	-0.605172	-0.587049
TR26786|c2_g1_i9	heat shock 90	-0.270172	-0.35345	-0.297107	-0.288482	-0.241012	-0.361181	-0.208938	-0.230522		-0.550008	-0.502214	-0.518793	1.81596	1.72983	1.78182	-0.493489	-0.496324	-0.515914
TR3827|c2_g1_i4	N-acetylmuramoyl-L-alanine amidase [Bacillus cellulosilyticus]	-0.0525064	-0.175053	-0.0322387	-0.364759	-0.0609944	-0.223552	-0.242168	-0.150869		-0.580369	-0.465223	-0.569642	1.76773	1.68938	1.72263	-0.903194	-0.643455	-0.71572
TR28315|c0_g1_i1	RNA helicase	-0.174658	-0.234779	-0.201365	-0.282175	-0.204025	-0.192659	-0.361829	-0.0648968		-0.528046	-0.697079	-0.369914	1.51649	1.48404	1.61583	-0.514776	-0.28057	-0.509595
TR28691|c1_g1_i3	plastid developmental DAG, [Medicago truncatula]	-0.346257	-0.339786	-0.207231	-0.410928	-0.280741	-0.344637	-0.362565	-0.357654		-0.38072	-0.359835	-0.483383	1.67786	1.75371	1.60509	-0.30365	-0.349504	-0.509778
TR16669|c0_g1_i1	hypothetical protein AX660_10720	-0.343167	-0.270744	-0.155523	-0.410582	-0.270078	-0.300366	-0.483617	-0.45305		-0.327834	-0.190394	-0.411316	1.57039	1.68201	1.61236	-0.320918	-0.595173	-0.332
TR19502|c0_g1_i1	light-harvesting complex I chlorophyll A B-binding [Medicago truncatula]	-0.358645	-0.296651	-0.19045	-0.414236	-0.19029	-0.371833	-0.245625	-0.228558		-0.183624	-0.272055	-0.286737	1.81132	1.76305	1.71632	-0.611608	-0.795456	-0.844917
TR27892|c1_g1_i13	molecular chaperone	-0.235429	-0.253728	-0.149844	-0.314404	-0.199177	-0.272263	-0.0937206	-0.0993294		-0.271559	-0.284279	-0.306093	1.47875	1.46867	1.4435	-0.538609	-0.687417	-0.685073
TR4023|c0_g2_i8	metallophosphoesterase [Frankia 1c]	-0.298689	-0.276462	-0.200745	-0.342682	-0.349512	-0.166838	-0.30679	-0.269609		-0.262071	-0.169186	-0.242868	1.67191	1.63922	1.61136	-0.771539	-0.619791	-0.645711
TR24633|c0_g1_i4	aldehyde dehydrogenase [Frankia 1c]	-0.270788	-0.240844	-0.233697	-0.354287	-0.121514	-0.391762	-0.135372	-0.249336		-0.490136	-0.325684	-0.245411	1.43835	1.48655	1.55051	-0.502186	-0.411421	-0.502967
TR4023|c0_g2_i5	metallophosphoesterase [Frankia 1c]	-0.279359	-0.258572	-0.21658	-0.38114	-0.16139	-0.26491	-0.16357	-0.271613		-0.381503	-0.177979	-0.309043	1.594	1.66478	1.58179	-0.663217	-0.616394	-0.695298
TR28983|c0_g1_i5		-0.315018	-0.412779	-0.10133	-0.311271	-0.107005	-0.37317	-0.224124	-0.0689314		-0.499145	-0.364648	-0.494887	1.5717	1.55049	1.51068	-0.414035	-0.474573	-0.471955
TR4023|c0_g2_i13	metallophosphoesterase [Frankia 1c]	-0.256362	-0.262764	-0.330069	-0.287841	-0.271209	-0.208851	-0.336384	-0.25996		-0.227511	-0.090257	-0.369679	1.63947	1.66076	1.57419	-0.661587	-0.579389	-0.732557
TR5633|c0_g1_i4	alpha,alpha-trehalose-phosphate synthase [UDP-forming] 1 isoform X2	-0.304701	-0.266373	-0.257906	-0.394643	-0.154998	-0.117615	-0.401408	-0.164317		-0.266373	-0.519714	-0.572181	1.70832	1.6947	1.4988	-0.335142	-0.38707	-0.759384
TR4328|c2_g1_i1	5 -AMP-activated kinase subunit beta-1 isoform X1 [Parus major]	-0.388944	-0.363925	-0.153511	-0.434232	-0.372217	-0.244954	-0.228302	-0.343403		-0.456979	-0.634087	-0.609375	1.90324	1.88735	1.87093	-0.558343	-0.5118	-0.361447
TR28573|c0_g1_i1	pentatricopeptide repeat-containing At4g21065-like	-0.290775	-0.351148	-0.305832	-0.349505	-0.319439	-0.255728	-0.35444	-0.299473		-0.65267	-0.713718	-0.566161	1.67432	1.84977	1.79139	-0.469299	-0.136173	-0.251119
TR28691|c1_g1_i9	plastid developmental DAG, [Medicago truncatula]	-0.28804	-0.298244	-0.0422544	-0.483079	-0.271388	-0.291033	-0.298244	-0.294634		-0.329913	-0.294634	-0.540348	1.57233	1.6585	1.49066	-0.371769	-0.489255	-0.428657
TR5633|c0_g1_i6	alpha,alpha-trehalose-phosphate synthase [UDP-forming] 1 isoform X2	-0.123306	-0.385853	-0.276847	-0.143794	-0.0151712	-0.344479	-0.311657	-0.429454		-0.660255	-0.4682	-0.29598	1.64982	1.58107	1.61585	-0.561034	-0.506954	-0.323761
TR24741|c0_g1_i1	pentatricopeptide repeat-containing At4g13650-like	-0.0233479	-0.175515	-0.0719686	-0.2155	-0.126514	-0.187064	-0.0997631	-0.16243		-0.38184	-0.591649	-0.445137	1.69207	1.72721	1.64911	-0.852054	-0.899214	-0.836382
TR23960|c0_g5_i15	cysteine synthase	-0.243044	-0.468447	-0.151112	-0.404755	-0.239909	-0.177107	-0.60696	-0.189904		-0.54182	-0.382117	-0.405633	1.6295	1.66735	1.83204	-0.382982	-0.504667	-0.430431
TR28983|c0_g1_i8		-0.306619	-0.322611	-0.120577	-0.479216	-0.0804015	-0.254411	-0.250035	-0.15944		-0.294402	-0.180104	-0.286315	1.48369	1.38051	1.26755	-0.351382	-0.548991	-0.497253
TR27892|c1_g1_i12	molecular chaperone	-0.220325	-0.194487	-0.202444	-0.253756	-0.125816	-0.162739	-0.294538	-0.115194		-0.308132	-0.268108	-0.313997	1.42116	1.53832	1.3095	-0.596598	-0.541427	-0.671427
TR26967|c0_g2_i3	gamma-glutamyl phosphate reductase	-0.352789	-0.332386	-0.247497	-0.356037	-0.261641	-0.259612	-0.263673	-0.277977		-0.397825	-0.287249	-0.366917	1.55194	1.56172	1.46073	-0.302834	-0.474589	-0.393369
TR3827|c2_g1_i2	N-acetylmuramoyl-L-alanine amidase [Bacillus cellulosilyticus]	-0.197761	-0.114615	-0.0311115	-0.28454	-0.19093	-0.270789	-0.326595	-0.233111		-0.442696	-0.407429	-0.51337	1.63259	1.61496	1.42704	-0.552235	-0.509115	-0.6003
TR17506|c0_g1_i1	histone H2A-like	-0.351243	-0.323191	-0.259477	-0.336665	-0.447155	-0.201096	-0.500318	-0.3165		-0.393867	-0.422316	-0.512282	1.73225	1.65534	1.63131	-0.315547	-0.407006	-0.232238
TR27892|c1_g1_i10	molecular chaperone	-0.104812	-0.154421	-0.0542972	-0.276501	-0.18515	-0.33147	-0.154117	-0.204851		-0.309298	-0.392198	-0.235399	1.39307	1.52318	1.35683	-0.667474	-0.566522	-0.636567
TR5633|c0_g1_i5	trehalose-6-phosphate synthase domain [Medicago truncatula]	-0.295418	-0.398163	-0.028387	-0.0617355	-0.446029	-0.27366	-0.028387	-0.155259		-0.44951	-0.280876	-0.439093	1.51492	1.17592	1.618	-0.580755	-0.276748	-0.594817
TR18622|c0_g1_i1	alpha-L-fucosidase	-0.322176	-0.559019	-0.294003	-0.241857	-0.380229	-0.235794	-0.215196	-0.33972		-0.516396	-0.472956	-0.595157	1.74243	1.84673	1.86296	-0.290408	-0.47806	-0.511155
TR4023|c0_g2_i12	metallophosphoesterase [Frankia 1c]	-0.424658	-0.299354	-0.247153	-0.269759	-0.309355	-0.233599	-0.169952	-0.277919		-0.159361	-0.181004	-0.275466	1.62608	1.67477	1.52534	-0.709141	-0.622944	-0.646522
TR27892|c1_g1_i3	molecular chaperone	-0.251761	-0.0793128	-0.26129	-0.260608	-0.118365	-0.188708	-0.105434	-0.281233		-0.396133	-0.3388	-0.420711	1.56145	1.49921	1.41625	-0.575981	-0.622593	-0.575981
TR28691|c1_g1_i8	plastid developmental DAG, [Medicago truncatula]	-0.290749	-0.29576	-0.224744	-0.256147	-0.244593	-0.35272	-0.315346	-0.293879		-0.225341	-0.29576	-0.402531	1.49546	1.43907	1.4989	-0.411342	-0.352068	-0.472447
TR4328|c2_g1_i9	phosphoglucan phosphatase LSF1, chloroplastic	-0.255754	-0.254936	-0.322752	-0.237863	-0.262316	-0.260673	-0.289702	-0.333075		-0.725554	-0.678724	-0.576047	1.90313	1.82829	1.81724	-0.417519	-0.465924	-0.467818
TR15724|c0_g1_i1	tubby C 2 [Medicago truncatula]	-0.221337	-0.250089	-0.298338	-0.336117	-0.3335	-0.502496	-0.381135	-0.282334		-0.0949386	0.0141786	-0.0845784	1.67102	1.73129	1.56427	-0.731346	-0.680583	-0.783961
TR25928|c0_g1_i3		-0.203649	-0.372291	-0.197245	-0.372291	-0.372291	-0.372291	-0.372291	-0.372291		-0.372291	-0.372291	-0.372291	1.07025	1.70393	2.09421	-0.372291	-0.372291	-0.372291
TR18397|c1_g1_i1		-0.25121	-0.166869	0.136868	-0.649222	-0.380824	-0.593879	0.102817	-0.309458		-0.156521	-0.306489	-0.37815	1.51394	1.57731	1.52517	-0.664346	-0.493516	-0.505625
TR27892|c1_g1_i8	molecular chaperone	-0.219118	-0.189884	-0.124574	-0.350727	-0.197048	-0.235619	-0.215841	-0.0422825		-0.345146	-0.284757	-0.272599	1.42571	1.45389	1.36597	-0.655582	-0.531326	-0.581063
TR23817|c0_g1_i1		-0.439091	-0.544769	-0.248459	-0.439091	-0.262626	-0.33438	-0.16404	-0.544769		-0.26738	-0.340629	-0.447159	1.847	1.60774	1.46529	-0.079056	-0.544769	-0.263813
TR28983|c0_g1_i3		-0.231423	-0.330794	-0.093232	-0.334322	-0.220611	-0.35066	-0.190891	-0.357821		-0.394172	-0.385364	-0.51186	1.68941	1.63921	1.50837	-0.355669	-0.563913	-0.51626
TR28520|c1_g1_i13	ATP-dependent protease	-0.454996	-0.463814	-0.216921	-0.334194	-0.281278	-0.330605	-0.201271	-0.178513		-0.399427	-0.201271	-0.392863	1.57664	1.6255	1.42965	-0.399427	-0.316339	-0.460869
TR28315|c0_g1_i12	RNA helicase	-0.181977	-0.220245	-0.363656	-0.22541	-0.167858	-0.37509	-0.267409	-0.07514		-0.662436	-0.644578	-0.367375	1.70559	1.5866	1.7367	-0.613627	-0.321687	-0.542397
TR4023|c0_g2_i11	metallophosphoesterase [Frankia 1c]	-0.275066	-0.291113	-0.248309	-0.316471	-0.348082	-0.245901	-0.13369	-0.210255		-0.26406	-0.231239	-0.345824	1.63397	1.80027	1.6503	-0.666866	-0.781203	-0.726464
TR26060|c0_g1_i1	zinc finger CONSTANS-LIKE 9-like	-0.352799	-0.379953	-0.351384	-0.326146	-0.379953	-0.379953	-0.324757	-0.324757		-0.351384	-0.379953	-0.351384	1.65919	1.59678	1.67037	-0.321983	-0.321983	-0.379953
TR24053|c0_g1_i4	MULTISPECIES: acetyl- carboxylase	-0.321622	-0.491547	-0.314712	-0.453102	-0.348589	-0.396769	-0.390528	-0.239875		-0.4618	-0.482669	-0.367873	1.69803	1.66496	1.63289	-0.209345	-0.268201	-0.249255
TR27892|c1_g1_i2	molecular chaperone	-0.229082	-0.0937714	-0.179287	-0.208268	-0.206203	-0.416495	-0.164845	-0.0947261		-0.264094	-0.23714	-0.418087	1.41331	1.4613	1.4023	-0.614493	-0.521697	-0.628711
TR29859|c4_g1_i1	pentatricopeptide repeat-containing At4g21065-like	-0.387546	-0.337251	-0.282689	-0.390749	-0.258111	-0.407949	-0.38968	-0.460817		-0.303663	-0.485711	-0.523877	1.67429	1.5934	1.60443	-0.295637	-0.206409	-0.142034
TR28691|c1_g1_i12	plastid developmental DAG, [Medicago truncatula]	-0.365554	-0.211256	-0.304689	-0.333478	-0.219781	-0.271389	-0.193754	-0.262554		-0.307932	-0.405984	-0.292432	1.3962	1.47812	1.45305	-0.403207	-0.404595	-0.350764
TR4328|c2_g1_i4	phosphoglucan phosphatase LSF1, chloroplastic	-0.34271	-0.427541	-0.278996	-0.364913	-0.266221	-0.237438	-0.341752	-0.210092		-0.540565	-0.606894	-0.576161	1.88869	1.82081	1.72238	-0.435692	-0.385488	-0.417417
TR26967|c0_g2_i1	gamma-glutamyl phosphate reductase	-0.346889	-0.285891	-0.291049	-0.401626	-0.245278	-0.432071	-0.391619	-0.222433		-0.379481	-0.422983	-0.370718	1.71745	1.68077	1.52836	-0.407216	-0.297263	-0.432071
TR23560|c0_g1_i3	ATP-dependent Clp protease proteolytic subunit	-0.255923	-0.307657	-0.234769	-0.309511	-0.222485	-0.280421	-0.289544	-0.297498		-0.709369	-0.625151	-0.550688	1.85739	1.88664	1.84365	-0.466369	-0.476404	-0.561883
TR24053|c0_g1_i1	MULTISPECIES: acetyl- carboxylase	-0.477844	-0.407146	-0.212829	-0.420595	-0.262266	-0.543106	-0.438374	-0.296191		-0.445759	-0.49854	-0.447876	1.78379	1.74702	1.71165	-0.246519	-0.315389	-0.230031
TR26786|c2_g1_i5	heat shock 90	-0.0289736	-0.389741	-0.0926474	-0.265839	-0.00336802	-0.584388	-0.114715	-0.413151		-0.270243	-0.149555	-0.501598	1.60407	1.54166	1.67442	-0.496826	-0.528129	-0.980983
TR26786|c2_g1_i3	heat shock 90	-0.338535	-0.262283	-0.300463	-0.339491	-0.223146	-0.314858	-0.232343	-0.267364		-0.510109	-0.425927	-0.424304	1.7542	1.68444	1.73975	-0.586523	-0.472948	-0.480094
TR26786|c2_g1_i7	heat shock 90	-0.367916	-0.293456	-0.270988	-0.516622	-0.214194	-0.430421	-0.167523	-0.242043		-0.421875	-0.424312	-0.410357	1.81631	1.72833	1.74405	-0.578145	-0.515106	-0.435737
TR24902|c0_g1_i2	short-chain dehydrogenase reductase SDR [Frankia 1c]	-0.190246	-0.347827	-0.239083	-0.384383	-0.352492	-0.295235	-0.548646	-0.39758		-0.479404	-0.503846	-0.255373	1.58514	1.72594	1.75171	-0.280713	-0.399993	-0.38797
TR27892|c1_g1_i6	molecular chaperone	-0.165889	-0.217117	-0.137572	-0.186046	-0.269925	-0.324101	-0.184597	-0.171332		-0.355391	-0.229915	-0.284443	1.46753	1.43999	1.41535	-0.630871	-0.566038	-0.599635
TR28743|c4_g1_i11	phosphoenolpyruvate synthase [Methanocaldococcus FS406-22]	-0.485323	-0.3057	-0.164932	-0.398854	-0.279486	-0.296235	-0.434008	-0.149024		-0.36595	-0.272178	-0.398131	1.57468	1.56858	1.60854	-0.3596	-0.457929	-0.384456
TR26786|c2_g1_i1	heat shock 90	-0.396304	-0.270122	-0.340904	-0.379509	-0.191451	-0.345278	-0.292002	-0.269198		-0.335334	-0.339207	-0.331954	1.67466	1.63709	1.69095	-0.50384	-0.520506	-0.487096
TR43407|c0_g1_i1		-0.230966	-0.423791	-0.224669	-0.423791	-0.423791	-0.423791	-0.423791	-0.423791		-0.423791	-0.0519539	-0.423791	1.63729	1.87926	1.45866	-0.229704	-0.423791	-0.423791
TR5601|c0_g5_i2	[Nematostella vectensis]	-0.563062	-0.221646	0.0074008	-0.407313	-0.27028	-0.245758	-0.248076	-0.256217		-0.148385	-0.248076	-0.398276	1.57608	1.33108	1.447	-0.395704	-0.395704	-0.563062
TR3827|c2_g1_i5	N-acetylmuramoyl-L-alanine amidase [Bacillus cellulosilyticus]	-0.128924	-0.22272	-0.08703	-0.283075	-0.314227	-0.377858	-0.129568	-0.185404		-0.54654	-0.484243	-0.355832	1.65319	1.63945	1.51163	-0.65458	-0.468673	-0.565591
TR26786|c2_g1_i2	heat shock 90	-0.289991	-0.23822	-0.290946	-0.316591	-0.254526	-0.340324	-0.190736	-0.290564		-0.490241	-0.547764	-0.43598	1.76012	1.72265	1.73448	-0.60982	-0.44616	-0.475397
TR28691|c1_g1_i5	plastid developmental DAG, [Medicago truncatula]	-0.425521	-0.439058	-0.156797	-0.462791	-0.405451	-0.458543	-0.253755	-0.20224		-0.382132	-0.627077	-0.308609	1.9022	1.8199	1.65424	-0.411597	-0.557852	-0.284911
TR27892|c1_g1_i11	molecular chaperone	-0.222887	-0.188122	-0.210275	-0.127909	-0.140151	-0.334791	-0.205052	-0.192594		-0.340888	-0.286554	-0.335172	1.47039	1.53726	1.33221	-0.579538	-0.558959	-0.616965
TR5601|c0_g5_i3	[Nematostella vectensis]	-0.699794	-0.435662	-0.0882873	-0.591938	-0.303654	0.0761659	-0.267078	-0.0986727		-0.482492	-0.576131	-0.473454	1.78845	2.05114	1.4302	-0.585838	-0.252511	-0.490447
TR28983|c0_g1_i2		-0.317941	-0.251261	-0.182573	-0.307115	-0.205912	-0.199291	-0.136806	-0.135657		-0.538487	-0.450801	-0.422484	1.6826	1.717	1.56059	-0.656647	-0.620279	-0.534946
TR27166|c0_g1_i2	pentatricopeptide repeat-containing At3g22470, mitochondrial-like	-0.580119	-0.275113	-0.364773	-0.562766	0.185447	-0.188684	-0.0829502	-0.209401		-0.432885	-0.687156	-0.33144	1.65604	1.54921	1.68086	-0.526122	-0.34621	-0.483938
TR20976|c0_g1_i2	Tetratricopeptide repeat 28	-0.385623	-0.384402	-0.284215	-0.519954	-0.276266	-0.331673	-0.380745	-0.451865		-0.486817	-0.421491	-0.373458	1.74871	1.72232	1.78579	-0.271744	-0.368621	-0.319953
TR28983|c0_g1_i1		-0.313373	-0.311745	-0.133115	-0.336363	-0.252089	-0.111911	-0.170569	-0.140322		-0.395	-0.552541	-0.421345	1.80632	1.77711	1.65409	-0.573292	-0.849484	-0.676375
TR28741|c2_g2_i15	superfamily II RNA helicase [Rothia mucilaginosa DY-18]	-0.451489	-0.442175	-0.40551	-0.429236	-0.251156	-0.314325	-0.352202	-0.443104		-0.459923	-0.383059	-0.481704	1.8214	1.78934	1.71303	-0.330559	-0.331419	-0.247906
TR5633|c0_g1_i3	transcriptional antiterminator	-0.193672	-0.325851	0.0889715	-0.406292	-0.318989	0.0121509	-0.38106	0.0799142		-0.521693	-0.174966	-0.907807	1.64462	1.75319	1.42591	-0.754132	-0.484749	-0.535546
TR27892|c1_g1_i7	molecular chaperone	-0.23061	-0.212999	-0.226867	-0.255701	-0.15915	-0.277359	-0.314436	-0.199931		-0.238126	-0.304001	-0.329318	1.44129	1.50356	1.43948	-0.484	-0.495008	-0.656822
TR27892|c1_g1_i1	molecular chaperone	-0.276274	-0.193456	-0.169479	-0.156397	-0.177007	-0.239024	-0.311055	-0.184892		-0.296632	-0.253875	-0.2719	1.47844	1.49195	1.44143	-0.641204	-0.621382	-0.619243
TR28691|c1_g1_i7	plastid developmental DAG, [Medicago truncatula]	-0.404121	-0.409217	-0.0956078	-0.340074	-0.236813	-0.222166	-0.257341	-0.275838		-0.407941	-0.359669	-0.41882	1.61718	1.54574	1.54673	-0.41305	-0.350451	-0.518539
TR23560|c0_g1_i1	ATP-dependent Clp protease proteolytic subunit	-0.269885	-0.322629	-0.314892	-0.251677	-0.20249	-0.339209	-0.103704	-0.276631		-0.62558	-0.701975	-0.536289	1.76603	1.76206	1.8569	-0.466917	-0.539666	-0.433443
TR17888|c0_g1_i2	pentatricopeptide repeat-containing At4g21065-like	-0.374313	-0.388068	-0.472654	-0.379647	-0.341233	-0.476731	-0.52235	-0.31472		-0.45164	-0.489854	-0.496461	1.77596	1.79045	1.80915	-0.151378	-0.271587	-0.244922
TR26716|c1_g2_i2	glycogen phosphorylase	-0.187526	-0.307582	-0.321961	-0.33284	-0.0169915	-0.486327	-0.325578	-0.486327		-0.497164	-0.497164	-0.330415	1.89094	1.71754	1.67503	-0.582589	-0.495805	-0.415231
TR26786|c2_g1_i8	heat shock 90	-0.256339	-0.2619	-0.242376	-0.373359	-0.212903	-0.377377	-0.255876	-0.223263		-0.51006	-0.487443	-0.622614	1.81506	1.80833	1.80113	-0.578961	-0.536964	-0.485092
TR28691|c1_g1_i6	plastid developmental DAG, [Medicago truncatula]	-0.469119	-0.261245	-0.168068	-0.399837	-0.254193	-0.266693	-0.258529	-0.324609		-0.253652	-0.430083	-0.377856	1.62421	1.65522	1.56885	-0.437437	-0.414276	-0.532678
TR4023|c0_g2_i4	metallophosphoesterase [Frankia 1c]	-0.216631	-0.254299	-0.231432	-0.330728	-0.249019	-0.14868	-0.272169	-0.260358		-0.308587	-0.192899	-0.31055	1.5747	1.59456	1.5062	-0.599271	-0.682242	-0.618598
TR14431|c0_g1_i1		-0.0941803	-0.358299	0.0291953	-0.292733	-0.0583632	-0.124084	-0.362811	-0.289388		-0.344846	-0.57969	-0.53657	1.77067	1.56234	1.37902	-0.538838	-0.534872	-0.626549
TR24053|c0_g1_i2	MULTISPECIES: acetyl- carboxylase	-0.437562	-0.488569	-0.423766	-0.481956	-0.317908	-0.335682	-0.358718	-0.221123		-0.436496	-0.467732	-0.365802	1.64808	1.75971	1.71676	-0.264915	-0.247051	-0.277266
TR27892|c1_g1_i4	molecular chaperone	-0.226362	-0.161925	-0.176142	-0.232089	-0.170956	-0.28924	-0.101784	-0.254884		-0.309754	-0.193455	-0.340719	1.38624	1.56734	1.39195	-0.550309	-0.707559	-0.630347
TR3827|c2_g1_i7	N-acetylmuramoyl-L-alanine amidase [Bacillus cellulosilyticus]	-0.142103	-0.16198	-0.0882851	-0.218675	-0.210602	-0.45297	-0.0856462	-0.256164		-0.659578	-0.526935	-0.470764	1.74443	1.72201	1.69372	-0.569071	-0.593606	-0.723779
TR20976|c0_g1_i4	FLUORESCENT IN BLUE LIGHT, chloroplastic isoform X2	-0.276038	-0.40283	-0.472652	-0.356869	-0.267968	-0.447698	-0.350768	-0.38402		-0.456841	-0.429583	-0.355647	1.72165	1.6983	1.7231	-0.338645	-0.313512	-0.289977
TR26555|c0_g1_i13		-0.367905	-0.122917	-0.363925	-0.260421	-0.264125	-0.486929	-0.365251	-0.363925		-0.486929	-0.361278	-0.259188	1.50693	2.09972	1.44324	-0.486929	-0.486929	-0.373229
121		0h-1	0h-2	2h-w1	2h-w2	12h-w1	12h-w2	12h-w3	24h-w1		2h-s1	2h-s2	2h-s3	12h-s1	12h-s2	12h-s3	24h-s1	24h-s2	24h-s3
TR10718|c0_g1_i1	farnesyl-diphosphate synthase	0.104131	-0.227752	-0.127836	-0.0800364	0.0551232	-0.212846	-0.0312771	-0.0462987		-0.4296	-0.362262	-0.571789	1.00834	0.990966	0.995252	-0.345133	-0.166976	-0.552001
TR28823|c2_g2_i3	MULTISPECIES: 50S ribosomal L5	-0.242519	-0.0750175	-0.176495	0.00976048	-0.149682	-0.109381	0.086366	0.126574		-0.443281	-0.57566	-0.432054	1.0508	0.891116	0.95475	-0.181709	-0.226266	-0.507298
TR27579|c1_g5_i2		-0.18136	-0.0417681	-0.0557495	0.0410322	-0.113985	0.112321	-0.0725303	-0.0743081		-0.262133	-0.123156	-0.0645572	0.849442	0.847096	0.878223	-0.658381	-0.527195	-0.552991
TR27867|c1_g1_i7	DNA topoisomerase I	-0.253582	-0.144466	-0.207184	-0.157981	-0.238249	-0.0699195	-0.172481	-0.0997666		-0.541679	-0.421695	-0.509922	1.19451	1.15612	1.19684	-0.248152	-0.268164	-0.214225
TR5293|c0_g1_i3	LATD NIP	-0.182961	-0.00228616	-0.153518	-0.0533534	0.130367	-0.271354	0.0492712	-0.0808034		-0.203225	-0.173369	-0.269495	0.965713	0.81835	0.924485	-0.494212	-0.540541	-0.463069
TR4344|c0_g1_i9	phosphoglucosamine mutase	-0.220539	-0.0542102	0.0413926	-0.0746462	-0.0987475	-0.0568309	0.0420051	-0.113677		-0.223481	-0.147494	-0.33516	0.906307	0.838472	1.02228	-0.446732	-0.548172	-0.530762
TR4344|c0_g1_i1	phosphomannomutase [Xanthomonas albilineans]	-0.162923	-0.155819	-0.053805	0.000194411	0.082097	-0.097374	0.012859	-0.0888925		-0.203243	-0.295213	-0.384425	0.947295	1.00601	0.9215	-0.438713	-0.587686	-0.501864
TR21135|c0_g3_i4	DUF177 domain [Medicago truncatula]	-0.232074	0.0356264	0.0793412	-0.0824532	-0.177567	-0.0819764	-0.0667999	0.110132		-0.451031	-0.459058	-0.291474	1.11659	1.21067	1.00902	-0.553076	-0.72036	-0.4455
TR12678|c0_g2_i1	hypothetical protein	-0.236058	-0.305787	-0.143583	-0.229974	-0.056681	0.00565379	-0.113408	-0.0711081		-0.488564	-0.403952	-0.501939	1.34075	1.30559	1.42894	-0.471719	-0.522857	-0.535305
TR29209|c4_g2_i6	glucose-1-phosphate adenylyltransferase	-0.174004	-0.111016	0.0245237	0.00437103	-0.0469023	-0.0394117	0.0302303	-0.0620013		-0.204675	-0.113373	-0.239869	0.966739	0.929436	0.875773	-0.618596	-0.62643	-0.594795
TR28218|c0_g1_i1		-0.309183	-0.168859	0.00572902	-0.0913747	0.101535	0.123612	0.0222757	-0.140957		-0.42725	-0.264057	-0.0340415	0.948337	0.937161	1.02032	-0.432609	-0.733616	-0.557018
TR23227|c0_g1_i6	PREDICTED: uncharacterized protein LOC100257023	-0.0836654	-0.0255478	0.0914847	-0.155829	0.0128002	-0.116742	0.121122	-0.102634		-0.700854	-0.438812	-0.64499	1.23015	1.37249	1.17052	-0.480528	-0.648265	-0.600695
TR28612|c1_g1_i11	serine protease	-0.0262817	-0.264824	-0.165822	-0.153912	-0.0731803	-0.119482	-0.205226	-0.251278		-0.553708	-0.493368	-0.354841	1.00028	1.1329	1.10219	-0.223782	-0.170314	-0.179341
TR4344|c0_g1_i5	phosphomannomutase [Xanthomonas albilineans]	-0.0774042	0.0797021	0.0862368	-0.0774042	-0.043287	0.0701438	0.0749308	-0.0316627		-0.302566	-0.20868	-0.283293	0.754122	0.80615	0.760079	-0.493992	-0.57042	-0.542657
TR26070|c0_g1_i1		-0.0458072	-0.422503	-0.465393	0.223396	-0.274141	-0.0173271	-0.15996	-0.0299987		-0.196465	0.0344246	-0.322837	0.946984	0.85187	0.945843	-0.0307476	-0.459332	-0.578005
TR29828|c1_g1_i4		0.18279	0.0578349	0.203065	-0.10281	-0.115742	-0.147258	-0.232013	0.19471		-0.0472506	-0.514134	-0.171356	0.480148	0.595713	0.98944	-0.0781338	-0.85213	-0.442875
TR29209|c4_g2_i2	glucose-1-phosphate adenylyltransferase	-0.119666	0.00450505	-0.0357094	-0.0488495	0.0245686	-0.000367026	0.00525314	-0.0307167		-0.214462	-0.254196	-0.198008	0.921735	0.908399	0.921933	-0.572436	-0.615488	-0.696496
TR28705|c0_g1_i4	pentatricopeptide repeat-containing At4g21065-like	-0.0974669	-0.0655122	-0.0487548	-0.146209	-0.0471937	-0.0285913	-0.0618299	0.0811083		-0.526393	-0.39682	-0.459114	1.26136	1.18283	1.13183	-0.527844	-0.712631	-0.538771
TR28160|c1_g3_i4	PREDICTED: uncharacterized protein LOC100241547	-0.101346	-0.106552	0.00747037	-0.0711346	-0.231786	-0.108509	-0.102646	-0.0871257		-0.406162	-0.60363	-0.492973	1.0464	1.11314	0.980105	-0.231786	-0.308446	-0.295012
TR5408|c0_g4_i4	uncharacterized mitochondrial g00810-like	-0.428934	-0.366477	0.0830185	-0.127278	-0.0130781	-0.128606	-0.202222	0.210365		-0.246966	-0.172461	-0.15273	1.09758	1.00035	0.969644	-0.507982	-0.639103	-0.375123
TR28160|c1_g3_i6	PREDICTED: uncharacterized protein LOC100241547	-0.0835378	-0.338962	0.127819	-0.00672698	-0.031463	0.0432858	0.291338	-0.410162		-0.711158	-0.688359	-0.0867747	0.948754	1.05273	1.19786	-0.0681009	-0.521388	-0.715159
TR29468|c0_g1_i1		0.00100864	-0.178519	0.0570954	-0.263872	-0.0194291	0.160372	-0.0153805	0.00653269		-0.378795	-0.563802	-0.493239	1.19007	1.19344	1.16847	-0.587648	-0.534091	-0.742223
TR22939|c0_g1_i1	lysosomal protective -like	-0.202387	-0.122111	-0.192593	-0.208954	-0.0425434	-0.159145	0.0261694	-0.00835055		-0.478849	-0.330422	-0.412168	1.38976	1.37227	1.20896	-0.620485	-0.559632	-0.659528
TR5125|c2_g1_i1	uracil phosphoribosyltransferase	-0.165011	-0.168985	-0.127522	0.098023	0.0999113	-0.0947571	-0.223433	0.0543815		-0.57986	-0.592003	-0.404989	0.985318	1.01013	1.18265	-0.219307	-0.394982	-0.459566
TR20647|c0_g1_i1	glycosyl hydrolase family 3	-0.21016	-0.153264	-0.105571	-0.264316	-0.160058	-0.131016	-0.164255	-0.0589165		-0.463249	-0.478846	-0.640464	1.14352	1.11913	1.12795	-0.162679	-0.230919	-0.166884
TR28160|c1_g3_i2	PREDICTED: uncharacterized protein LOC100241547	-0.221867	0.0208676	-0.0359363	-0.160194	-0.113762	-0.13134	-0.137474	-0.0131964		-0.436194	-0.476236	-0.422813	1.1044	1.09309	0.86968	-0.277987	-0.241555	-0.419486
TR21135|c0_g3_i5	DUF177 domain [Medicago truncatula]	0.0194395	-0.079847	-0.0107804	-0.0189471	0.0681996	0.0913826	0.195637	-0.156604		-0.764126	-0.758987	-0.617797	1.22533	1.32033	1.2656	-0.794034	-0.514957	-0.46983
TR28160|c1_g5_i1	PREDICTED: uncharacterized protein LOC100241547	-0.194973	-0.415924	0.155959	-0.347636	-0.377384	-0.241666	-0.0263094	0.0577549		-0.709005	-0.372485	-0.308514	1.23211	1.32664	1.116	-0.00862495	-0.232205	-0.653729
TR27782|c0_g1_i3	iron ABC transporter substrate-binding	0.21728	-0.16403	-0.0565493	0.0231147	0.0448461	-0.00212875	0.0231147	0.0355727		-0.659622	-0.460367	-0.571962	1.13798	1.18813	1.14278	-0.818086	-0.449716	-0.630353
TR23227|c0_g1_i5	PREDICTED: uncharacterized protein LOC8276472	-0.0459724	-0.170357	0.20937	-0.0765608	0.0295722	-0.0147846	-0.12836	0.0235759		-0.361923	-0.483036	-0.541396	1.03405	1.1315	1.12283	-0.8071	-0.408182	-0.513228
TR21135|c0_g3_i2	DUF177 domain [Medicago truncatula]	-0.0033255	-0.0738201	-0.186076	-0.299595	0.0494052	-0.111537	0.0805401	-0.0428246		-0.605769	-0.424225	-0.405549	1.3172	1.19831	1.17616	-0.655653	-0.5591	-0.454139
TR5743|c2_g1_i11	beta-amylase 2, chloroplastic-like	-0.328135	-0.0441779	-0.103498	-0.0474102	0.103514	-0.0228121	-0.374742	-0.233061		-0.165361	-0.0751814	-0.318991	1.35721	1.17621	1.04199	-0.432029	-0.811597	-0.721927
TR25545|c1_g1_i3	ferritin heavy chain-like	-0.310105	-0.132774	-0.249797	-0.196747	0.0731358	-0.217488	-0.120083	-0.208911		-0.570783	-0.567647	-0.38197	1.05163	1.26697	0.995747	-0.162039	-0.121807	-0.147332
TR28705|c0_g1_i2	pentatricopeptide repeat-containing At4g21065-like	-0.103654	0.00492946	-0.0385335	-0.219813	0.0591765	-0.0604824	-0.0508739	-0.0463742		-0.521616	-0.534162	-0.426459	1.21909	1.17666	1.25758	-0.668597	-0.550795	-0.496081
TR4648|c0_g2_i1		-0.421745	-0.408748	-0.281277	0.215778	-0.078305	-0.0367201	-0.284835	0.241564		-0.300354	-0.287212	-0.565791	0.990025	1.00855	1.2882	0.0524473	-0.565791	-0.565791
TR17972|c0_g1_i1		0.0715908	0.0863016	0.394504	0.18137	-0.176733	-0.20716	-0.488244	0.0126678		-0.030512	-0.130642	-0.711156	0.948171	0.808556	1.14	-0.215727	-0.963329	-0.71966
TR4344|c0_g1_i4	phosphomannomutase [Xanthomonas albilineans]	-0.0636092	-0.0692256	0.0809475	-0.0826527	-0.0990755	0.0384933	0.0694924	-0.107719		-0.1577	-0.146525	-0.286702	0.821964	0.808629	0.788974	-0.516748	-0.47888	-0.599662
TR21995|c0_g1_i3	thioredoxin [Anaplasma centrale]	0.172505	0.0307955	0.0213174	0.012688	-0.047307	0.0597439	0.282766	-0.0785094		-0.628949	-0.521476	-0.6254	1.11001	1.16679	0.979044	-0.704821	-0.722153	-0.507035
TR20064|c0_g1_i2	glucan endo-1,3-beta-glucosidase 7-like	-0.116619	-0.0845933	0.0273468	-0.249677	-0.230276	-0.254122	-0.182885	-0.0563658		-0.524657	-0.567172	-0.515021	1.31772	1.1082	1.0488	-0.293849	-0.194801	-0.232029
TR21135|c0_g3_i1	DUF177 domain [Medicago truncatula]	0.00742721	0.00318488	-0.062947	-0.0305891	0.097735	0.0248709	-0.0169845	0.0224774		-0.777113	-0.603949	-0.43819	1.10934	1.22497	1.30199	-0.770872	-0.578746	-0.512603
TR25545|c1_g1_i5	ferritin heavy chain-like	-0.190991	-0.0882385	-0.271161	-0.197991	0.0213067	-0.275474	-0.122237	-0.231117		-0.598483	-0.426244	-0.468648	1.12335	1.21053	1.06728	-0.225742	-0.132819	-0.193321
TR27782|c0_g1_i7	iron ABC transporter substrate-binding	0.0472157	0.0453325	-0.046471	-0.132103	0.0975172	0.0286538	0.202302	0.164284		-0.589671	-0.550981	-0.470102	0.902638	1.03683	1.15401	-0.718131	-0.423457	-0.747865
TR19652|c0_g1_i2	RNA polymerase sigma factor	0.0127411	0.151919	-0.0782637	0.0127411	-0.0712705	0.135692	0.122943	0.00084528		-0.400542	-0.286819	-0.292501	0.94882	0.946066	0.849137	-0.697274	-0.698351	-0.655884
TR27782|c0_g1_i13	iron ABC transporter substrate-binding	0.0232262	-0.0135707	0.0412786	-0.0969101	0.237385	-0.00108852	0.23482	0.0219045		-0.548421	-0.480348	-0.726901	1.17364	1.26767	1.14023	-0.633861	-0.81864	-0.820417
TR27782|c0_g1_i5	iron ABC transporter substrate-binding	-0.0264531	-0.226729	0.153147	-0.122834	0.157844	-0.144641	-0.0163662	0.205346		-0.553716	-0.368094	-0.467292	1.143	1.00046	1.11936	-0.55679	-0.550648	-0.745593
TR70|c0_g1_i1		-0.403031	-0.279269	0.0295	-0.0803314	-0.0498132	-0.315114	-0.0452906	-0.128949		-0.113875	-0.23568	-0.312395	1.14118	1.11313	1.23247	-0.497684	-0.596778	-0.458072
TR5125|c2_g1_i3	uracil phosphoribosyltransferase	-0.187315	-0.0904532	-0.125574	-0.0386551	-0.139865	-0.0548124	-0.0413355	-0.120605		-0.316088	-0.41516	-0.483682	1.10886	1.03285	0.85618	-0.338164	-0.105801	-0.540375
TR22939|c0_g1_i4	lysosomal protective -like	-0.12828	-0.155453	-0.04695	-0.205232	-0.219112	-0.186174	-0.0573019	-0.0628534		-0.497726	-0.367503	-0.43519	1.45036	1.25559	1.14165	-0.478123	-0.508102	-0.499607
TR4344|c0_g1_i6	phosphomannomutase [Xanthomonas albilineans]	-0.0961019	-0.121173	-0.0477631	0.0557908	-0.0509715	-0.0472291	0.021583	0.0169941		-0.376249	-0.230295	-0.257216	1.11806	1.01521	0.998491	-0.664862	-0.62447	-0.709794
TR21396|c0_g1_i2	F-box LRR-repeat At5g38386 [Ricinus communis]	-0.20737	-0.249697	-0.0446166	-0.152217	-0.157464	-0.164488	-0.0213144	-0.162729		-0.42946	-0.527939	-0.421024	1.11655	1.20948	1.13276	-0.278939	-0.380586	-0.260946
123		0h-1	0h-2	2h-w1	2h-w2	12h-w1	12h-w2	12h-w3	24h-w1		2h-s1	2h-s2	2h-s3	12h-s1	12h-s2	12h-s3	24h-s1	24h-s2	24h-s3
TR20732|c0_g2_i1	CBS domain containing membrane	-0.491527	-0.445666	-0.54602	-0.57941	-0.431858	-0.615319	-0.462108	-0.47309		-0.017801	0.0350596	0.127614	1.72739	1.69561	1.79449	-0.581758	-0.335701	-0.399899
TR28743|c4_g1_i13	alpha-glucan water dikinase 2	-0.318836	-0.990051	-0.388494	-0.501799	-0.210407	-0.461687	-0.39003	-0.39003		-0.207696	-0.0857242	-0.0446329	2.07373	1.74079	1.78177	-0.0242199	-0.552484	-1.03019
TR12570|c0_g3_i1	beta-amylase 2, chloroplastic-like	-0.459079	-0.0656693	-0.510571	-0.802527	-0.661351	-0.573601	-0.435888	-0.598199		0.454427	0.334241	0.382717	2.07263	1.52425	1.73687	-0.304443	-1.16687	-0.926931
TR29797|c1_g4_i4	PREDICTED: uncharacterized protein LOC8288313	-0.416682	-0.407191	-0.48493	-0.676862	-0.450403	-0.654231	-0.333426	-0.61984		0.103024	0.197503	-0.00521992	1.53465	1.64141	1.40381	-0.174429	-0.437786	-0.219402
TR28913|c2_g1_i1		-0.517912	-0.479544	-0.554576	-0.517912	-0.488712	-0.513896	-0.451103	-0.540888		-0.123808	-0.0609206	0.169681	1.65677	1.57867	1.52404	-0.12585	-0.404499	-0.149544
TR25391|c0_g1_i4	arachidonate 5-lipoxygenase-like	-0.578542	-0.578249	-0.463267	-0.64157	-0.434508	-0.615661	-0.573691	-0.453411		0.134536	0.17103	0.0984868	1.82265	1.80376	1.76856	-0.462916	-0.533618	-0.463592
TR29429|c0_g4_i36	valencene synthase-like	-0.495089	-0.521258	-0.438873	-0.469386	-0.478802	-0.465369	-0.440186	-0.519869		-0.065115	-0.126163	-0.0172865	1.73003	1.76407	1.80816	-0.48828	-0.355973	-0.420611
TR25391|c0_g1_i5	arachidonate 12-lipoxygenase, 12S-type-like	-0.597048	-0.556132	-0.432606	-0.615336	-0.493472	-0.616544	-0.579024	-0.463485		0.160586	0.180574	0.154431	1.79412	1.77751	1.75499	-0.45113	-0.517772	-0.499656
TR26945|c0_g2_i3	cytochrome P450	-0.567224	-0.515858	-0.563207	-0.530162	-0.500414	-0.511982	-0.48767	-0.523643		-0.0831384	-0.0332067	-0.144831	1.6776	1.71308	1.70727	-0.239943	-0.197817	-0.198855
TR28913|c3_g2_i14	4-alpha-glucanotransferase [Lactococcus lactis]	-0.584034	-0.460984	-0.453554	-0.534854	-0.45479	-0.44248	-0.530939	-0.418171		-0.22975	-0.175773	-0.00584781	1.81221	1.5278	1.74221	-0.255361	-0.256438	-0.279244
TR25304|c2_g1_i1	calmodulin 5-like [Cucumis sativus]	-0.536368	-0.591372	-0.22314	-0.498794	-0.464923	-0.488503	-0.505854	-0.485243		0.363115	0.271675	0.18256	1.51569	1.45699	1.39075	-0.467678	-0.432726	-0.486174
TR22522|c0_g1_i4		-0.547901	-0.508449	-0.505672	-0.482281	-0.493241	-0.479553	-0.521013	-0.479553		0.174998	0.177592	0.0820618	1.60092	1.63341	1.50951	-0.448555	-0.317369	-0.394898
TR28183|c1_g1_i8	beta-amylase 2, chloroplastic-like	-0.516959	-0.483039	-0.384737	-0.540825	-0.532427	-0.283618	-0.410889	-0.406497		0.27527	0.193732	0.0957449	1.40054	1.54841	1.49189	-0.426367	-0.46124	-0.558988
TR28183|c1_g1_i11	beta-amylase 2, chloroplastic-like	-0.563963	-0.626153	-0.557503	-0.435199	-0.263432	-0.346761	-0.34899	-0.424577		-0.3159	0.13787	0.0227247	1.54812	1.46298	1.74678	-0.121348	-0.414034	-0.500622
TR4125|c0_g2_i6	[Nematostella vectensis]	-0.493151	-0.455776	-0.462152	-0.531519	-0.502319	-0.489239	-0.39231	-0.568182		0.0913765	0.0939862	0.0525494	1.63064	1.57475	1.4934	-0.330352	-0.380186	-0.331518
TR29429|c0_g4_i4	valencene synthase-like	-0.393121	-0.558792	-0.462942	-0.418588	-0.451068	-0.53075	-0.439291	-0.503244		-0.0350455	-0.0841249	0.156491	1.71301	1.66137	1.64333	-0.485641	-0.405798	-0.405798
TR29429|c0_g4_i49	valencene synthase-like	-0.551979	-0.462574	-0.496614	-0.501923	-0.550603	-0.523356	-0.591048	-0.591048		0.0457751	0.137406	0.0430436	1.77517	1.73737	1.71409	-0.491324	-0.425531	-0.266859
TR29265|c0_g1_i1		-0.356484	-0.594269	-0.341942	-0.292172	-0.451404	-0.265464	-0.348157	-0.516396		-0.293171	0.128346	0.0517522	1.7658	1.45831	1.31426	-0.195635	-0.60415	-0.459229
TR25304|c2_g1_i3	calmodulin 5-like [Cucumis sativus]	-0.57098	-0.481147	-0.270744	-0.447182	-0.503979	-0.484667	-0.54789	-0.454448		0.363983	0.258004	0.170219	1.62698	1.51249	1.50669	-0.421473	-0.586861	-0.669002
TR11461|c0_g1_i1	cytochrome P450 4c3-like	-0.605964	-0.353681	-0.405728	-0.517407	-0.173067	-0.454384	-0.365802	-0.229927		0.288811	0.0643703	-0.0277829	1.68658	1.71546	1.75961	-0.701218	-1.01257	-0.667291
TR22522|c0_g1_i3		-0.585488	-0.47981	-0.502785	-0.531682	-0.516473	-0.530292	-0.502785	-0.530292		0.194402	0.280035	0.104258	1.64071	1.65238	1.54873	-0.378845	-0.431034	-0.431034
TR25391|c0_g1_i1	arachidonate 5-lipoxygenase-like	-0.558659	-0.556325	-0.46739	-0.629242	-0.453137	-0.655587	-0.55855	-0.4765		0.215531	0.257103	0.200339	1.75473	1.74788	1.71611	-0.469036	-0.548039	-0.519231
TR25391|c0_g1_i6	arachidonate 5-lipoxygenase-like	-0.539835	-0.552163	-0.44069	-0.636125	-0.436308	-0.637752	-0.522493	-0.511282		0.090488	0.0942875	0.0940025	1.81116	1.79149	1.75885	-0.435639	-0.489277	-0.438704
TR26945|c0_g2_i2	cytochrome P450 4C1-like	-0.587037	-0.684623	-0.579607	-0.553899	-0.580843	-0.580843	-0.644018	-0.440757		0.0587049	0.0862155	-0.16859	1.91356	1.93036	1.86152	-0.295726	-0.394392	-0.340025
TR28183|c1_g1_i6	beta-amylase 2, chloroplastic-like	-0.573379	-0.497934	-0.342097	-0.490275	-0.42624	-0.404482	-0.35794	-0.423111		0.0925032	0.256262	-0.0417979	1.58053	1.57402	1.47298	-0.427284	-0.540239	-0.451514
TR25391|c0_g1_i3	seed linoleate 9S-lipoxygenase [Medicago truncatula]	-0.645123	-0.466011	-0.352231	-0.569413	-0.516142	-0.61852	-0.519626	-0.401666		0.279842	0.233837	0.224309	1.6391	1.64554	1.6791	-0.512143	-0.482032	-0.618828
TR28183|c1_g1_i4	beta-amylase 2, chloroplastic-like	-0.57341	-0.624417	-0.656813	-0.478503	-0.594895	-0.583039	-0.60685	-0.459656		0.109452	0.26006	0.0365698	1.88999	1.79489	1.8834	-0.481501	-0.421727	-0.493557
TR26945|c0_g2_i1	cytochrome P450	-0.538024	-0.499656	-0.468657	-0.526007	-0.433313	-0.469935	-0.535345	-0.482782		-0.133753	-0.131728	-0.095759	1.73647	1.6532	1.71047	-0.177989	-0.349743	-0.257443
TR4125|c0_g2_i5	[Nematostella vectensis]	-0.575234	-0.683361	-0.591068	-0.62452	-0.511262	-0.65364	-0.618266	-0.567984		0.158093	0.153715	0.0396984	1.86413	1.9642	1.85651	-0.438942	-0.429057	-0.343011
TR16627|c0_g1_i1	PREDICTED: uncharacterized protein LOC8271787	-0.396961	-0.628124	-0.625487	-0.633411	-0.579683	-0.561089	-0.478674	-0.448069		0.22329	0.0389101	0.0685217	1.53514	1.57428	1.42329	-0.0124087	-0.397711	-0.10181
TR28183|c1_g1_i7	beta-amylase 2, chloroplastic-like	-0.521582	-0.551752	-0.476445	-0.475412	-0.543067	-0.428673	-0.609512	-0.437699		0.0494513	0.210898	0.284706	1.72909	1.7965	1.64014	-0.524785	-0.570382	-0.571485
TR23562|c0_g1_i6	carbonic anhydrase	-0.33839	-0.227826	-0.772471	-0.318212	-0.318212	-0.599604	-0.282049	-0.327223		-0.00404379	0.194494	0.135176	1.70798	1.51574	1.49033	-0.481932	-0.540375	-0.833378
TR4125|c0_g2_i3	[Nematostella vectensis]	-0.52233	-0.509438	-0.417452	-0.547149	-0.444192	-0.418656	-0.492847	-0.466444		0.0408847	0.0531036	0.235719	1.49856	1.50779	1.61352	-0.395936	-0.421069	-0.314068
TR29265|c1_g1_i8	DNA-directed RNA polymerase [Medicago truncatula]	-0.549643	-0.594111	-0.574713	-0.528496	-0.452397	-0.484844	-0.498487	-0.461276		0.105013	0.0222416	0.0317644	1.78876	1.81749	1.67359	-0.348884	-0.403451	-0.54256
TR25391|c0_g1_i2	seed linoleate 9S-lipoxygenase [Medicago truncatula]	-0.614909	-0.528632	-0.482512	-0.691832	-0.400977	-0.51857	-0.480197	-0.60737		0.0448072	0.258607	0.302439	1.65716	1.67078	1.77667	-0.406811	-0.456021	-0.522633
TR44553|c0_g1_i1		-0.594951	-0.640928	-0.569391	-0.664222	-0.388987	-0.662181	-0.478613	-0.398298		-0.0609972	0.398221	0.237555	1.58193	1.70452	1.37095	0.0647577	-0.504886	-0.394481
TR21345|c0_g1_i6	NUCLEAR FUSION DEFECTIVE 4	-0.922484	-0.516003	-0.552502	-0.196754	-0.5253	-0.483421	-0.1625	-0.553559		0.168747	0.254551	-0.00607092	1.42943	1.6139	1.6319	-0.327095	-0.485436	-0.367402
TR15492|c0_g1_i1		-0.614508	-0.254902	-0.499769	-0.733365	-0.401744	-0.303067	-0.403585	-0.500754		0.423377	0.23088	0.173371	1.73655	1.52609	1.51224	-0.552929	-0.844026	-0.493872
130		0h-1	0h-2	2h-w1	2h-w2	12h-w1	12h-w2	12h-w3	24h-w1		2h-s1	2h-s2	2h-s3	12h-s1	12h-s2	12h-s3	24h-s1	24h-s2	24h-s3
TR11689|c0_g1_i1		-0.773702	-0.932824	-0.534534	-0.899842	-0.459877	-0.842342	-0.706902	-0.661846		-0.0126374	-0.0475775	0.104517	1.68338	1.76766	1.90746	-0.0487967	0.367235	0.0906197
TR24847|c0_g2_i4	lysosomal protective -like	-0.666272	-0.776989	-0.537566	-0.647325	-0.473346	-0.581319	-0.595135	-0.559276		-0.499092	-0.361043	-0.339416	1.78846	1.90479	1.86788	0.176856	0.0751742	0.223617
TR27576|c0_g1_i3	plastid developmental DAG, [Medicago truncatula]	-0.67154	-0.726158	-0.533513	-0.589455	-0.67154	-0.707605	-0.772336	-0.558074		-0.148613	-0.0959935	-0.379015	1.97869	2.17972	2.13232	-0.109716	-0.0912212	-0.235957
TR4769|c2_g1_i19	probable methyltransferase PMT7-like	-0.796662	-0.620923	-0.471018	-0.842193	-0.432402	-0.462272	-0.501707	-0.40185		-0.301843	-0.535179	-0.0828838	1.72108	1.66875	1.80177	0.111693	0.0857802	0.0598601
TR1651|c0_g1_i1	glycolipid transfer -like	-0.769815	-0.652631	-0.648982	-0.828048	-0.706236	-0.772989	-0.740003	-0.747008		0.158686	0.0904603	0.0443185	1.94156	1.85592	1.74684	0.0728876	0.0101028	-0.0550562
TR24847|c0_g2_i6	lysosomal protective -like	-0.652076	-0.602143	-0.638381	-0.781557	-0.727024	-0.56979	-0.817905	-0.827436		-0.268606	-0.307256	-0.463804	2.15483	2.17331	2.1261	0.100261	-0.00192491	0.1034
TR24359|c1_g1_i1		-0.645135	-0.610685	-0.709047	-0.681661	-0.558805	-0.429975	-0.494576	-0.534104		-0.347455	-0.3455	-0.330922	2.05123	1.98383	1.91904	-0.187454	0.22342	-0.302202
TR27576|c0_g1_i2	multiple organellar RNA editing factor 8, chloroplastic mitochondrial	-0.821588	-0.677713	-0.472893	-0.756283	-0.601935	-0.714182	-0.673717	-0.561996		-0.141123	-0.0781528	-0.194511	1.96449	2.06482	1.99549	-0.0772729	-0.0150051	-0.238428
TR27576|c0_g1_i4	plastid developmental DAG, [Medicago truncatula]	-0.815189	-0.822153	-0.585516	-0.820803	-0.635685	-0.708738	-0.614277	-0.62917		-0.222925	-0.173684	0.00510459	2.11238	2.13337	2.18543	-0.233817	-0.0974438	-0.0768799
TR22371|c0_g1_i1	Lipid transfer [Medicago truncatula]	-1.05198	-0.963434	-0.666341	-0.956081	-0.486086	-0.758311	-0.786727	-0.591516		-0.561635	-0.547475	-0.657667	2.49261	2.50794	2.46617	0.211968	0.279557	0.0690037
TR24847|c0_g2_i1	lysosomal protective -like	-0.786242	-0.702499	-0.721545	-0.847686	-0.71676	-0.782237	-0.57752	-0.733095		-0.416782	-0.545774	-0.484303	2.37575	2.31606	2.34587	-0.0303524	0.0848508	0.222255
TR3974|c1_g1_i4	isocitrate dehydrogenase	-0.572499	-0.484898	-0.564312	-0.508828	-0.420144	-0.411201	-0.708303	-0.439802		-0.576022	-0.513324	-0.35061	1.81937	1.63588	1.86089	0.195793	-0.0576328	0.0956421
TR1011|c5_g2_i1	tubulin gamma-1 chain-like [Ailuropoda melanoleuca]	-0.575815	-0.761035	-0.522216	-0.912301	-0.660363	-0.856548	-0.643664	-0.632348		-0.169767	-0.263338	-0.264346	2.05872	2.13469	2.26649	-0.0654162	-0.0410418	-0.0916987
TR18520|c0_g1_i1		-0.71059	-1.22355	-0.811906	-0.858823	-0.570823	-0.477303	-0.387303	-0.966665		0.178587	-0.358628	-0.421001	2.18591	2.04217	1.76388	0.268422	0.147438	0.200191
TR3974|c1_g1_i6	isocitrate dehydrogenase	-0.598712	-0.60408	-0.494095	-0.579418	-0.339478	-0.633968	-0.647067	-0.355799		-0.489741	-0.196288	-0.27384	1.78689	1.63483	1.70597	0.00972389	0.0474464	0.0276241
TR5682|c0_g1_i2	cytochrome P450 81E8	-0.383719	-0.675725	-0.669266	-0.599299	-0.468788	-0.500684	-0.678154	-0.678965		-0.244594	-0.620169	-0.642926	2.51907	2.09653	2.14246	-0.117164	-0.0915715	-0.387027
TR14996|c0_g1_i1	glycoside hydrolase family [Streptomyces -E]	-0.66741	-0.60186	-0.444036	-0.675169	-0.5173	-0.70398	-0.627975	-0.560157		-0.481336	-0.487774	-0.475679	2.31251	2.27677	2.26544	-0.0707451	-0.237511	-0.30379
TR5682|c2_g1_i3	cytochrome P450 [Frankia 1c]	-0.67461	-0.473383	-0.671335	-0.741724	-0.708256	-0.532005	-0.451548	-0.669		-0.431225	-0.446341	-0.514712	2.30196	2.28844	2.29144	-0.195554	-0.212115	-0.160037
TR28118|c0_g1_i2	FAD linked oxidase domain-containing [Frankia 1c]	-0.534941	-0.689279	-0.585214	-0.601938	-0.549216	-0.874579	-0.687219	-0.692031		0.241019	0.00443017	0.03637	1.85667	1.91503	1.84521	-0.141683	-0.285974	-0.256651
TR29917|c0_g1_i1		-0.714256	-0.440011	-0.489877	-0.594621	-0.662617	-0.447489	-0.615407	-0.587759		-0.181245	-0.153724	-0.218776	1.8398	1.77825	1.78838	-0.104593	0.00763228	-0.203683
TR6241|c0_g1_i1	tubulin epsilon chain-like	-0.447928	-0.613922	-0.385662	-0.709534	-0.465237	-0.571571	-0.50961	-0.313497		-0.640387	-0.419639	-0.545285	1.8753	1.86017	1.77379	-0.0220555	0.0712804	0.0637859
TR24847|c0_g2_i5	lysosomal protective -like	-0.646484	-0.678242	-0.602294	-0.507553	-0.751157	-0.500439	-0.638652	-0.602294		-0.371532	-0.417695	-0.293042	1.98085	1.99171	1.94072	0.0402565	-0.0577865	0.11363
TR15708|c0_g1_i1	membrane [Legionella longbeachae]	-0.496314	-0.565929	-0.622062	-0.592448	-0.636443	-0.67506	-0.574714	-0.375162		-0.593723	-0.492742	-0.54358	2.23426	2.22976	2.39844	-0.153083	-0.285895	-0.255306
TR23817|c0_g2_i1		-0.650289	-0.63751	-0.500469	-0.603563	-0.393472	-0.695927	-0.363702	-0.319149		-0.26803	-0.503944	-0.507428	2.00094	1.79507	1.90616	0.0145665	-0.108758	-0.164495
TR24678|c1_g1_i2	RNA-binding [Desulfovibrio aespoeensis]	-0.88649	-0.711808	-0.632202	-0.799166	-0.52964	-0.999691	-1.00275	-0.723547		-0.507725	-0.254085	-0.374512	2.43095	2.32524	2.21018	0.16876	0.262918	0.0235703
TR20929|c0_g1_i2	PREDICTED: uncharacterized protein LOC100853335	-0.623644	-0.478551	-0.477438	-0.696867	-0.594399	-0.691696	-0.515762	-0.616277		-0.352835	-0.550444	-0.461949	2.15099	2.01073	2.0819	-0.1319	0.00416987	-0.0560189
TR12189|c0_g1_i1	30S ribosomal S9	-0.627289	-0.745349	-0.607451	-0.743182	-0.513541	-0.761152	-0.649938	-0.466325		-0.553788	-0.534461	-0.511697	2.25004	2.1886	2.16817	0.0114244	0.0861145	0.00981984
TR26433|c3_g4_i2	lysosomal protective -like	-0.87289	-0.649255	-0.415833	-0.627804	-0.410771	-0.600171	-0.46483	-0.700839		-0.616833	-0.500012	-0.535383	2.22843	2.24967	2.17829	-0.0797757	-0.0717635	-0.110224
TR21210|c0_g3_i2	tubulin gamma-2 chain-like [Ailuropoda melanoleuca]	-0.741233	-0.466432	-0.383354	-0.534526	-0.457748	-0.610363	-0.589517	-0.508205		-0.485561	-0.243134	-0.410518	1.75109	1.7189	1.80095	-0.00254384	0.00718287	0.155017
TR7276|c0_g1_i1		-0.596155	-0.903939	-0.576392	-0.87606	-0.45092	-0.70307	-0.579199	-0.851252		-0.0183172	-0.324265	-0.159253	1.96287	2.11518	1.80392	-0.0496029	0.117887	0.088564
TR4929|c0_g1_i12	catalase hydroperoxidase HPI(I) [Bacillus cellulosilyticus]	-0.510016	-0.539347	-0.420278	-0.543633	-0.407301	-0.529176	-0.427267	-0.519402		-0.387607	-0.387903	-0.375801	1.7484	1.84527	1.8759	-0.228656	-0.0592915	-0.133889
TR4929|c0_g1_i4	catalase hydroperoxidase HPI(I) [Bacillus cellulosilyticus]	-0.5027	-0.587791	-0.426665	-0.567949	-0.392772	-0.582966	-0.506655	-0.36821		-0.443187	-0.402658	-0.426089	1.86415	1.83944	1.90937	-0.170178	-0.0470014	-0.188142
TR1011|c5_g2_i3	tubulin epsilon chain-like	-0.633528	-0.674418	-0.460711	-0.622406	-0.672505	-0.682095	-0.819984	-0.605883		0.0188871	-0.00819906	-0.132853	1.8034	1.7415	1.85239	-0.15405	0.155099	-0.104636
TR24359|c1_g1_i4		-0.925382	-0.642671	-0.836138	-0.894256	-0.592772	-0.755198	-0.586309	-0.589999		-0.28554	-0.35212	-0.266963	2.31492	2.28678	2.43086	-0.303602	0.157275	-0.158888
TR13416|c0_g1_i2	fatty acid desaturase	-0.874098	-0.895903	-0.491892	-0.745365	-0.342197	-0.854989	-0.915565	-0.28194		-0.462672	-0.450968	-0.193024	2.2447	2.16123	2.04746	-0.0729396	-0.00554321	0.133695
TR25464|c0_g1_i1		-0.742119	-0.764074	-0.633893	-0.66074	-0.54618	-0.755946	-0.692521	-0.533223		0.136515	0.0953916	0.1692	1.92097	1.93161	1.78513	-0.281645	-0.26672	-0.161751
TR14996|c0_g1_i2	glycoside hydrolase family [Streptomyces -E]	-0.636059	-0.590594	-0.521054	-0.591051	-0.547848	-0.671365	-0.596544	-0.598838		-0.526285	-0.499456	-0.433667	2.23117	2.26153	2.22015	-0.0939894	-0.200083	-0.206018
TR29675|c4_g1_i1		-0.801794	-0.748274	-0.465175	-0.781569	-0.854513	-0.472248	-0.664676	-0.427532		-0.0132311	-0.276167	0.0686577	1.7814	1.74773	1.93885	-0.107766	0.190121	-0.113811
TR18864|c0_g1_i1	aspartic ase nepenthesin-2-like	-0.773129	-0.797451	-0.167558	-0.604861	-0.260399	-0.907697	-0.828555	-0.249376		-0.181167	-0.564837	-0.425989	1.86859	1.84264	1.89097	0.101181	0.0559867	0.00166229
TR8678|c0_g1_i1	cobalamin biosynthesis	-0.451171	-0.434863	-0.513331	-0.473564	-0.366917	-0.800201	-0.609242	-0.335816		-0.333376	-0.517756	-0.323658	1.88445	1.88863	1.79717	-0.173836	-0.0890715	-0.147451
TR3932|c0_g1_i2	RNA-binding [Desulfovibrio aespoeensis]	-0.756386	-1.05658	-0.892698	-0.987441	-0.589228	-1.08299	-0.807012	-0.812928		-0.187054	-0.246952	-0.114189	2.56321	2.38217	2.42735	-0.145743	0.144689	0.161792
TR3298|c0_g1_i1		-0.986767	-0.667149	-0.690456	-0.844027	-0.838809	-0.986767	-0.339683	-0.837508		-0.0240329	-0.347072	-0.585137	2.43816	2.19735	2.28988	-0.348925	0.039679	0.531265
TR44094|c0_g1_i1	hydroxyisourate hydrolase isoform X2	-1.10783	-1.05296	-0.946504	-0.714412	-0.62682	-0.163374	-0.946504	-0.575241		0.0565109	-0.179499	-0.386184	2.38514	2.19292	2.15223	-0.105904	-0.153386	0.171823
TR24678|c1_g1_i1	glycine-rich RNA-binding 2, mitochondrial-like	-0.839311	-0.823466	-0.661178	-0.653453	-0.75424	-0.842501	-0.533243	-0.756495		0.0145159	-0.130988	-0.206555	2.059	2.1094	1.94799	-0.0545517	0.0791636	0.0459085
TR13416|c0_g1_i3	fatty acid desaturase	-1.00638	-0.837237	-0.481709	-1.04178	-0.495546	-0.898637	-0.839311	-0.490647		-0.509516	-0.5404	-0.580608	2.39368	2.4195	2.3569	0.089417	0.300549	0.161726
TR5682|c2_g1_i2	cytochrome P450 [Frankia 1c]	-0.731906	-0.64971	-0.666279	-0.695314	-0.769449	-0.588035	-0.51757	-0.636183		-0.447521	-0.427965	-0.431855	2.40787	2.41275	2.43307	-0.177938	-0.258864	-0.2551
TR13416|c0_g1_i1	fatty acid desaturase	-0.908844	-0.981988	-0.347005	-0.753591	-0.447025	-0.903847	-0.766004	-0.516824		-0.309357	-0.330989	-0.295386	2.10888	2.01257	2.13915	0.129433	0.102374	0.0684561
TR24847|c0_g2_i3	lysosomal protective -like	-0.802869	-0.454468	-0.706007	-0.618177	-0.573812	-0.739707	-0.861948	-0.696669		-0.380337	-0.537239	-0.417352	2.25362	2.24852	2.11967	0.0980727	0.10224	-0.0335409
TR16390|c0_g1_i2	pentatricopeptide repeat-containing At1g10910, chloroplastic	-0.717736	-0.628509	-0.545086	-0.679387	-0.500417	-0.847488	-0.636221	-0.471388		-0.223763	-0.259048	-0.157529	1.83749	1.64864	1.77042	0.180218	0.120074	0.109738
135		0h-1	0h-2	2h-w1	2h-w2	12h-w1	12h-w2	12h-w3	24h-w1		2h-s1	2h-s2	2h-s3	12h-s1	12h-s2	12h-s3	24h-s1	24h-s2	24h-s3
TR2413|c0_g1_i1		-0.715169	-0.498513	-0.399488	-0.291806	-0.311026	-0.393241	-0.0375144	-0.0423942		-1.08923	-0.40307	-0.287662	2.54849	2.06991	1.82571	-0.700769	-0.690884	-0.583344
TR27691|c0_g1_i4	BRASSINOSTEROID INSENSITIVE 1-associated receptor kinase 1-like	-0.192396	-0.232383	-0.0691081	-0.173873	-0.119006	-0.266322	-0.275027	-0.0272597		-1.03624	-1.04528	-0.989392	2.05357	2.03654	1.91833	-0.441019	-0.547967	-0.593164
TR4328|c2_g1_i2	5 -AMP-activated kinase subunit beta-1 isoform X1 [Parus major]	-0.292818	-0.279832	-0.16078	-0.362979	-0.40325	-0.333162	-0.386449	-0.405363		-0.781902	-0.780072	-0.784651	2.20083	2.15351	2.16234	-0.515972	-0.486582	-0.542867
TR3752|c0_g1_i1		-0.247703	-0.329064	-0.323962	-0.262575	-0.196973	-0.31476	-0.00509314	-0.256486		-0.928798	-0.736455	-1.00433	1.99873	1.97013	1.89936	-0.311916	-0.486544	-0.463568
TR5682|c0_g1_i1	cytochrome P450 81E8	-0.405844	-0.540989	0.125846	-0.415262	-0.328816	-0.34441	-0.497184	-0.228873		-0.694367	-0.817042	-0.8723	2.09177	2.03427	2.04048	-0.118167	-0.643515	-0.385603
TR43944|c0_g1_i1	PREDICTED: extensin-2	-0.38036	-0.411569	0.185228	-0.260165	-0.666612	-0.430942	-0.206085	-0.301075		-1.01975	-0.867455	-0.813521	2.3602	2.20342	2.32726	-0.215418	-0.795295	-0.707856
TR26716|c1_g2_i10	glycogen phosphorylase	-0.258639	-0.370047	-0.447259	-0.33591	-0.450478	-0.428094	-0.322086	-0.406052		-0.563272	-0.459098	-0.462344	2.10098	2.13824	2.06065	-0.631051	-0.558634	-0.606905
TR4328|c2_g1_i10	5 -AMP-activated kinase subunit beta-1 isoform X1 [Parus major]	-0.286574	-0.432244	-0.256504	-0.401646	-0.361406	-0.203335	-0.193616	-0.387239		-0.779434	-0.821078	-0.844147	2.17418	2.12466	2.09581	-0.572641	-0.45051	-0.404281
TR26716|c1_g2_i9	glycogen phosphorylase	-0.323366	-0.496956	-0.267909	-0.37475	-0.25341	-0.422614	-0.342677	-0.453218		-0.478851	-0.500376	-0.526869	2.03446	2.08364	1.98477	-0.47324	-0.569339	-0.619281
TR27943|c0_g3_i2	molecular chaperone	-0.464543	-0.440486	-0.378004	-0.440719	-0.380694	-0.460031	-0.408334	-0.472652		-0.529733	-0.519073	-0.511436	2.19455	2.19831	2.24589	-0.527992	-0.492884	-0.612166
TR4328|c2_g1_i5	5 -AMP-activated kinase subunit beta-1 isoform X1 [Parus major]	-0.208192	-0.382041	-0.228332	-0.288779	-0.209815	-0.271733	-0.24598	-0.263284		-0.754225	-0.791804	-0.864909	2.06369	2.09579	2.01844	-0.625935	-0.492902	-0.549986
TR48153|c0_g1_i1	cell division	-0.436915	-0.326015	-0.209438	-0.415291	-0.229883	-0.172692	-0.258301	-0.28408		-0.627185	-0.52976	-0.628089	2.07221	2.08054	1.92994	-0.693783	-0.648586	-0.622672
TR27691|c0_g1_i1	probable LRR receptor-like serine threonine- kinase At1g56130-like	-0.261427	-0.180119	-0.096785	-0.146315	0.0547946	-0.252262	-0.137034	-0.0638226		-1.20158	-1.1518	-1.12781	2.11006	2.15659	2.0292	-0.549353	-0.620612	-0.561718
TR4328|c2_g1_i3	5 -AMP-activated kinase subunit beta-1 isoform X1 [Parus major]	-0.199266	-0.36793	-0.370453	-0.602766	-0.197026	-0.356635	-0.400423	-0.207698		-0.808818	-0.713679	-0.838191	2.14954	2.11186	2.04955	-0.403003	-0.431688	-0.413368
TR42071|c0_g1_i1		-0.330731	-0.646949	-0.0509801	-0.202983	-0.255656	-0.318639	-0.200847	0.131627		-0.825623	-0.883365	-1.13902	2.34064	1.98286	1.90081	-0.330731	-0.589941	-0.580469
TR12678|c0_g1_i1	hypothetical protein	-0.122662	-0.0438961	0.0237466	-0.298812	-0.142903	-0.0900921	-0.00426776	-0.0349369		-1.02342	-0.959204	-0.802522	1.93265	1.95134	2.01565	-0.836001	-1.03809	-0.526577
TR3752|c0_g1_i2		-0.253127	-0.303312	-0.0635257	-0.242832	-0.29849	-0.402947	-0.215302	-0.171183		-0.806935	-1.03259	-0.85165	1.91432	1.88077	1.76846	-0.261817	-0.379112	-0.280716
TR29449|c0_g1_i1		-0.336866	-0.370133	-0.554315	-0.287155	-0.0884965	-0.448097	-0.15532	-0.444427		-0.468078	-0.298815	-0.597407	2.00716	2.04242	2.01807	-0.813925	-0.515806	-0.688815
TR28691|c1_g1_i4	plastid developmental DAG, [Medicago truncatula]	-0.557082	-0.460429	-0.215342	-0.399413	-0.277735	-0.474024	-0.278097	-0.45613		-0.427192	-0.517299	-0.52564	2.19564	2.12464	2.08743	-0.562573	-0.693074	-0.563674
TR10340|c0_g1_i2	pentatricopeptide repeat-containing At3g22470, mitochondrial-like	-0.236397	-0.23478	-0.159971	-0.229133	-0.0782981	-0.24777	-0.236397	-0.121729		-0.854715	-0.869698	-0.693858	1.8135	1.7508	1.75681	-0.533159	-0.469959	-0.35525
TR4328|c2_g1_i7	5 -AMP-activated kinase subunit beta-1 isoform X1 [Parus major]	-0.110909	-0.247175	-0.338471	-0.42136	-0.408619	-0.474364	-0.190097	-0.254756		-0.742008	-0.636235	-0.744141	2.01595	1.86987	1.88219	-0.288595	-0.432493	-0.478796
TR28691|c1_g1_i10	plastid developmental DAG, [Medicago truncatula]	-0.359029	-0.31213	-0.211042	-0.489422	-0.247488	-0.255358	-0.267567	-0.37192		-0.516006	-0.600995	-0.58295	2.1106	2.12718	2.06183	-0.678667	-0.693328	-0.713697
TR10340|c0_g1_i1	pentatricopeptide repeat-containing At3g22470, mitochondrial-like	-0.209823	-0.12236	-0.123453	-0.313289	-0.0910154	-0.313705	-0.351201	-0.0942265		-0.813089	-0.785143	-0.817211	1.82166	1.74067	1.85164	-0.39717	-0.598276	-0.384011
TR29449|c0_g2_i1		-0.19974	-0.757239	-0.549813	-0.237133	-0.155252	-0.421756	-0.220516	-0.303517		-0.808023	-0.698591	-0.433296	2.16838	2.18847	2.40895	-0.850791	-0.539841	-0.590294
TR27691|c0_g1_i3	probable LRR receptor-like serine threonine- kinase At1g56130-like	-0.252742	-0.200699	-0.100547	-0.275968	-0.104006	-0.0830301	-0.174638	-0.176822		-1.03008	-0.961316	-1.11618	2.07952	2.0721	1.95188	-0.549734	-0.561577	-0.51616
TR27691|c0_g1_i2	BRASSINOSTEROID INSENSITIVE 1-associated receptor kinase 1-like	-0.205381	-0.264535	-0.0888571	-0.232851	-0.0753669	-0.174423	-0.122888	0.0180222		-1.17522	-1.00785	-1.16407	2.08636	2.11404	2.00103	-0.599349	-0.529896	-0.578759
TR26716|c1_g2_i1	glycogen phosphorylase	-0.446419	-0.445367	-0.257458	-0.410077	-0.455913	-0.444317	-0.367641	-0.422434		-0.625309	-0.530861	-0.579617	2.13099	2.25305	2.2537	-0.632469	-0.526409	-0.493444
TR26716|c1_g2_i4	glycogen phosphorylase	-0.384851	-0.299587	-0.378806	-0.368787	-0.324544	-0.351913	-0.308177	-0.34012		-0.622467	-0.597684	-0.576775	2.10195	2.14559	2.06565	-0.605898	-0.582553	-0.57102
14		0h-1	0h-2	2h-w1	2h-w2	12h-w1	12h-w2	12h-w3	24h-w1		2h-s1	2h-s2	2h-s3	12h-s1	12h-s2	12h-s3	24h-s1	24h-s2	24h-s3
TR20692|c0_g2_i6	hypothetical protein MTR_7g112650 [Medicago truncatula]	-0.315163	-0.403414	-0.386273	-0.407251	-0.487229	-0.351665	-0.251698	-0.270796		0.110872	0.0946842	0.0237861	1.21563	1.06037	0.838957	-0.177741	-0.112863	-0.180201
TR14463|c0_g2_i1	MULTISPECIES: acyl-ACP desaturase [Streptomyces]	-0.402949	-0.45589	-0.456836	-0.64139	-0.294081	-0.30853	-0.661977	-0.358942		0.715191	0.711826	0.165504	0.913863	0.873399	0.952867	0.0884578	-0.372272	-0.468241
TR23209|c0_g1_i2	pentatricopeptide repeat-containing At4g21065-like	-0.452773	-0.433237	-0.33299	-0.428395	-0.294588	-0.381775	-0.490636	-0.282302		0.197872	0.176415	0.0474693	0.984587	1.00871	1.02646	-0.10724	-0.0540543	-0.183524
TR22522|c0_g1_i7		-0.247359	-0.310651	-0.295587	-0.338449	-0.337047	-0.34972	-0.295587	-0.323094		0.141756	0.194115	0.0353046	1.00742	0.943061	0.943061	-0.264589	-0.251317	-0.251317
TR23562|c0_g1_i3	carbonic anhydrase	-0.370321	-0.329222	-0.129398	-0.244333	-0.288225	-0.338851	-0.19201	-0.482055		0.220116	0.215738	0.0937904	1.07135	1.27481	0.889968	-0.446923	-0.496351	-0.44808
TR29797|c1_g4_i3	PREDICTED: uncharacterized protein LOC8288313	-0.372309	-0.348082	-0.270901	-0.362569	-0.330175	-0.330175	-0.252797	-0.413195		0.0439496	0.100498	-0.0545403	0.994124	1.03569	0.94497	-0.0428268	-0.1156	-0.226059
TR5633|c0_g1_i1	trehalose-6-phosphate synthase domain [Medicago truncatula]	-0.400346	-0.46779	-0.59696	-0.40266	-0.509575	-0.032903	-0.486076	-0.122552		-0.316151	0.305065	-0.0573024	1.02893	1.48543	1.30861	-0.121598	-0.378547	-0.235568
TR936|c3_g1_i7	S-adenosyl-L-methionine-dependent methyltransferase [Medicago truncatula]	-0.424873	-0.254197	-0.245812	-0.256601	-0.295628	-0.271113	-0.309291	-0.178155		-0.193046	0.102623	-0.0412736	1.00563	1.11011	0.843897	-0.224474	-0.142142	-0.225651
TR26937|c2_g2_i11	cell division	-0.456739	-0.41961	-0.546252	-0.450964	-0.210843	-0.40465	-0.270618	-0.348997		-0.0596534	0.104891	0.0291012	0.990013	0.938881	1.06178	-0.0170802	0.0664876	-0.00574821
TR754|c0_g1_i5	3-ketoacyl-ACP reductase [Burkholderia CCGE1002]	-0.285134	-0.212725	-0.286098	-0.199942	-0.0630169	-0.347205	-0.192687	-0.222849		0.0360227	-0.000720955	0.0627896	1.10056	1.11415	1.14382	-0.536259	-0.597211	-0.513485
TR4125|c0_g2_i8	lanC GCL2 isoform X3	-0.335955	-0.361658	-0.345372	-0.428707	-0.372619	-0.386438	-0.346722	-0.398989		0.223759	0.188772	0.0251241	1.0668	0.944626	1.18504	-0.300201	-0.15949	-0.197964
TR24348|c0_g1_i3	PREDICTED: uncharacterized protein LOC8279810	-0.359089	-0.182069	-0.388939	-0.385174	-0.227416	-0.352947	-0.261524	-0.351722		-0.0985187	0.00361779	-0.121304	1.16982	1.05533	0.948986	-0.101605	-0.123393	-0.22405
TR28274|c0_g1_i2	gigantea, partial [Pinus sylvestris]	-0.30534	-0.245992	-0.286531	-0.306603	-0.312934	-0.275361	-0.312934	-0.261826		0.0117833	0.0348991	-0.0106794	1.10828	0.987776	1.0128	-0.291523	-0.279075	-0.266733
TR30047|c3_g12_i4	PREDICTED: uncharacterized protein LOC107261597	-0.279613	-0.267495	-0.276912	-0.373174	-0.373174	-0.101748	-0.373174	-0.186673		-0.195575	-0.0238083	-0.108937	0.940653	1.05818	1.00089	-0.191753	-0.272869	0.0251768
TR25921|c0_g1_i13	myocyte-specific enhancer factor 2A homolog	-0.49379	-0.507684	-0.382218	-0.621417	-0.375125	-0.408045	-0.420404	-0.463384		0.229747	0.294342	0.252365	1.35532	1.46036	1.4657	-0.480789	-0.421134	-0.483837
TR29938|c2_g1_i5	MULTISPECIES: beta-galactosidase [Streptomyces]	-0.340403	-0.230875	-0.150606	-0.270862	-0.217183	-0.375458	-0.175986	-0.178637		0.0864596	-0.110398	-0.221733	1.06682	1.06906	1.07278	-0.256787	-0.377487	-0.388699
TR4769|c2_g1_i13	probable methyltransferase PMT9-like	-0.359778	-0.438737	-0.251553	-0.341545	-0.307966	-0.396951	-0.310181	-0.210645		-0.130195	-0.12824	-0.123365	1.15026	1.08982	1.07802	-0.121419	-0.103065	-0.094452
TR28274|c0_g1_i12	gigantea, partial [Pinus sylvestris]	-0.381631	-0.33549	-0.360152	-0.349531	-0.32852	-0.397346	-0.296433	-0.349531		0.118321	-0.0625916	-0.0868881	1.34556	1.31288	1.18843	-0.326204	-0.338987	-0.351884
TR23562|c0_g1_i5	carbonic anhydrase	-0.315401	-0.549173	-0.30456	-0.260248	-0.336409	-0.39845	-0.33825	-0.515448		0.140317	0.215672	0.194814	1.36233	1.30568	1.29086	-0.426577	-0.499908	-0.565256
TR25921|c0_g1_i3	myocyte-specific enhancer factor 2A homolog	-0.470734	-0.462302	-0.337542	-0.549817	-0.359295	-0.420049	-0.385362	-0.378206		0.227493	0.257921	0.304123	1.33517	1.31496	1.24382	-0.441435	-0.443093	-0.435646
TR4769|c2_g1_i6	probable methyltransferase PMT9-like	-0.381254	-0.331636	-0.251744	-0.332921	-0.28989	-0.252959	-0.278711	-0.216949		-0.140757	-0.00868185	-0.0127921	0.936949	0.936416	0.796619	-0.0345651	-0.0461026	-0.0910233
TR4769|c2_g1_i5	probable methyltransferase PMT20 [Ricinus communis]	-0.490159	-0.456512	-0.236743	-0.375133	-0.27062	-0.229866	-0.353616	-0.787644		0.114623	-0.244643	-0.143326	1.19092	1.20802	1.00313	-0.0314747	0.0849878	0.0180612
TR4093|c0_g1_i1	phospholipase A1-IIgamma	-0.379034	-0.231227	-0.332749	-0.467192	-0.236641	-0.188635	-0.30893	-0.490099		-0.0487491	0.0800091	-0.167063	1.20821	1.2695	1.18843	-0.367959	-0.351924	-0.175951
TR18000|c0_g1_i2	CAZy family GT8 glycosyltransferase [Medicago truncatula]	-0.50577	-0.448425	-0.31808	-0.56818	-0.324135	-0.512668	-0.525693	-0.444297		0.0846311	0.183976	0.180238	1.06883	1.04525	0.984075	0.0475923	-0.00311749	0.0557762
TR26200|c0_g2_i21	phosphoenolpyruvate carboxykinase	-0.391579	-0.344798	-0.189891	-0.358185	-0.326742	-0.397849	-0.352084	-0.385336		0.0408705	0.107015	-0.0992315	1.19213	0.926089	0.91399	-0.110515	0.0203269	-0.244213
TR13505|c0_g2_i2	BTB POZ domain-containing At5g47800-like	-0.507258	-0.583764	-0.422595	-0.670756	-0.481333	-0.456632	-0.382057	-0.402552		0.334561	0.223352	0.208467	1.01754	1.05989	0.97732	-0.0010319	0.0304343	0.05641
TR16375|c0_g1_i2	cyclin, partial	-0.644326	-0.667725	-0.248348	-0.523689	-0.289786	-0.425953	-0.513612	-0.510269		0.193592	-0.00306164	0.236681	1.10189	1.1632	1.03405	0.136434	0.127161	-0.166247
TR25793|c0_g1_i2	pentatricopeptide repeat-containing At3g22470, mitochondrial-like	-0.326541	-0.297374	-0.281531	-0.330611	-0.325525	-0.227412	-0.124024	-0.244587		0.062095	0.00913886	0.0107481	0.995794	0.701132	0.992132	-0.214193	-0.103858	-0.295384
TR23562|c0_g1_i7	carbonic anhydrase	-0.359285	-0.287029	-0.377929	-0.243137	-0.16964	-0.196643	-0.117104	-0.577688		-0.026934	0.164087	0.0709275	0.961771	1.07658	1.16219	-0.457343	-0.343032	-0.279792
TR26433|c3_g4_i1	lysosomal protective -like	-0.308683	-0.390296	-0.360082	-0.309885	-0.19988	-0.324397	-0.350149	-0.264872		-0.0416464	-0.0801205	-0.192096	1.19084	1.06195	1.0404	-0.106004	-0.277758	-0.0873212
TR23562|c0_g1_i1	carbonic anhydrase [Serratia plymuthica]	-0.318691	-0.454715	-0.307349	-0.660107	-0.19335	-0.30961	-0.311875	-0.160325		0.0588569	0.407531	0.386034	1.18508	0.468846	1.04609	-0.162367	-0.0139447	-0.660107
TR28743|c4_g2_i1	alpha-glucan water dikinase 2	-0.340276	-0.487416	-0.454275	-0.446389	-0.435196	-0.380501	-0.480497	-0.358133		0.243294	0.239806	0.0118167	1.21693	0.846026	1.02606	0.0671729	-0.105707	-0.162716
TR16776|c0_g1_i1	lipase lipooxygenase, PLAT LH2 family , [Medicago truncatula]	-0.399118	-0.277195	-0.0910595	-0.380939	-0.342854	-0.430217	-0.401615	-0.42767		0.0892757	0.111625	0.120353	1.15644	1.04992	1.07916	-0.295652	-0.354094	-0.206369
TR3925|c1_g1_i5	[Nematostella vectensis]	-0.308436	-0.338184	-0.166352	-0.425579	-0.308436	-0.402948	-0.393995	-0.196198		0.0151733	0.0185303	0.0202059	1.02439	0.953371	0.904764	-0.0616161	-0.156854	-0.177832
TR25706|c0_g2_i7	solute carrier family 25 member 41-like	-0.416895	-0.382975	-0.295512	-0.20997	-0.363455	-0.203831	-0.167535	-0.44317		0.0163716	0.0372553	0.116258	0.995626	1.04286	0.914235	-0.0937835	-0.338581	-0.206898
TR34638|c0_g1_i1		-0.453404	-0.658797	-0.658797	-0.288075	-0.141773	-0.101019	-0.449655	-0.273642		-0.0025293	0.0363061	0.380342	1.08105	1.08191	0.97254	-0.109867	0.0513759	-0.465971
TR26433|c3_g4_i10	serine carboxypeptidase [Medicago truncatula]	-0.382679	-0.369901	-0.302787	-0.301573	-0.281092	-0.328517	-0.306434	-0.244476		-0.125862	-0.156259	-0.0434	1.05512	1.11589	0.954569	-0.129088	-0.0762366	-0.0772749
TR19155|c0_g1_i1	RNA-binding [Desulfovibrio aespoeensis]	-0.354015	-0.307234	-0.423216	-0.230571	-0.266626	-0.372907	-0.350266	-0.312087		-0.17757	-0.0989268	-0.0822481	1.13436	1.15868	0.940885	-0.183117	-0.0626893	-0.0124511
TR17526|c0_g1_i1		-0.305026	-0.251485	-0.441026	-0.345077	-0.246057	-0.317305	-0.162743	-0.0285744		-0.0520588	-0.0489054	-0.129053	1.26766	1.10306	0.94399	-0.304086	-0.405301	-0.278007
TR24069|c0_g2_i5	#NAME?	-0.393136	-0.468581	-0.25713	-0.493064	-0.427554	-0.393136	-0.385477	-0.381118		0.233281	0.0281959	0.0630003	1.03147	0.979456	1.0614	-0.0850983	-0.0957718	-0.016736
TR45543|c0_g1_i1		-0.22722	-0.308913	-0.35309	-0.514755	-0.526205	-0.344957	-0.853892	-0.218835		0.0789246	0.019527	0.105136	0.712192	1.08797	0.975145	0.217184	-0.336869	0.488662
TR23448|c0_g1_i1	heat shock Hsp20 [Burkholderia CCGE1002]	-0.648992	-0.523394	-0.132729	-0.50871	-0.238389	-0.277682	-0.346516	-0.350438		0.165247	0.183898	0.0987214	1.06009	1.07869	1.08982	-0.25913	-0.248722	-0.141764
TR26937|c2_g2_i4	cell division	-0.504702	-0.486241	-0.405972	-0.39044	-0.394738	-0.630824	-0.466203	-0.514022		-0.0482291	-0.0652543	0.186202	1.20194	1.19652	1.0929	0.116647	0.108775	0.0036337
TR21894|c0_g1_i8		-0.398639	-0.475819	-0.248459	-0.400918	-0.193099	-0.00974146	-0.284827	-0.388427		-0.189155	0.109544	-0.0957376	1.39219	1.12982	1.06771	-0.191126	-0.376043	-0.447274
TR19093|c0_g1_i4	DUF1230 family [Medicago truncatula]	-0.256858	-0.349127	-0.383154	-0.163223	-0.246381	-0.318076	-0.28983	-0.327984		0.00582545	0.168134	-0.195107	1.04474	1.08926	0.833817	-0.143648	-0.186069	-0.282318
TR26945|c1_g1_i1		-0.391212	-0.391212	-0.391212	-0.391212	-0.391212	-0.156098	-0.391212	-0.391212		0.0234646	0.0470807	-0.163471	0.93475	0.947925	1.05557	0.0417472	0.398726	-0.391212
TR24348|c0_g1_i4	PREDICTED: uncharacterized protein LOC8279810	-0.262537	-0.319263	-0.324195	-0.405495	-0.266092	-0.361735	-0.244893	-0.311896		0.108032	-0.0773081	-0.102509	1.09747	1.0159	1.07844	-0.254276	-0.127079	-0.242557
TR4125|c0_g2_i9		-0.390657	-0.19229	-0.38788	-0.390657	-0.389268	-0.348202	-0.389268	-0.361761		0.116251	0.127941	0.245283	1.09556	0.935711	0.935157	-0.35768	-0.0352088	-0.213032
TR8045|c0_g1_i1		-0.408748	-0.57739	-0.127432	-0.421641	-0.151931	-0.57739	-0.262403	-0.128489		0.600847	0.490249	-0.142295	0.808317	0.631752	0.695231	0.10698	-0.112722	-0.422936
TR26200|c0_g2_i23	phosphoenolpyruvate carboxykinase	-0.315136	-0.385345	-0.35413	-0.43543	-0.250483	-0.430213	-0.32116	-0.193016		-0.0272698	-0.0253016	-0.060139	1.08221	1.11693	1.08175	-0.167829	-0.135625	-0.17982
TR22210|c0_g1_i1		-0.385812	-0.224657	-0.51156	-0.388198	-0.402602	-0.254827	0.0563913	-0.264659		0.715471	0.0519969	-0.0643608	0.545199	0.953184	0.855196	-0.261374	-0.133749	-0.28564
TR16776|c0_g3_i1		-0.351534	-0.429606	-0.178014	-0.41196	-0.643257	-0.362791	-0.54596	-0.0547407		0.204062	0.393631	0.211249	1.15404	1.21525	0.853941	-0.416514	-0.314635	-0.32316
TR936|c3_g1_i2		-0.438917	-0.415716	-0.270634	-0.441381	-0.421786	-0.138818	-0.331035	-0.372754		0.294845	0.0891337	-0.0810047	1.18171	0.98517	1.16115	-0.213714	-0.258634	-0.327612
TR4943|c1_g2_i3	molecular chaperone	-0.720852	-0.0986725	-0.613472	-0.558633	-0.214194	-0.558633	-0.365624	-0.0285097		0.0331006	-0.0219783	-0.0214771	1.35252	1.0719	1.16885	-0.188649	-0.196548	-0.0391234
TR25921|c0_g1_i9	myocyte-specific enhancer factor 2A homolog	-0.465365	-0.391187	-0.199383	-0.41236	-0.392028	-0.457421	-0.362058	-0.346488		0.107153	0.193215	0.234666	1.25307	1.27761	1.14562	-0.404702	-0.363707	-0.416632
TR28274|c0_g1_i16	gigantea, partial [Pinus sylvestris]	-0.304119	-0.352087	-0.260101	-0.36498	-0.262512	-0.285615	-0.335497	-0.225594		0.0975093	0.0321396	0.094687	1.05555	0.981092	0.847201	-0.213884	-0.275842	-0.227948
TR17416|c0_g2_i1		-0.329724	-0.329724	-0.329724	-0.329724	-0.329724	-0.329724	-0.329724	-0.329724		0.0297968	0.444272	0.3778	0.940506	0.735848	1.02698	-0.329724	-0.329724	-0.257962
TR28515|c8_g1_i1	PREDICTED: LOW QUALITY PROTEIN: uncharacterized protein LOC107261674, partial	-0.484201	-0.083133	-0.325418	-0.348665	-0.367536	-0.0940922	-0.369437	-0.373246		-0.108306	0.249672	0.163563	1.52989	1.0437	0.986513	-0.240344	-0.572308	-0.606646
TR28274|c0_g1_i8		-0.458938	-0.381187	-0.326864	-0.484196	-0.523556	-0.318186	-0.512377	-0.326864		0.136321	0.074234	0.0930609	1.46926	1.28041	1.40028	-0.380057	-0.416641	-0.32469
TR10535|c1_g1_i1		-0.524058	-0.424999	-0.328137	-0.249149	-0.113797	-0.21218	-0.577497	-0.0326815		-0.15198	-0.121895	0.0441152	0.735495	1.25544	1.08338	0.0593143	-0.32398	-0.117391
TR25326|c0_g1_i3	procollagen-proline dioxygenase [Burkholderia CCGE1002]	-0.404816	-0.315811	-0.261903	-0.297986	-0.330458	-0.242595	-0.277101	-0.199558		-0.0900596	-0.0681785	0.0188399	1.00903	0.977817	0.970482	-0.140788	-0.183105	-0.163808
TR26200|c0_g2_i3	phosphoenolpyruvate carboxykinase	-0.42932	-0.337227	-0.316251	-0.467354	-0.274067	-0.329033	-0.413144	-0.327867		0.0938614	0.165204	0.027949	1.04966	1.11504	0.932833	-0.126791	-0.202822	-0.160666
TR22522|c0_g1_i2		-0.377723	-0.310084	-0.335079	-0.297748	-0.349154	-0.349154	-0.349154	-0.29502		0.080659	0.204351	0.17022	0.960273	1.05363	0.972774	-0.264023	-0.25075	-0.264023
TR25921|c0_g1_i6	myocyte-specific enhancer factor 2A homolog	-0.476557	-0.504974	-0.365357	-0.475037	-0.400277	-0.448689	-0.368881	-0.319619		0.140247	0.283195	0.255075	1.42184	1.41489	1.33156	-0.541898	-0.472001	-0.473518
TR28274|c0_g1_i3	gigantea, partial [Pinus sylvestris]	-0.30248	-0.289913	-0.246771	-0.279938	-0.272501	-0.296183	-0.261417	-0.258966		0.094458	0.0476954	0.0327657	1.04472	0.930154	0.849523	-0.288662	-0.276214	-0.226272
TR25921|c0_g1_i4	myocyte-specific enhancer factor 2A homolog	-0.434368	-0.551564	-0.457541	-0.394497	-0.341506	-0.567993	-0.344483	-0.344483		0.216699	0.221235	0.257019	1.37661	1.30077	1.28714	-0.456736	-0.331138	-0.435161
TR17548|c0_g1_i3	steroid 17-alpha-hydroxylase 17,20 lyase-like	-0.381306	-0.208749	-0.170424	-0.253118	-0.272438	-0.229942	-0.211179	-0.149305		-0.0648603	-0.0251341	-0.0322761	1.01075	0.948625	0.851471	-0.260647	-0.244798	-0.306668
TR28982|c2_g1_i1	short-chain dehydrogenase reductase SDR [Frankia 1c]	-0.440955	-0.401063	-0.386008	-0.386008	-0.370122	-0.248051	-0.493769	-0.30072		-0.0389411	0.164262	0.093702	1.38802	1.35225	1.13673	-0.298839	-0.3593	-0.411187
TR4637|c0_g1_i1	pentatricopeptide repeat-containing At1g05670, mitochondrial-like	-0.273598	-0.29506	-0.449601	-0.332787	-0.313192	-0.372795	-0.424418	-0.372795		-0.0392508	-0.0883686	-0.0212544	1.06223	1.16797	0.997992	-0.148955	-0.073869	-0.0222483
TR26907|c1_g2_i12	apolipo acyltransferase	-0.63393	-0.441104	-0.458884	-0.121956	-0.400041	-0.374506	-0.539018	-0.103859		-0.321264	0.014996	0.21727	0.757288	1.00946	1.21166	0.0691712	0.0305533	0.084158
TR27223|c0_g1_i3	FAD linked oxidase domain-containing [Frankia 1c]	-0.306259	-0.266588	-0.212026	-0.299923	-0.265559	-0.357982	-0.25735	-0.262475		-0.0785843	0.0209513	-0.0192568	0.950056	0.923674	0.773525	-0.0499443	-0.145182	-0.147077
TR26200|c0_g2_i11	phosphoenolpyruvate carboxykinase	-0.33412	-0.382088	-0.27811	-0.347842	-0.327926	-0.327926	-0.341589	-0.30341		0.000170592	0.0409493	-0.00278676	0.962761	1.03855	0.884899	-0.107123	-0.129574	-0.0448391
TR26417|c1_g1_i1	basic leucine zipper and W2 domain-containing 1 [Sarcophilus harrisii]	-0.372394	-0.5626	-0.535014	-0.42459	-0.294006	-0.459603	-0.382192	-0.432204		0.0965485	-0.0165302	0.144537	0.887857	1.04234	1.20168	0.00743122	-0.0338005	0.132545
TR23562|c0_g1_i2	carbonic anhydrase	-0.619699	-0.543516	-0.366861	-0.328162	-0.414536	-0.34486	-0.254535	-0.127756		0.210693	0.185913	0.141046	1.32569	1.45117	1.26618	-0.432271	-0.628872	-0.519622
TR27541|c0_g1_i15	HNH endonuclease [Frankia 1c]	-0.263136	-0.318093	-0.390646	-0.32203	-0.365039	-0.115776	-0.12091	-0.57681		-0.0920554	-0.0555505	-0.138157	1.15945	1.16825	1.0967	-0.332911	-0.161773	-0.171506
TR21942|c0_g1_i2	phosphoribosylglycinamide formyltransferase	-0.492865	-0.321231	-0.198417	-0.396726	-0.439426	-0.438286	-0.375841	-0.361723		0.107402	0.187868	-0.0275278	1.04966	0.96689	1.13179	-0.0852433	-0.105007	-0.201315
TR28274|c0_g1_i1	gigantea, partial [Pinus sylvestris]	-0.334709	-0.310526	-0.242724	-0.287984	-0.280547	-0.280547	-0.281784	-0.231926		0.076794	0.0593183	0.0445918	1.04706	0.950298	0.938132	-0.309264	-0.28426	-0.271919
TR26200|c0_g2_i9	phosphoenolpyruvate carboxykinase	-0.323478	-0.360852	-0.293263	-0.349149	-0.234668	-0.381894	-0.319666	-0.305776		0.103911	0.0675063	0.0528793	1.01414	0.828525	0.845599	-0.174914	-0.0623529	-0.106548
TR29501|c1_g4_i1	two-component response regulator-like APRR7 isoform X1 [Ricinus communis]	-0.226442	-0.371983	-0.51892	-0.510024	-0.374672	-0.445465	-0.33398	-0.424881		0.316351	0.494895	0.170264	1.1332	1.0756	1.0046	-0.329625	-0.253409	-0.405504
TR19054|c0_g1_i2	Gag-Pol poly	-0.515501	-0.310109	-0.097581	-0.423294	-0.432798	-0.419239	-0.420589	-0.419239		0.0145697	-0.166136	0.156245	1.53099	1.39485	1.14442	-0.172946	-0.515501	-0.348143
TR24348|c0_g1_i7		-0.262085	-0.250022	-0.352048	-0.358509	-0.341771	-0.315136	-0.341771	-0.266938		-0.110445	0.171906	-0.112628	1.02577	1.08029	0.991633	-0.114814	-0.172842	-0.270589
TR24348|c0_g1_i10		-0.32238	-0.419966	-0.339868	-0.277159	-0.199853	-0.37807	-0.317423	-0.209006		-0.0392082	-0.0680631	0.066978	1.08253	0.98407	1.16278	-0.245031	-0.294103	-0.186232
TR4023|c0_g2_i10	purple acid phosphatase 18-like	-0.329869	-0.27348	-0.2437	-0.351167	-0.234172	-0.141458	-0.284091	-0.176006		0.0185379	0.0487731	-0.0130234	1.12571	1.20578	1.06398	-0.491677	-0.532941	-0.391196
TR4929|c0_g1_i13	L-ascorbate peroxidase [Medicago truncatula]	-0.312934	-0.476977	-0.431967	-0.451799	-0.315657	-0.567109	-0.5182	-0.512982		0.682525	0.741346	0.331538	1.18706	1.00154	0.958989	-0.403688	-0.444827	-0.466853
TR22878|c0_g1_i1		-0.569327	-0.394182	-0.28934	-0.496504	-0.336449	-0.556087	-0.481985	-0.702132		-0.050667	0.0506769	0.255174	1.14474	1.25633	1.14848	0.101693	0.0115368	-0.0919621
TR28285|c0_g1_i1		-0.306042	-0.995269	0.116639	-0.439082	-0.138034	-0.162686	-1.0265	0.0165246		-0.0344116	-0.176048	0.593806	0.838758	1.14214	1.0583	-0.295226	0.0488439	-0.241717
TR5560|c2_g1_i9	lysosomal protective -like	-0.318083	-0.358567	-0.303019	-0.345881	-0.330526	-0.343077	-0.303019	-0.343077		-0.0374891	-0.047725	-0.121485	1.11712	1.02896	1.10434	-0.153061	-0.128711	-0.116688
TR23859|c0_g1_i2	SRP40, carboxy-terminal domain [Medicago truncatula]	-0.299048	-0.535393	-0.205634	-0.588709	-0.390029	-0.323554	-0.561804	-0.656469		0.0930714	-0.14074	0.22542	1.03174	1.29859	1.18057	-0.214119	0.206472	-0.120355
TR33307|c0_g1_i1		-0.540397	-0.319192	-0.0426283	-0.459628	-0.43111	-0.196303	-0.00966946	-0.435395		0.140096	0.256237	0.197676	1.22725	1.18963	0.850909	-0.58635	-0.319984	-0.521143
TR754|c0_g1_i8	3-ketoacyl-ACP reductase	-0.229806	-0.24873	-0.232777	-0.215039	-0.0539558	-0.206251	-0.163096	-0.102956		-0.0724691	-0.0426131	-0.0487096	1.0758	1.04587	0.91416	-0.431242	-0.421038	-0.567153
TR28183|c1_g1_i1	beta-amylase 2, chloroplastic-like	-0.358777	-0.423209	-0.29287	-0.435982	-0.265668	-0.316294	-0.427841	-0.335746		0.111568	0.106772	0.238295	1.25103	1.0935	1.04335	-0.277114	-0.366537	-0.344477
TR30048|c3_g11_i1	NBS-LRR type disease resistance [Medicago truncatula]	0.0131997	-0.820298	-0.608662	-0.438461	-0.293227	-0.252752	-0.611156	-0.114541		0.31195	0.261042	0.00670839	1.00793	0.870343	0.974638	-0.26154	-0.242083	0.196912
TR25142|c0_g1_i2	NADPH-dependent FMN reductase	-0.154758	-0.324823	-0.381457	-0.30228	-0.307259	-0.331148	-0.180794	-0.258225		-0.0281054	0.0253526	-0.0825531	1.00139	0.815775	1.11369	-0.141358	-0.298557	-0.16489
TR24118|c0_g1_i1		-0.49447	-0.265497	-0.384775	-0.388792	-0.386113	-0.284081	-0.49447	0.211287		-0.0360879	0.145225	-0.0277123	1.30793	1.11953	0.935815	-0.380769	-0.275379	-0.301645
TR13387|c0_g1_i1		-0.366222	-0.298583	-0.297207	-0.366222	-0.193734	-0.366222	-0.366222	-0.366222		0.123321	0.282704	-0.020258	1.24495	0.881098	1.0134	-0.172135	-0.366222	-0.366222
TR13549|c0_g1_i1	cytochrome P450 4C1-like	-0.610324	-0.523447	-0.383876	-0.602528	-0.344923	-0.694459	-0.671292	-0.321464		0.599936	0.525563	0.440302	1.18582	1.31773	1.03336	-0.285272	-0.328461	-0.336668
TR4023|c0_g2_i14	glucan endo-1,3-beta-glucosidase 3-like isoform 1	-0.178545	-0.260333	-0.206334	-0.297211	-0.174727	-0.135611	-0.215718	-0.247444		0.0441751	-0.0555009	-0.0484975	1.07529	1.09787	0.998245	-0.429247	-0.458653	-0.507755
TR19441|c0_g2_i1		-0.419896	-0.407003	-0.492942	-0.432905	-0.50663	-0.35284	-0.492942	-0.28051		0.270748	0.0160345	0.0491579	1.56677	1.22676	1.07006	-0.355315	-0.488861	0.0303234
TR25921|c0_g1_i2	myocyte-specific enhancer factor 2A homolog	-0.427874	-0.248143	-0.276157	-0.496123	-0.44223	-0.331198	-0.425971	-0.467456		0.326131	0.313085	0.245428	1.10506	1.04526	1.0193	-0.418383	-0.211617	-0.309105
TR10355|c0_g1_i1	AGAP006714-PA [Anopheles gambiae PEST]	-0.320073	-0.400049	-0.317346	-0.400049	-0.400049	-0.400049	-0.400049	-0.400049		0.446344	0.0488523	0.157729	1.34454	1.16409	0.835066	-0.400049	-0.313265	-0.245595
TR24915|c1_g1_i6	spermine oxidase-like [Tribolium castaneum]	-0.433391	-0.491979	-0.400779	-0.581192	-0.334262	-0.438285	-0.29267	-0.461764		0.196866	0.315012	0.427578	1.08448	0.921149	0.996081	-0.284934	-0.0855546	-0.136352
TR29779|c0_g2_i1	spotted leaf , [Medicago truncatula]	-0.449595	-0.502416	-0.446868	-0.449595	-0.515215	-0.486926	-0.434659	-0.474375		0.108272	0.210278	0.047677	1.1872	1.24695	1.13491	-0.00149937	-0.0753946	-0.09875
TR21809|c0_g1_i1	sulfotransferase family cytosolic 1B member 1-like	-0.373101	-0.314704	-0.341176	-0.410837	-0.379322	-0.249434	-0.274725	-0.204556		0.138862	-0.229066	-0.112552	0.971004	0.999573	1.02241	-0.0506764	-0.168555	-0.0231395
TR28274|c0_g1_i13	gigantea, partial [Pinus sylvestris]	-0.346973	-0.346973	-0.255284	-0.31329	-0.269568	-0.245839	-0.270765	-0.268372		0.0306648	0.146366	0.0374494	1.02629	1.00913	0.890487	-0.269568	-0.294911	-0.258842
TR23465|c1_g1_i1		0.0591229	-0.176835	-0.113669	-0.136916	-0.155788	-0.75891	-0.223852	-0.60965		0.276714	0.161765	-0.240878	1.18857	1.01298	0.637798	0.163288	-0.464951	-0.618785
TR22522|c0_g1_i1		-0.293512	-0.307344	-0.292136	-0.294889	-0.305955	-0.278448	-0.332581	-0.332581		0.0317165	0.0664557	0.156881	1.04157	0.91147	0.971701	-0.24745	-0.24745	-0.24745
TR19740|c0_g1_i1	alkaline invertase	-0.368961	-0.509823	-0.307654	-0.539725	-0.386967	-0.414404	-0.450239	-0.412097		0.214261	0.0982444	0.142328	1.1047	1.1154	1.01242	-0.148167	-0.0302804	-0.119033
TR27223|c0_g1_i1	FAD linked oxidase domain-containing [Frankia 1c]	-0.422857	-0.403936	-0.323512	-0.417154	-0.364077	-0.444927	-0.339601	-0.239766		0.0211699	0.204334	0.0239672	1.10645	0.962232	0.934997	-0.139336	-0.1015	-0.0564826
TR26200|c0_g2_i19	phosphoenolpyruvate carboxykinase	-0.425277	-0.339796	-0.296512	-0.342239	-0.288244	-0.345912	-0.408539	-0.369391		0.102446	0.122961	0.0997483	1.00538	1.04284	0.960984	-0.158793	-0.0843081	-0.275347
TR29501|c1_g3_i8	signal transduction histidine kinase [Pirellula staleyi]	-0.420698	-0.501904	-0.429083	-0.406831	-0.379489	-0.422557	-0.373183	-0.439398		0.413088	0.40682	0.543085	1.09025	0.954666	0.931929	-0.172917	-0.438458	-0.355316
TR29429|c0_g1_i1	ATP-citrate synthase alpha chain [Medicago truncatula]	-0.303363	-0.171116	-0.180359	-0.303363	-0.303363	-0.303363	-0.303363	-0.180359		-0.0867533	0.023174	0.0197185	0.935424	1.0477	0.905778	-0.189663	-0.303363	-0.303363
TR14463|c0_g4_i1	MULTISPECIES: acyl-ACP desaturase [Streptomyces]	-0.651647	-0.37885	-0.357682	-0.619011	-0.458297	-0.680103	-0.414608	-0.481722		0.484612	0.759259	0.242738	1.08064	1.16419	0.915495	-0.274746	-0.22	-0.110273
TR11142|c0_g1_i1		-0.49818	-0.703572	-0.317313	-0.33285	-0.703572	-0.308509	-0.703572	-0.318417		0.66156	-0.160571	0.321457	0.956809	0.870772	1.2266	-0.164537	-0.305222	0.47912
TR26417|c1_g1_i8	basic leucine zipper and W2 domain-containing 1 [Sarcophilus harrisii]	-0.516366	-0.583645	-0.36618	-0.580025	-0.518097	-0.490649	-0.487254	-0.375564		0.171511	0.170437	0.111207	1.11679	1.19336	1.10841	-0.0041299	-0.0378751	0.0880696
TR29501|c1_g3_i12	two-component response regulator-like APRR7 isoform X1 [Ricinus communis]	-0.532376	-0.392085	-0.35542	-0.615561	-0.317017	-0.423051	-0.42685	-0.357231		0.561692	0.516908	0.414474	1.02921	0.874195	0.886493	-0.228155	-0.470294	-0.164926
TR26417|c1_g1_i2	[Nematostella vectensis]	-0.434325	-0.696871	-0.42783	-0.502641	-0.531944	-0.530204	-0.596035	-0.444942		0.234154	0.319145	0.171373	1.19918	1.12243	0.997097	0.0625642	0.0665949	-0.00773862
TR28274|c0_g1_i15	gigantea, partial [Pinus sylvestris]	-0.333985	-0.300066	-0.312838	-0.347063	-0.349454	-0.384569	-0.293146	-0.268055		-0.0395381	-0.0175118	-0.0816421	1.29182	1.2375	1.15347	-0.312838	-0.362673	-0.279406
TR26417|c1_g1_i3	[Nematostella vectensis]	-0.501785	-0.54426	-0.388776	-0.464859	-0.444174	-0.555308	-0.480569	-0.390424		0.211476	0.264797	0.0688577	1.16174	1.15921	0.996308	-0.0112784	-0.0265721	-0.0543855
TR25793|c0_g1_i5	pentatricopeptide repeat-containing At3g22470, mitochondrial-like	-0.240921	-0.372571	-0.241867	-0.357108	-0.362244	-0.330692	-0.185247	-0.233373		0.0284065	-0.0664832	-0.0308797	0.925952	0.908999	0.842697	-0.0498141	-0.0944154	-0.14044
TR23448|c0_g1_i4	heat shock Hsp20 [Burkholderia CCGE1002]	-0.566964	-0.305641	-0.314946	-0.292148	-0.601583	-0.549116	-0.427673	-0.497674		0.282647	0.476004	0.347603	0.943113	0.953881	1.15832	-0.322867	-0.244865	-0.0380947
TR29501|c1_g3_i10	response regulator receiver [Desulfovibrio aespoeensis Aspo-2]	-0.579966	-0.505228	-0.460184	-0.574078	-0.370699	-0.343732	-0.34875	-0.443984		0.407688	0.693764	0.451646	1.116	1.0297	0.987517	-0.258629	-0.37752	-0.423545
TR4685|c0_g1_i1	AGAP001801-PA [Anopheles gambiae PEST]	-0.371447	-0.539161	-0.393247	-0.319296	-0.358719	-0.435801	-0.40931	-0.307959		-0.0220496	0.0720725	-0.0414776	1.0269	1.00963	0.986033	-0.00975169	0.0502131	0.0633685
TR28183|c1_g1_i12	beta-amylase 2, chloroplastic-like	-0.556552	-0.426548	-0.361851	-0.518655	-0.424544	-0.327748	-0.340915	-0.513322		0.0840093	0.451108	0.115336	1.26469	1.36656	1.37923	-0.27625	-0.519724	-0.394817
TR25921|c0_g1_i11	myocyte-specific enhancer factor 2A homolog	-0.421186	-0.523319	-0.302519	-0.450897	-0.372709	-0.3536	-0.467771	-0.385309		0.386169	0.32921	0.309539	1.11152	1.18581	1.07336	-0.411703	-0.335556	-0.371037
TR7711|c0_g1_i1		-0.573148	-0.458923	-0.566905	-0.494026	-0.417895	-0.519117	-0.723345	-0.393386		0.271787	0.416177	0.674582	1.3184	1.24684	1.36909	-0.533653	-0.190696	-0.425782
TR4125|c0_g2_i7		-0.444799	-0.327907	-0.309743	-0.444799	-0.443384	-0.429309	-0.312324	-0.443384		0.202507	0.448721	0.235571	0.998453	0.86147	1.22047	-0.251623	-0.214943	-0.344981
TR19375|c0_g1_i1		-0.32564	-0.292499	-0.315273	-0.4779	-0.411369	-0.47149	-0.47277	-0.562555		0.134632	0.365522	0.105778	0.990729	1.30819	1.0427	-0.40037	-0.236002	0.0183148
TR18110|c0_g1_i1	spermidine synthase [Methanocaldococcus FS406-22]	-0.164193	-0.302533	-0.550716	-0.560464	-0.363089	-0.330407	-0.799251	-0.799251		0.571471	0.414252	0.700531	1.00728	0.800067	1.42046	-0.152167	-0.324166	-0.567819
TR25921|c0_g1_i7	myocyte-specific enhancer factor 2A homolog	-0.473366	-0.472448	-0.358736	-0.417559	-0.389579	-0.466043	-0.408757	-0.318612		0.175621	0.124994	0.394581	1.2773	1.23664	1.10669	-0.275568	-0.336029	-0.399136
TR25921|c0_g1_i5	myocyte-specific enhancer factor 2A homolog	-0.386741	-0.459642	-0.262605	-0.375909	-0.346331	-0.375909	-0.380898	-0.390929		0.214025	0.229385	0.209053	1.08819	1.0581	1.2154	-0.407803	-0.267986	-0.359402
TR26433|c3_g2_i1		-0.461753	-0.745263	-0.366549	-0.384889	-0.483546	-0.272491	-0.550974	-0.367562		0.207233	0.0740765	0.1756	1.02591	1.16618	1.33599	0.0755677	-0.185084	-0.242453
TR29375|c1_g1_i4	cysteine and glycine-rich 3-like	-0.34764	-0.467453	-0.34543	-0.402853	-0.327877	-0.315931	-0.405152	-0.391412		-0.0846054	0.181343	0.0448356	1.0129	0.749093	1.0888	-0.0563253	0.173661	-0.105952
TR18601|c0_g2_i1	MADS-box transcription factor family [Medicago truncatula]	-0.318017	-0.318017	-0.275373	-0.278177	-0.235314	-0.221755	-0.318017	-0.318017		-0.153231	0.0199795	-0.0658435	1.10206	1.03305	0.865311	-0.189724	-0.137869	-0.191044
TR24845|c0_g1_i2	metallophosphoesterase	-0.165366	-0.267985	-0.286877	-0.38117	-0.30089	-0.377116	-0.158391	-0.237038		-0.025534	-0.0457714	-0.127414	1.20605	0.952082	1.03758	-0.154916	-0.279291	-0.387953
TR18000|c0_g1_i1	CAZy family GT8 glycosyltransferase [Medicago truncatula]	-0.460557	-0.374522	-0.463069	-0.489277	-0.357291	-0.458051	-0.538746	-0.376099		0.134683	0.199102	0.0614401	0.929488	1.02517	0.950083	0.0278532	0.0260637	0.16373
TR5366|c5_g13_i1	PREDICTED: uncharacterized protein K02A2.6-like	-0.53342	-0.276711	-0.272627	-0.186544	-0.207832	-0.158954	-0.172208	-0.102588		-0.16462	0.147246	0.0697511	1.13	1.04174	1.07216	-0.275689	-0.516418	-0.593281
TR23562|c0_g1_i8	carbonic anhydrase	-0.116577	-0.45218	-0.450035	-0.386091	-0.303401	-0.390198	-0.315067	-0.348642		0.0765999	0.283497	-0.0771404	1.28768	1.26696	0.991553	-0.269904	-0.414045	-0.383018
TR11844|c0_g1_i2	hypothetical protein [Pirellula staleyi]	-0.540223	-0.315464	-0.251622	-0.412299	-0.329725	-0.455429	-0.438846	-0.475372		0.126054	0.00400238	-0.0181522	1.05794	1.06378	0.908819	0.13231	-0.0430001	-0.0127733
TR25921|c0_g1_i12	myocyte-specific enhancer factor 2A homolog	-0.480321	-0.486882	-0.394543	-0.485239	-0.4015	-0.444757	-0.404603	-0.396859		0.281792	0.362484	0.211596	1.37181	1.34712	1.32879	-0.532818	-0.449555	-0.426509
TR29501|c1_g3_i14	response regulator receiver [Desulfovibrio aespoeensis Aspo-2]	-0.488873	-0.329077	-0.46178	-0.351103	-0.349329	-0.409073	-0.440843	-0.425805		0.374453	0.442616	0.458406	1.09446	0.925187	1.04472	-0.295374	-0.314289	-0.474296
TR29501|c1_g3_i2	signal transduction histidine kinase [Pirellula staleyi]	-0.575824	-0.594112	-0.315147	-0.55976	-0.279359	-0.476356	-0.408257	-0.401978		0.388401	0.527409	0.434738	1.15467	0.981619	1.03647	-0.274435	-0.335515	-0.302562
TR22522|c0_g1_i5		-0.429021	-0.402852	-0.400125	-0.416566	-0.441584	-0.440183	-0.400125	-0.440183		0.0973181	0.203337	0.0352041	1.3539	1.40742	1.24618	-0.301407	-0.315469	-0.355855
TR5186|c4_g1_i2	sugar:proton symporter [Legionella longbeachae]	-0.236023	-0.393521	-0.387278	-0.270077	-0.227076	-0.388525	-0.32988	-0.258636		0.271353	0.0221421	-0.241643	1.07102	0.837781	0.993245	-0.256359	-0.0920069	-0.114517
TR28515|c6_g1_i1	Tkp3 [Vanderwaltozyma polyspora DSM 70294]	-0.323967	-0.20451	-0.250166	-0.476192	-0.199932	-0.33899	-0.0823461	-0.222971		-0.120775	0.115766	0.0326125	1.14737	1.08758	0.888714	-0.269224	-0.481738	-0.301232
TR47862|c0_g1_i1		-0.42238	-0.215603	-0.244469	-0.345085	-0.439584	-0.415069	-0.176962	-0.332404		-0.132318	0.250644	-0.0755042	1.01252	0.951614	0.968948	-0.252048	-0.124348	-0.00795352
TR26200|c0_g2_i14	phosphoenolpyruvate carboxykinase	-0.384653	-0.39722	-0.293735	-0.374678	-0.319816	-0.429125	-0.286703	-0.31862		-0.000282142	-0.00797141	0.063473	0.928993	1.1188	1.02678	-0.0923055	-0.0629753	-0.169968
TR4021|c6_g1_i1		-0.541362	-0.564942	-0.309854	-0.431197	-0.282848	-0.311952	-0.466992	-0.558699		0.184978	-0.102215	-0.00225592	1.53797	1.28417	1.07526	-0.0400205	-0.305666	-0.164366
TR24069|c0_g2_i1	#NAME?	-0.474796	-0.427244	-0.249136	-0.453329	-0.340071	-0.457094	-0.411329	-0.293326		0.157719	0.0749668	-0.00269775	0.965308	0.957787	1.06362	-0.0770363	-0.0588044	0.0254577
TR20511|c0_g1_i1	CMP-N-acetylneuraminate-beta-galactosamide-alpha-2,3-sialyltransferase 2-like	-0.433934	-0.457332	-0.437603	-0.424194	-0.357797	-0.47482	-0.3706	-0.47482		0.318826	0.299852	0.285086	1.04765	0.969452	0.893603	-0.187486	-0.037956	-0.157927
TR21894|c0_g1_i3		-0.350442	-0.185312	-0.345229	-0.291601	-0.201707	-0.346531	-0.123766	-0.307988		0.215684	-0.0884963	-0.0173294	1.02455	0.868402	0.963368	-0.313068	-0.237478	-0.263056
TR27250|c2_g2_i10		-0.459798	-0.435571	-0.313548	-0.46102	-0.339162	-0.452487	-0.351574	-0.314652		0.154588	-0.0316877	0.0767183	0.891394	0.796911	1.36128	0.0477954	-0.016335	-0.152851
TR25919|c0_g2_i2	peptidyl-prolyl cis-trans isomerase F, mitochondrial-like	-0.340591	-0.259477	-0.25856	-0.381926	-0.456715	-0.517933	-0.39799	-0.464095		0.00462677	3.70641e-05	0.140115	0.893534	1.11593	1.04826	-0.12139	0.0460323	-0.0498504
TR16742|c0_g1_i1		-0.615437	-0.504374	-0.489408	-0.518698	-0.342035	-0.516301	-0.529938	-0.490976		0.262836	0.481302	0.732761	1.06466	1.21939	1.4845	-0.320266	-0.336386	-0.581629
TR24845|c0_g1_i19		-0.540333	-0.0958128	-0.389237	-0.400947	-0.292269	-0.258855	-0.39274	-0.268476		0.449269	0.0694522	0.0549526	0.939904	1.31434	1.15791	-0.541629	-0.390404	-0.415126
TR28274|c0_g1_i11	gigantea, partial [Pinus sylvestris]	-0.348695	-0.337088	-0.292694	-0.32787	-0.307341	-0.306209	-0.387673	-0.293816		-0.0384676	-0.0263008	-0.0602481	1.39327	1.2417	1.19289	-0.349861	-0.387673	-0.363925
TR5599|c0_g1_i8	50S ribosomal L17	-0.419332	-0.418258	-0.264646	-0.16132	-0.213454	-0.257907	-0.20695	-0.448632		-0.0565235	-0.0531859	0.0380471	0.970374	0.940131	1.07359	-0.179399	-0.16132	-0.181219
TR28274|c0_g1_i14	gigantea, partial [Pinus sylvestris]	-0.270063	-0.281099	-0.261537	-0.294704	-0.312206	-0.274957	-0.288504	-0.310949		-0.0516897	-0.0184751	0.0574737	1.07104	1.04378	1.00089	-0.265185	-0.277411	-0.266403
TR26937|c2_g2_i10	ATPase AAA	-0.448104	-0.304138	-0.471044	-0.423576	-0.343169	-0.434317	-0.506668	-0.294321		0.029385	-0.0867438	0.250355	1.00935	1.05893	1.04353	0.035767	-0.110822	-0.00441006
TR28274|c0_g1_i5	gigantea, partial [Pinus sylvestris]	-0.299545	-0.335692	-0.187101	-0.32563	-0.246374	-0.257092	-0.294629	-0.292178		0.0708004	0.0535568	-0.0410311	1.03757	1.01002	0.971775	-0.271507	-0.295857	-0.297085
TR29281|c2_g1_i5	Protease 3 precursor	-0.445085	-0.339686	-0.382821	-0.599132	-0.288894	-0.327471	-0.414309	-0.0379642		0.00510457	0.0582741	-0.0982062	1.39798	1.46498	1.22676	-0.260001	-0.438971	-0.52055
TR25921|c0_g1_i10	myocyte-specific enhancer factor 2A homolog	-0.393761	-0.401894	-0.374071	-0.355524	-0.352894	-0.34242	-0.408251	-0.332022		0.36928	0.250348	0.0946238	1.10391	1.07977	1.05126	-0.33375	-0.33548	-0.31913
TR20692|c0_g2_i8	hypothetical protein MTR_7g112650 [Medicago truncatula]	-0.328545	-0.391572	-0.247693	-0.482211	-0.306293	-0.387673	-0.49999	-0.367373		0.0804058	0.194041	0.0627038	1.20796	0.950903	0.902763	-0.0968392	-0.115259	-0.175328
TR25921|c0_g1_i1	myocyte-specific enhancer factor 2A homolog	-0.458014	-0.431846	-0.353616	-0.47039	-0.32765	-0.398522	-0.386744	-0.42151		0.182494	0.275427	0.334045	1.26373	1.29619	1.09311	-0.354435	-0.433575	-0.408693
TR26387|c0_g1_i4	CASP 1F2	-0.304534	-0.465588	-0.2787	-0.252353	-0.446657	-0.300529	-0.246563	-0.203862		-0.0751405	0.114508	0.216541	1.1017	1.30593	1.09678	-0.475713	-0.39771	-0.388117
TR4021|c7_g2_i3	cleft lip and palate transmembrane 1 homolog	-0.295096	-0.343875	-0.288799	-0.296359	-0.277532	-0.240601	-0.315434	-0.251582		-0.0732444	-0.0390202	-0.0743271	1.02051	0.915347	0.942364	-0.0884766	-0.111631	-0.182242
TR28274|c0_g1_i6	gigantea, partial [Pinus sylvestris]	-0.364963	-0.27384	-0.332351	-0.34314	-0.346755	-0.357652	-0.289985	-0.321643		0.0512956	-0.0325672	-0.0374264	1.26134	1.31723	1.18996	-0.360085	-0.385881	-0.373539
TR28274|c0_g1_i10	gigantea, partial [Pinus sylvestris]	-0.332404	-0.332404	-0.277006	-0.333689	-0.254943	-0.265932	-0.291905	-0.217717		0.0399726	0.0713581	-0.0135602	1.05477	0.995671	0.978184	-0.244036	-0.294403	-0.281955
TR11844|c0_g1_i1	hypothetical protein [Pirellula staleyi]	-0.386868	-0.497409	-0.228128	-0.409556	-0.426283	-0.373628	-0.377689	-0.412677		0.124632	0.0304695	0.00027518	0.979392	0.958202	0.991643	0.0396344	-0.00129041	-0.0107198
TR21666|c0_g1_i1	histone H1, partial	-0.314942	-0.325978	-0.405691	-0.305202	-0.296733	-0.355828	-0.310064	-0.355828		-0.129491	-0.0119497	-0.0470292	1.06657	1.01939	1.05717	-0.100775	-0.0379269	-0.145695
TR42429|c0_g1_i1	flavin-containing monooxygenase FMO GS-OX-like 5-like	-0.476078	-0.149416	-0.370597	-0.177316	-0.263621	-0.753778	-0.141439	-0.220969		-0.123473	0.0568894	0.41258	1.16727	1.00785	1.22226	-0.558648	-0.36552	-0.265984
TR33440|c0_g1_i1		-0.611158	-0.593859	-0.0337562	-0.284712	-0.383802	-0.35948	-0.416122	-0.259944		0.00138402	0.142763	0.253469	1.08271	0.890831	1.23495	-0.0781686	-0.156004	-0.429102
TR12041|c0_g1_i1		0.0294225	0.111517	-0.254626	-0.511413	-0.518913	-0.770605	-0.489144	-0.255521		0.44299	0.361306	-0.167847	0.569118	0.870793	0.710979	0.126704	0.152564	-0.407325
TR28274|c0_g1_i4	gigantea, partial [Pinus sylvestris]	-0.34199	-0.352682	-0.263677	-0.365857	-0.345545	-0.345545	-0.393801	-0.264798		0.0193956	-0.0066331	-0.0504411	1.35453	1.27843	1.1714	-0.273801	-0.358655	-0.460331
TR28743|c4_g1_i9	alpha-glucan water dikinase 2	-0.00909044	-0.656541	-0.523181	-0.394919	-0.410007	0.325352	-0.881759	-0.232271		-0.155473	0.304842	-0.0158637	1.28266	1.03221	1.22436	-0.373013	-0.356584	-0.160718
TR26200|c0_g2_i24	phosphoenolpyruvate carboxykinase	-0.358471	-0.489258	-0.303044	-0.348885	-0.293818	-0.460585	-0.399938	-0.338176		0.0974589	0.118343	0.0320132	1.0242	1.0407	1.0242	-0.155792	-0.104482	-0.084458
TR24348|c0_g1_i6	PREDICTED: uncharacterized protein LOC8279810	-0.35163	-0.292282	-0.320415	-0.377097	-0.262312	-0.334066	-0.322887	-0.23761		0.0548627	-0.0631562	-0.0264236	1.08688	1.01968	1.02309	-0.2019	-0.203039	-0.191697
TR22980|c0_g2_i2	chloroplastic group IIA intron splicing facilitator CRS1, chloroplastic isoform X1 [Ricinus communis]	-0.532333	-0.456889	-0.521967	-0.602203	-0.395671	-0.501454	-0.570995	-0.500323		0.38255	0.250371	0.18015	1.04335	1.04645	1.1015	0.0222555	-0.0119917	0.067198
TR24915|c1_g1_i2	spermine oxidase-like [Tribolium castaneum]	-0.461474	-0.394029	-0.538602	-0.441027	-0.443417	-0.454224	-0.46876	-0.296807		0.241666	0.18398	0.440806	1.08004	0.924658	0.936658	-0.0954085	-0.0776607	-0.1364
TR21177|c0_g1_i1		-0.352299	-0.708485	-0.424449	-0.561952	-0.472315	-0.393398	-0.313376	-0.552121		0.247163	-0.111291	0.43558	0.80274	1.14549	1.24716	0.036918	0.0180697	-0.0434385
TR24348|c0_g1_i1	PREDICTED: uncharacterized protein LOC8279810	-0.353417	-0.352234	-0.33227	-0.377284	-0.393012	-0.404001	-0.312578	-0.287487		0.00796863	-0.0474362	-0.0426574	1.3431	1.18463	1.18137	-0.206156	-0.333437	-0.275104
TR25921|c0_g1_i8	myocyte-specific enhancer factor 2A homolog	-0.446207	-0.41464	-0.391607	-0.531319	-0.452768	-0.491931	-0.347381	-0.425086		0.167116	0.255303	0.320242	1.27876	1.38607	1.35799	-0.472634	-0.399508	-0.392396
TR24915|c1_g1_i3	spermine oxidase-like [Tribolium castaneum]	-0.348523	-0.465579	-0.422586	-0.516526	-0.376004	-0.352078	-0.499343	-0.386901		0.251744	0.182174	0.264181	0.982137	1.02342	1.00686	-0.11619	-0.159136	-0.0676495
TR28647|c2_g3_i8	beta-D-glucoside glucohydrolase	-0.316723	-0.355772	-0.299556	-0.369486	-0.353045	-0.326052	-0.23914	-0.26198		-0.110361	-0.145323	0.0310104	1.0068	1.07167	0.92096	-0.0706146	-0.166714	-0.0156691
TR19137|c0_g1_i1		-0.19261	-0.335369	-0.268494	-0.324877	-0.384914	-0.268494	-0.295129	-0.29385		0.170225	0.0443571	0.0901608	0.941095	1.04991	0.741525	-0.247287	-0.287469	-0.13878
TR27283|c1_g1_i2	cell division control 2 homolog	-0.418932	-0.303616	-0.287325	-0.546552	-0.140668	-0.50164	-0.441023	-0.415804		0.13579	0.296367	0.00495152	1.222	0.781521	0.996758	-0.19237	-0.0130579	-0.176399
TR24773|c0_g1_i1	F-box interaction domain [Medicago truncatula]	-0.407021	-0.379761	-0.313782	-0.380436	-0.125982	-0.268704	-0.281261	-0.229852		-0.0660926	0.138184	0.0552225	1.26256	1.28764	1.21998	-0.514095	-0.463852	-0.532739
TR425|c0_g1_i1	PREDICTED: uncharacterized protein LOC8285485	0.00186073	-0.318416	-0.273271	-0.254724	-0.113555	-0.462999	-0.32485	-0.100879		-0.0619691	-0.106411	0.169499	1.14277	1.0499	0.958235	-0.474194	-0.465028	-0.365966
TR28982|c2_g1_i2	short-chain dehydrogenase reductase SDR [Frankia 1c]	-0.404775	-0.273779	-0.368106	-0.473023	-0.391504	-0.389619	-0.357009	-0.406681		0.00310261	0.091494	0.103595	1.49645	1.37885	1.2505	-0.376486	-0.425879	-0.457137
TR25304|c2_g1_i4	calmodulin 5-like [Cucumis sativus]	-0.456323	-0.466735	-0.317378	-0.52827	-0.42195	-0.344795	-0.37967	-0.325716		0.401068	0.34369	0.233373	1.19367	1.18019	1.08486	-0.404183	-0.347056	-0.444774
TR45450|c0_g1_i1	cytochrome P450 family 71 [Medicago truncatula]	-0.606508	-0.283353	-0.334972	-0.619871	-0.499082	-0.389388	-0.528829	-0.533685		0.145116	0.487081	0.392468	1.10444	1.43111	1.19234	-0.346034	-0.105092	-0.505745
TR5560|c2_g1_i10	lysosomal protective -like	-0.357295	-0.330643	-0.301747	-0.304474	-0.236492	-0.341805	-0.329254	-0.301747		-0.0249283	-0.0015056	-0.0846187	1.01281	1.03563	0.936901	-0.077604	-0.115416	-0.177806
TR29501|c1_g3_i4	response regulator receiver [Desulfovibrio aespoeensis Aspo-2]	-0.338011	-0.561159	-0.309281	-0.626107	-0.288104	-0.374746	-0.36086	-0.382206		0.532579	0.486215	0.357748	1.05659	0.998892	0.918435	-0.33258	-0.469903	-0.307505
TR18493|c0_g1_i2		-0.465022	-0.33389	-0.268013	-0.465022	-0.216958	-0.225708	-0.41163	-0.361348		-0.0600562	-0.0679023	-0.11285	1.10082	0.782497	1.24949	-0.0319666	0.0990694	-0.211516
TR40478|c0_g1_i1		-0.370746	-0.55202	-0.172591	-0.118619	-0.299956	-0.692149	0.204368	-0.464136		-0.0471367	0.559232	-0.0337551	1.1592	0.680387	1.08332	-0.0967128	-0.351942	-0.486749
TR21779|c0_g1_i1	hypothetical protein MTR_2g076330 [Medicago truncatula]	-0.326886	-0.262815	-0.146233	-0.239503	-0.234373	-0.196472	-0.311949	-0.170521		0.051521	-0.152267	-0.242075	1.10157	0.896481	0.92599	-0.186531	-0.212774	-0.293161
TR15033|c0_g1_i1	pentatricopeptide repeat-containing At4g21065-like	-0.118406	-0.0694617	-0.408028	-0.594528	-0.138248	-0.106013	-0.246296	-0.114263		0.219407	0.255071	-0.25996	0.584983	1.00002	1.08399	-0.251974	-0.24177	-0.594528
TR26599|c1_g2_i2	ectonucleoside triphosphate diphosphohydrolase 5 [Parus major]	-0.37035	-0.329912	-0.246485	-0.531495	-0.279674	-0.357786	-0.341204	-0.266894		0.0833347	0.0467891	-0.0168044	1.3089	1.3223	1.05582	-0.404397	-0.329912	-0.342234
TR23402|c0_g1_i2	pirin [Burkholderia CCGE1002]	-0.32941	-0.317536	-0.197337	-0.412855	-0.221473	-0.405295	-0.301075	-0.230352		-0.0437024	0.0072272	-0.0079592	0.996804	0.85449	1.0077	-0.106677	-0.172527	-0.120021
TR23562|c0_g1_i4	carbonic anhydrase	-0.348294	0.079127	-0.271864	-0.493557	-0.360506	-0.0806608	-0.405807	-0.144499		-0.0133797	0.125239	0.158297	0.88918	1.15362	0.884484	-0.487457	-0.257259	-0.426665
TR25304|c2_g1_i2	calmodulin 5-like [Cucumis sativus]	-0.475183	-0.415224	-0.234044	-0.503809	-0.451569	-0.352442	-0.466142	-0.396852		0.370923	0.311372	0.259513	1.25832	1.30907	1.11751	-0.424498	-0.415224	-0.491717
TR13549|c0_g2_i1	cytochrome P450 4C1-like	-0.529197	-0.46803	-0.357226	-0.488911	-0.495939	-0.448204	-0.529998	-0.387403		0.531586	0.544584	0.413194	1.13069	1.16822	1.12561	-0.379438	-0.273658	-0.555877
159		0h-1	0h-2	2h-w1	2h-w2	12h-w1	12h-w2	12h-w3	24h-w1		2h-s1	2h-s2	2h-s3	12h-s1	12h-s2	12h-s3	24h-s1	24h-s2	24h-s3
TR18609|c0_g1_i1	pectinesterase pectinesterase inhibitor [Medicago truncatula]	-0.625879	-0.442305	-0.871709	-0.66567	-0.235522	-0.944736	-0.636319	-0.408968		0.392679	0.542206	0.338456	2.59139	2.51721	2.50539	-1.40978	-1.35389	-1.29255
TR21636|c0_g1_i1	Pectinesterase [Streptomyces -E]	-0.86848	-0.853888	-0.459293	-0.925259	-0.642445	-0.926672	-0.839708	-0.59157		0.567555	0.551506	0.269345	2.97217	2.9612	2.81606	-1.28714	-1.38632	-1.35706
TR12570|c0_g1_i1	beta-amylase 2, chloroplastic-like	-0.645989	-0.641673	-0.951546	-1.36334	-0.510428	-0.88222	-0.379737	-0.627797		-0.361878	0.381339	-0.0151483	2.98825	3.18939	3.064	-0.670348	-1.3625	-1.21038
TR21636|c0_g1_i2	Pectinesterase [Streptomyces -E]	-0.823676	-0.889546	-0.412392	-0.944079	-0.620188	-0.833899	-0.817922	-0.585391		0.461341	0.425889	0.230551	3.11179	3.11448	2.88741	-1.33118	-1.4478	-1.52539
15		0h-1	0h-2	2h-w1	2h-w2	12h-w1	12h-w2	12h-w3	24h-w1		2h-s1	2h-s2	2h-s3	12h-s1	12h-s2	12h-s3	24h-s1	24h-s2	24h-s3
TR24895|c0_g1_i9	zinc finger with KRAB and SCAN domains 2-like	-0.15909	-0.108601	-0.193759	-0.22376	-0.117534	-0.155143	-0.155143	-0.261452		0.0468335	-0.0734111	-0.165693	0.608381	0.648076	0.460157	0.0984439	-0.189716	-0.0585888
TR27196|c0_g1_i2		-0.307809	-0.151859	-0.178112	-0.271382	-0.192636	-0.0984624	-0.181729	-0.264973		-0.353315	-0.259866	-0.301236	0.774141	0.662238	0.888373	0.170069	0.119038	-0.0524806
TR16333|c0_g1_i2		-0.207778	-0.207778	-0.151194	-0.207778	-0.207778	-0.207778	-0.207778	-0.207778		-0.207778	-0.207778	-0.207778	1.11818	0.706787	1.02734	-0.207778	-0.207778	-0.207778
TR24191|c0_g1_i2	PREDICTED: uncharacterized protein LOC100246079	-0.245943	-0.409616	-0.0610824	-0.558638	-0.301481	-0.162331	-0.13584	-0.201945		-0.161303	-0.097977	0.0118153	0.728775	0.60918	0.478767	0.190725	0.0958968	0.220998
TR23960|c0_g3_i1		-0.792025	-0.239774	-0.302187	0.123442	-0.228186	0.0739864	-0.303706	0.0533635		-0.482304	-0.789894	-0.0737328	0.667116	0.737136	1.48771	0.339846	-0.151627	-0.11916
TR3961|c0_g1_i1	pentatricopeptide repeat-containing At4g22760-like	-0.239219	-0.305628	-0.120155	-0.209913	-0.13385	-0.207683	-0.232403	-0.30921		-0.339405	-0.23127	-0.328462	0.839443	0.828077	0.961375	-0.0317056	0.0838475	-0.0238381
TR4500|c2_g5_i2	solute carrier family 25 member 41-like	-0.130412	0.00419463	-0.117565	-0.201834	-0.0574444	-0.180301	-0.109064	0.0329021		-0.598905	-0.405368	-0.564792	0.849664	0.657268	0.769407	-0.0509164	0.0443794	0.0587875
TR34657|c0_g1_i1		0.000765902	0.0506983	0.199221	-0.44602	-0.44602	-0.44602	0.00920891	-0.1987		-0.217047	-0.20357	-0.44602	0.592417	0.934156	0.614028	0.00815623	0.209332	-0.214587
TR27627|c1_g3_i8	1,4-alpha-glucan branching	-0.202299	-0.14987	0.0472336	-0.289898	0.0147913	-0.10844	0.0129152	-0.255574		-0.341765	-0.305029	-0.172107	0.879255	1.00208	0.823083	-0.325059	-0.265785	-0.363533
TR20513|c0_g2_i1		-0.255813	-0.208475	-0.309953	-0.0893456	-0.177758	-0.242838	0.0980417	-0.240852		-0.576739	-0.490455	-0.577992	0.71686	0.678027	0.786666	0.359244	0.223442	0.30794
TR28929|c4_g3_i3	arginine N-methyltransferase 8-like	-0.369717	-0.242925	-0.221126	-0.300711	-0.246397	-0.245239	-0.29351	-0.166383		-0.137083	-0.145703	0.0243421	0.757653	0.61378	0.722564	-0.00378528	0.0453202	0.20892
TR5601|c0_g6_i21	[Nematostella vectensis]	-0.126494	-0.246549	-0.103636	-0.295048	-0.228775	-0.19272	-0.118834	-0.136402		-0.35677	-0.291353	-0.198475	1.14838	1.06773	0.914072	-0.354199	-0.276669	-0.204252
TR37638|c0_g1_i1	hypothetical protein RP20_CCG004766 [Aedes albopictus]	-0.355426	-0.282862	-0.350213	-0.356732	-0.31424	-0.30035	-0.302865	-0.252153		-0.106606	-0.172935	0.018559	0.777322	0.68322	0.760553	0.16592	0.10839	0.280418
TR12414|c0_g2_i1		0.153185	-0.427925	-0.0979402	-0.427925	-0.123414	-0.0990884	-0.101387	-0.31823		-0.211315	-0.427925	-0.316894	1.02572	0.806576	1.09363	-0.0175837	-0.195264	-0.314224
TR45374|c0_g1_i1		-0.350712	-0.283074	-0.078092	-0.350712	-0.0579307	-0.176945	-0.242355	-0.0792868		-0.350712	-0.134102	-0.185926	0.969483	0.858429	0.636245	-0.032251	-0.131621	-0.010435
TR5700|c1_g1_i8	BTB POZ domain-containing At5g47800-like	-0.211399	-0.199426	-0.121675	-0.189919	-0.181652	-0.251629	-0.126201	-0.167588		-0.270293	-0.270293	-0.198235	0.973939	1.02228	0.882274	-0.217423	-0.217423	-0.255342
TR28761|c0_g1_i1	gibberellin 20 oxidase 1-like	-0.361952	-0.335839	-0.232255	-0.492883	-0.132237	-0.492883	0.0987968	-0.492883		-0.133361	-0.00128607	-0.355379	1.09352	0.709378	0.630121	0.182482	0.00383532	0.312823
TR26192|c0_g1_i2	TCP family transcription factor [Medicago truncatula]	-0.333385	-0.300244	-0.171704	-0.324166	-0.348491	-0.237244	-0.34966	-0.245922		0.185344	-0.0508307	0.036744	0.519485	0.662564	0.556139	0.155177	0.119306	0.126888
TR25059|c0_g1_i3	serine carboxypeptidase [Medicago truncatula]	-0.016845	0.00673502	-0.165654	-0.222238	-0.125976	-0.222238	-0.222238	-0.0231149		-0.222238	-0.164267	-0.165654	0.763263	0.643285	0.545841	-0.121933	-0.108537	-0.178193
TR25199|c0_g1_i1		-0.422604	-0.422604	-0.286412	-0.291673	-0.0834662	-0.287726	-0.177717	-0.0709752		-0.193631	0.226322	0.0231231	0.743469	0.434979	0.818626	0.0315723	0.0524813	-0.0937671
TR29364|c1_g1_i8	superoxide dismutase [Fe] 3, chloroplastic isoform X3	-0.126638	-0.253146	-0.188506	-0.11206	-0.212149	-0.407165	-0.135456	-0.209043		-0.230926	-0.208009	-0.171276	0.995062	1.04274	0.883097	-0.213185	-0.280053	-0.173293
TR26417|c0_g1_i1		-0.448322	-0.435544	-0.344344	-0.310119	-0.0700083	-0.443197	-0.347931	-0.117182		0.154499	0.122884	-0.171238	1.00924	0.611392	0.579643	0.182952	0.13835	-0.111074
TR20181|c1_g1_i2	endoglucanase 9-like	-0.308052	-0.55803	-0.164076	-0.528517	-0.0621563	-0.441319	-0.315788	-0.0818074		-0.0752272	-0.132139	-0.0703117	0.742175	0.59162	0.683242	0.271113	0.321227	0.128047
TR25533|c0_g1_i2	WD repeat-containing 3 isoform X2	-0.397541	-0.527495	-0.240128	-0.291293	-0.536727	-0.302622	-0.281776	-0.169021		-0.146077	-0.32911	-0.264631	1.00718	0.703054	0.744712	0.262668	0.427327	0.341479
TR4782|c0_g1_i2	pentatricopeptide repeat-containing At4g21065-like	-0.222911	-0.283489	-0.179397	-0.189228	-0.099591	-0.133594	-0.243249	-0.00865596		-0.30337	-0.161143	-0.0811685	0.810155	0.719798	0.60076	-0.121778	-0.0857521	-0.0173864
TR27250|c2_g2_i9	triose-phosphate transporter	-0.32681	-0.263326	-0.171835	-0.228807	-0.25945	-0.209981	-0.337667	-0.19633		0.0274736	0.0505572	0.0147251	0.718444	0.564402	0.596126	0.0338059	-0.0440796	0.0327524
TR42604|c0_g1_i1		-0.347256	-0.347256	-0.00583994	-0.347256	-0.347256	-0.160756	-0.162024	-0.160756		-0.169658	0.14434	0.258712	0.756409	0.315405	0.775747	0.1392	0.00550206	-0.347256
TR23092|c0_g1_i3	RNA 3 -phosphate cyclase [Methanocaldococcus FS406-22]	-0.266564	-0.265442	-0.200776	-0.367623	-0.193292	-0.213696	-0.326112	-0.29947		-0.0785535	-0.0765853	0.0148636	0.708542	0.636583	0.738476	0.118148	0.134382	-0.0628826
TR21894|c0_g1_i1	sulfurtransferase [Dehalococcoides mccartyi]	-0.297525	-0.511976	-0.074467	-0.343705	-0.323393	-0.199544	-0.160869	-0.220382		-0.0546358	-0.0234622	-0.294033	0.918527	1.19272	0.936474	-0.206092	-0.130452	-0.207186
TR25353|c5_g2_i1		-0.0449325	-0.250655	-0.181371	-0.250655	-0.182673	-0.247928	0.0288905	-0.181371		-0.0532409	-0.330631	-0.178772	0.518168	0.69156	0.610476	0.0916024	-0.0366717	-0.00179418
TR28837|c1_g7_i2		-0.397263	-0.101439	0.0111263	0.0546114	-0.010695	-0.176293	0.00277247	0.112438		-0.3775	-0.431947	-0.435349	0.66706	0.709771	0.615395	-0.153706	-0.0440586	-0.0449243
TR23453|c0_g1_i3	methylcrotonoyl- carboxylase	-0.138676	0.0875049	-0.13083	-0.279034	-0.0509237	0.0474393	-0.146565	-0.11333		-0.343312	-0.412965	-0.289914	0.440045	0.636143	0.641306	0.0474393	-0.0742462	0.0799184
TR29429|c0_g4_i37	valencene synthase-like	-0.19159	-0.226028	-0.0307485	-0.274527	-0.332591	0.0868838	0.124056	-0.253809		-0.338528	-0.297472	-0.292662	0.918296	0.892339	0.73257	-0.167611	-0.18712	-0.161459
TR25164|c0_g1_i2	glyoxal reductase	-0.300603	-0.134024	-0.147921	-0.277504	-0.144434	-0.221325	-0.28997	-0.184156		-0.363059	-0.224083	-0.295761	0.924835	0.826988	0.873735	-0.0476295	0.0476663	-0.0427527
TR28647|c2_g3_i4	glycoside hydrolase family [Streptomyces -E]	-0.209318	-0.196425	-0.228876	-0.247372	-0.350712	-0.255373	-0.270156	-0.282365		-0.136095	-0.122617	-0.112894	0.892547	0.857119	0.901569	-0.0225127	-0.132407	-0.0841112
TR27848|c3_g1_i8		-0.132267	-0.1074	-0.243713	-0.137466	0.0571311	-0.165514	-0.0458219	0.169454		-0.466573	-0.475323	-0.60615	0.883218	0.810838	0.958652	-0.272021	-0.186914	-0.0401308
TR28628|c1_g1_i1	homeobox-DDT domain RLT3 isoform X1 [Ricinus communis]	-0.210071	-0.282	-0.302852	-0.296303	-0.266556	-0.278123	-0.279414	-0.215003		-0.222433	-0.0783983	-0.115962	0.975092	0.876523	0.928887	0.0474135	-0.182033	-0.0987661
TR23751|c0_g2_i1	pentatricopeptide repeat-containing At4g22760-like	-0.240693	-0.192288	-0.221883	-0.254644	-0.175301	-0.186198	-0.188631	-0.126673		-0.294704	-0.229377	-0.193509	0.698071	0.911878	0.826507	-0.0112852	-0.151375	0.0301043
TR28707|c0_g2_i12	pentatricopeptide repeat-containing At5g55840 isoform X1 [Ricinus communis]	-0.117724	-0.189389	-0.0322949	-0.203286	-0.0771736	-0.156065	-0.144288	-0.0494515		-0.35791	-0.279447	-0.312957	0.946227	0.953683	0.707614	-0.272105	-0.112798	-0.302635
TR10361|c0_g1_i1		-0.0444183	-0.249811	-0.0381756	-0.144133	-0.249811	-0.249811	-0.141454	-0.140116		-0.059512	-0.137444	-0.249811	0.712923	0.749468	0.491764	-0.149506	-0.0431676	-0.0569854
TR5700|c1_g1_i6	BTB POZ domain-containing At5g47800-like	-0.253159	-0.253159	-0.138269	-0.16196	-0.286622	-0.140621	-0.131238	-0.0605143		-0.269794	-0.0965836	-0.158381	0.921564	0.862318	0.688424	-0.104595	-0.201919	-0.215489
TR21282|c0_g1_i1	auxin response factor 2 [Medicago truncatula]	-0.416494	-0.242903	-0.187823	-0.305259	-0.298901	-0.285011	-0.311646	-0.188998		0.0667675	0.0588677	-0.006974	0.605365	0.744224	0.590372	-0.0184199	0.094081	0.102752
TR29087|c1_g1_i2	molecular chaperone	-0.249655	-0.261992	-0.233369	-0.223953	-0.260616	-0.130508	-0.221273	-0.233369		-0.190816	-0.150757	-0.192127	0.996331	1.03326	0.807217	-0.175177	-0.202658	-0.11054
TR20834|c0_g1_i3	membrane [Acidovorax avenae]	-0.26197	-0.278479	-0.122975	-0.1744	-0.0725202	-0.202128	-0.303602	-0.271118		-0.403675	-0.312075	-0.405688	0.518826	0.895949	0.827744	0.0675982	0.305868	0.192645
TR15580|c0_g1_i1		-0.325847	-0.193599	-0.325847	-0.325847	-0.21749	-0.202843	-0.104279	-0.101807		-0.325847	-0.213481	-0.325847	0.9062	0.531736	0.824063	-0.00738559	0.347709	0.0604121
TR16818|c0_g1_i1		-0.364615	-0.224081	0.0651078	-0.365899	-0.27504	-0.204421	-0.109948	-0.410253		-0.0854137	-0.0623301	-0.0769769	0.584438	0.602277	0.829072	0.104585	-0.145895	0.139394
TR29087|c1_g1_i21	molecular chaperone	-0.225779	-0.251482	-0.221762	-0.188717	-0.235195	-0.183499	-0.184802	-0.221762		-0.179598	-0.114847	-0.220426	0.945337	0.941163	0.91647	-0.164099	-0.259694	-0.151309
TR4637|c0_g3_i3		-0.164733	-0.287783	-0.245152	-0.202469	-0.326147	-0.233385	-0.124332	-0.194842		0.0115239	-0.0791702	-0.105144	0.63444	0.603429	0.620099	0.04089	-0.0399265	0.0927036
TR898|c0_g1_i4	receptor-like serine threonine- kinase At3g01300-like isoform 1	-0.320728	-0.320728	-0.25339	-0.232397	-0.351835	-0.244022	-0.340559	-0.375934		-0.0397516	-0.0684018	-0.114606	0.936756	0.898143	0.812629	-0.0106661	0.0381442	-0.0126532
TR22582|c0_g2_i1	acyl- esterase [Citrobacter rodentium]	-0.16013	0.0758787	-0.0387244	-0.144766	-0.129564	-0.0597025	-0.25482	0.024253		-0.393203	-0.442447	-0.159101	0.519485	0.828498	0.843469	-0.180874	-0.248237	-0.0800157
TR5292|c0_g1_i4	probable acyl-activating enzyme 18, peroxisomal	-0.150071	-0.22608	-0.171545	-0.321399	-0.163596	-0.0441174	-0.0482931	-0.0223913		0.114645	-0.359805	-0.155691	0.738606	0.772145	0.458628	-0.182977	-0.00605483	-0.232005
TR48030|c0_g1_i1		-0.404926	-0.203833	-0.103249	-0.408319	-0.029111	0.347323	-0.561078	-0.247735		-0.580086	-0.108759	-0.567386	0.954691	0.180413	0.980435	0.422463	0.36001	-0.0308534
TR28580|c3_g3_i4	carboxymethylenebutenolidase homolog	-0.204825	-0.343131	-0.171945	-0.20712	-0.253814	-0.098729	-0.376328	-0.217495		-0.27052	-0.319347	-0.189993	0.759766	1.04852	0.843664	-0.0598343	-0.00888643	0.0700116
TR23517|c0_g1_i1	PREDICTED: uncharacterized protein LOC8286840	-0.0321214	-0.0211919	-0.178649	-0.120339	-0.122673	-0.179864	-0.182297	-0.0531185		-0.34176	-0.301533	-0.249585	0.731799	0.309204	0.775704	0.181625	-0.208093	-0.00710611
TR15197|c0_g1_i2	cathepsin L1-like	-0.245914	-0.340306	-0.190487	-0.247116	-0.33646	-0.508948	-0.138226	-0.237522		-0.231558	-0.113885	-0.357089	0.817014	0.905729	0.800228	0.194153	0.192379	0.0380082
TR44921|c0_g1_i1		-0.22308	-0.452053	-0.0880406	-0.372077	-0.112915	-0.146374	-0.0925315	-0.36935		-0.38029	-0.22185	-0.224312	1.08251	1.06043	0.961541	-0.0298197	-0.146374	-0.245409
TR10723|c0_g1_i1	PLATZ transcription factor family [Medicago truncatula]	-0.291637	-0.122995	-0.0552974	-0.291637	-0.081248	-0.130717	-0.291637	-0.208934		-0.291637	-0.291637	-0.139778	1.00995	0.949593	0.746799	0.00232206	-0.291637	-0.219874
TR29615|c0_g1_i15	E3 ubiquitin- ligase LIN-1	-0.320979	-0.104369	-0.320979	-0.320979	-0.224717	-0.0270202	-0.111838	0.0530866		-0.222021	-0.116838	-0.320979	0.955815	0.773257	0.695517	-0.220674	-0.114336	-0.051946
TR10025|c0_g1_i1		-0.250467	-0.399058	0.150554	0.00362026	-0.419396	0.0413153	-0.591883	0.0244743		-0.266497	-0.100287	-0.257315	0.587628	0.610378	1.03479	0.258516	-0.411736	-0.0146359
TR28612|c1_g1_i4	protease Do-like 10, mitochondrial-like	-0.0327216	-0.166826	0.00440866	-0.413833	-0.183631	-0.232163	-0.00346777	-0.210729		-0.262296	-0.260198	-0.341057	0.915308	1.06424	0.790284	-0.131874	-0.245593	-0.289858
TR21692|c0_g1_i1		-0.227829	-0.267583	-0.211695	-0.281549	-0.136157	-0.186511	-0.29282	-0.252375		0.10407	0.0736734	-0.0451906	0.641345	0.685806	0.481011	0.0085952	-0.0523563	-0.0404331
TR24133|c0_g1_i1		-0.25201	0.000163777	-0.25201	-0.0366417	-0.25201	-0.25201	-0.25201	-0.25201		0.140857	-0.25201	-0.25201	0.464323	0.813563	0.734947	0.170223	-0.0193489	-0.25201
TR13287|c0_g1_i1		-0.446087	-0.195844	-0.294991	-0.446087	-0.187159	-0.0929005	-0.231114	-0.22777		-0.0717654	0.00980838	0.105689	0.693887	0.695062	0.535011	0.0635566	-0.0342907	0.124995
TR17775|c0_g1_i2	hypothetical protein [Burkholderia sp. CCGE1002]	-0.369315	-0.477442	-0.291504	-0.39498	-0.196029	-0.25972	-0.399921	-0.111539		0.124394	0.00891693	0.163434	0.680099	0.781779	0.521905	0.108825	0.014498	0.096599
TR26163|c2_g1_i11	39S ribosomal L41, mitochondrial-like	-0.242684	-0.30225	-0.247658	-0.186673	0.0281927	-0.17715	0.0557122	-0.310034		-0.193857	-0.180714	-0.32179	0.398289	0.762893	0.743594	0.252642	-0.0500385	-0.0284732
TR28191|c0_g2_i2	proline-rich receptor kinase PERK1-like isoform 2	-0.0830313	-0.157905	-0.424437	-0.228294	-0.139394	-0.00869907	-0.186125	-0.14862		-0.238109	-0.152095	-0.121117	0.571355	0.836261	0.48152	-0.078616	0.0599893	0.0173149
TR21327|c0_g1_i4	ammonium transporter	-0.344496	-0.0609561	-0.100767	-0.168095	-0.152515	-0.0544264	-0.0888564	-0.210215		-0.43113	-0.345382	-0.462483	0.854056	0.856753	0.73681	-0.0660553	0.0340154	0.00374318
TR24351|c0_g1_i1	pentatricopeptide repeat-containing At4g21065-like	-0.219477	-0.248602	-0.277255	-0.204113	0.0226398	-0.148156	-0.114254	-0.0801957		-0.291257	-0.278328	-0.382852	0.854781	0.633204	0.825635	0.059601	-0.118089	-0.0332821
TR28612|c1_g1_i12	serine protease	-0.199505	-0.19865	-0.0971783	-0.221044	-0.118849	-0.14826	-0.20293	-0.154878		-0.261538	-0.441991	-0.36708	1.0246	1.01505	1.00729	-0.206363	-0.280408	-0.14826
TR27671|c0_g1_i4	neurochondrin homolog	-0.343377	-0.282379	-0.404824	-0.419471	-0.137499	-0.249797	-0.355242	-0.269054		0.109301	0.197594	0.0903384	0.728904	0.748692	0.63334	-0.0126667	-0.0952796	0.0614193
TR25896|c0_g2_i9	endonuclease [Xanthomonas albilineans]	-0.307068	-0.351318	-0.263021	-0.277554	-0.140459	-0.200972	-0.182971	-0.297922		-0.148656	-0.146603	-0.0513146	0.735866	0.776477	0.830123	-0.0892697	0.108543	0.00611835
TR4128|c0_g1_i12	baculoviral IAP repeat-containing 3-like	-0.0920443	-0.248722	-0.183787	-0.201592	-0.27177	-0.217486	-0.190046	-0.0861955		-0.196332	-0.316718	-0.219619	0.724907	0.776641	0.736504	-0.0959567	0.0188423	0.0633735
TR25896|c0_g2_i4	endonuclease [Xanthomonas albilineans]	-0.31687	-0.388799	-0.0958854	-0.307056	-0.311955	-0.372076	-0.175121	-0.138762		0.0534749	-0.0338689	-0.0583565	0.660175	0.739263	0.720794	-0.0177717	-0.0078014	0.0506153
TR27615|c0_g3_i4	RNA-binding [Desulfovibrio aespoeensis]	-0.240576	-0.2808	-0.246853	-0.214711	-0.251053	-0.169292	-0.192327	-0.187288		-0.325496	-0.290494	-0.350063	0.957605	0.98777	0.904783	-0.0229634	-0.0713469	-0.00689365
TR5186|c4_g1_i11	sugar:proton symporter [Legionella longbeachae]	-0.209773	-0.244963	-0.141869	-0.234821	-0.265463	-0.179063	-0.331472	-0.239883		-0.0225702	0.00122292	-0.0578943	0.648807	0.827606	0.567834	-0.0160421	-0.0736247	-0.0280329
TR19781|c0_g1_i1	pentatricopeptide repeat-containing At4g21065-like	-0.131397	-0.291393	-0.176503	-0.112168	-0.300326	-0.299047	-0.215803	-0.248773		-0.360447	-0.134817	-0.172983	0.853148	0.824084	0.824084	-0.0071003	0.0239044	-0.0744632
TR19434|c0_g1_i3		-0.243678	-0.282726	-0.239698	-0.29644	-0.254344	-0.293687	-0.307506	-0.213442		-0.146092	-0.0247052	-0.159814	0.888866	0.891288	0.624255	0.080905	-0.0805584	0.0573765
TR29737|c4_g1_i2	potassium channel SKOR-like	-0.167798	-0.174697	0.182581	0.0191366	-0.19384	-0.217687	-0.479653	-0.233806		-0.601015	-0.391625	-0.405759	0.615891	0.939517	0.717657	0.0475724	0.0681721	0.275353
TR22911|c0_g1_i4	nucleolar 14 [Ricinus communis]	-0.289771	-0.231462	-0.392516	-0.323569	-0.300248	-0.23749	-0.3013	-0.196792		-0.138289	-0.088409	-0.0578651	0.834673	0.658149	0.765025	0.0850425	0.108203	0.106617
TR29234|c1_g3_i1		0.0838783	-0.0562618	-0.72317	-0.418928	0.230542	-0.388012	-0.392267	0.093647		-0.748036	-0.394825	0.00260488	0.610713	0.593604	0.968503	-0.0528902	0.255776	0.335123
TR28629|c1_g1_i3	solute carrier family 35 member E4-like	-0.238343	-0.27449	-0.148854	-0.0645932	-0.197085	-0.19589	-0.00264714	-0.25568		-0.0089334	-0.0722526	-0.191117	0.398208	0.605819	0.473791	0.121489	0.225112	-0.174534
TR28520|c1_g1_i10	ATP-dependent protease	-0.305707	-0.258926	-0.27476	-0.295732	-0.277212	-0.239674	-0.207757	-0.170822		-0.129263	-0.173103	-0.176531	1.06518	0.94255	0.999862	-0.145967	-0.158341	-0.193796
TR5484|c1_g2_i7	flowering locus T	0.369395	-0.29063	-0.313585	-0.110996	-0.12514	-0.00817984	-0.136352	-0.360621		-0.23918	-0.36541	-0.230416	0.632189	0.906491	0.718451	-0.266914	-0.0841034	-0.0949992
TR17908|c0_g1_i1	UDP-glucose flavonoid 3-O-glucosyltransferase 6-like	-0.26484	-0.300987	-0.152396	-0.290925	-0.121975	-0.199854	-0.284671	-0.142184		0.0570881	-0.0878202	-0.0694279	0.685699	0.56485	0.722177	0.0551172	-0.117522	-0.0523291
TR21385|c1_g1_i13	probable methyltransferase PMT9-like	-0.225176	-0.26493	-0.249722	-0.252475	-0.210379	-0.249722	-0.236034	-0.263541		-0.193085	-0.152664	-0.234672	1.07852	1.0204	1.00838	-0.164283	-0.177304	-0.233312
TR29998|c5_g2_i3	SEC14 cytosolic factor-like	-0.313541	-0.211382	-0.0925566	-0.181869	-0.193149	-0.180746	-0.182993	-0.0519439		-0.352215	-0.0936131	-0.290341	0.825416	0.866198	0.831552	-0.0768007	-0.0883381	-0.213678
TR20150|c0_g1_i1		-0.364934	-0.49576	-0.218977	-0.357274	-0.293239	-0.488571	-0.433459	-0.239952		-0.0227424	-0.111071	-0.0702501	0.866209	0.693653	0.625158	0.39316	0.39834	0.119709
TR27615|c0_g3_i1	RNA-binding 28-like	-0.269121	-0.248718	-0.193283	-0.25192	0.0173348	-0.146838	-0.199453	-0.257273		-0.25942	-0.394455	-0.271285	0.865529	0.751815	0.805177	0.0975291	0.0523747	-0.0979946
TR18870|c0_g2_i1		-0.0987403	-0.263304	-0.113137	-0.223713	-0.117276	-0.157208	-0.109009	0.0219222		-0.328999	-0.402873	-0.354427	0.591431	0.548305	0.684144	0.061832	0.041551	0.2195
TR20446|c0_g1_i3	O-acyltransferase (WSD1-like) family [Medicago truncatula]	-0.158415	-0.146297	-0.155714	-0.251975	-0.169273	-0.251975	-0.0667432	-0.155714		-0.166551	-0.251975	-0.167911	0.144184	0.638666	0.4626	0.296954	0.0170577	0.383082
TR23385|c0_g1_i1	PREDICTED: uncharacterized protein LOC107261032	-0.0179726	-0.284659	-0.17892	-0.148653	-0.24356	-0.0465236	-0.215054	-0.0088819		-0.231879	-0.377549	-0.278092	0.72899	0.683168	0.449891	0.0764471	0.118536	-0.0252867
TR37689|c0_g1_i1	[Nematostella vectensis]	-0.187097	-0.46103	-0.0178685	-0.30449	-0.239178	-0.43105	-0.327318	-0.113828		-0.0545372	-0.215562	-0.00953725	0.572037	0.7775	0.867698	-0.11482	0.186105	0.0729762
TR4644|c0_g1_i4	pentatricopeptide repeat-containing At1g05670, mitochondrial-like	-0.293616	-0.33655	-0.30367	-0.255171	-0.190523	-0.230454	-0.212453	-0.187417		-0.219838	-0.155708	-0.119739	0.835158	0.757777	0.879274	-0.02984	-0.0410093	0.103781
TR14700|c0_g1_i1	pentatricopeptide repeat-containing At5g47460-like	-0.2651	-0.392268	-0.170866	-0.0629601	-0.214146	0.00970576	-0.331156	-0.10497		-0.274658	-0.139481	-0.388804	0.991215	0.837044	0.579128	0.121612	-0.0194584	-0.174838
TR28315|c0_g1_i10	MULTISPECIES: DEAD DEAH box helicase [Streptomyces]	-0.287303	-0.117705	-0.241806	-0.244668	-0.333265	-0.292228	-0.0805895	-0.242759		-0.165711	-0.0661751	-0.224755	1.10319	0.927483	0.946007	-0.202329	-0.194009	-0.283374
TR5147|c0_g1_i1	G-type lectin S-receptor-like serine threonine- kinase At1g11410	-0.251007	-0.137893	-0.0569561	-0.29358	-0.219632	0.0094668	-0.0294922	-0.0668284		-0.457458	-0.408706	-0.259216	1.01586	0.915503	1.06106	-0.27058	-0.370412	-0.180131
TR47862|c0_g2_i1		-0.321382	-0.201192	-0.355733	-0.411622	-0.039969	-0.410233	-0.0846989	-0.218108		0.0034156	0.136743	-0.225419	0.786139	0.593234	0.490628	0.104063	0.082515	0.0716192
TR4943|c3_g1_i11	molecular chaperone	-0.191211	-0.293268	-0.166532	-0.234374	-0.263521	-0.189138	-0.244024	-0.107597		-0.21949	-0.229041	-0.149302	0.746802	0.855726	0.740835	0.035767	-0.0500352	-0.0415956
TR19397|c0_g1_i3	[Nematostella vectensis]	-0.334669	-0.321671	-0.26708	-0.228966	-0.208485	-0.173036	-0.197759	-0.279592		-0.288416	-0.262105	-0.202516	0.847247	0.860423	0.912503	0.0702149	0.0994993	-0.0255924
TR23711|c0_g1_i1	Vacuolar sorting-associated 72-like	-0.189768	-0.159172	-0.084911	-0.234162	-0.070114	-0.264162	-0.0622838	-0.13536		-0.255208	-0.219938	-0.337867	0.682081	0.695421	0.701182	-0.00769145	-0.0380851	-0.0199617
TR26283|c0_g1_i1	pentatricopeptide repeat-containing At5g47460-like	-0.220269	-0.361021	-0.207349	0.0211549	-0.129121	-0.127092	-0.17136	-0.0578136		-0.310641	-0.298031	-0.396019	0.934921	0.761228	0.848368	-0.293473	0.0652994	-0.0587803
TR4096|c0_g2_i5	phosphoribosylaminoimidazole-succinocarboxamide synthase	-0.0840178	-0.115484	-0.235554	-0.195924	-0.30641	-0.314283	-0.0781413	0.00882867		-0.436767	-0.319226	-0.37474	0.935617	0.855861	1.03618	-0.0798178	-0.0303492	-0.265768
TR27345|c2_g2_i5	chitinase [Medicago truncatula]	-0.149288	-0.185435	-0.117632	-0.093746	-0.180395	-0.19176	0.0135076	-0.19176		-0.226401	-0.252609	-0.200661	0.591857	0.701715	0.608697	-0.10803	0.0428958	-0.0609561
TR10539|c0_g3_i1	24-dehydrocholesterol reductase-like	-0.376731	-0.385062	-0.0799426	-0.124971	-0.267444	-0.352022	-0.303839	-0.404691		-0.283795	-0.179478	-0.202198	0.945751	1.04797	0.962994	-0.0224923	-0.0620207	0.0879773
TR29090|c1_g1_i4	F-box interaction domain [Medicago truncatula]	-0.193356	-0.084849	-0.328631	-0.264333	-0.141476	-0.408139	-0.331212	-0.254502		-0.0761646	0.130214	-0.0664567	0.391215	0.698192	0.800173	0.0679161	0.0261823	0.0352274
TR21656|c1_g1_i1		-0.154063	-0.229805	-0.239221	-0.335483	-0.252781	-0.148983	-0.335483	-0.161716		-0.0942531	-0.250058	-0.0833097	0.702953	0.497204	0.80791	0.140639	0.0856728	0.050776
TR28184|c1_g2_i1		-0.334312	-0.640415	0.0480519	-0.125484	0.206256	-0.255498	-0.268338	-0.00622514		-0.478194	-0.382357	-0.225676	0.768948	0.363157	1.10925	0.0903371	-0.143114	0.273612
TR5334|c0_g1_i6	ATP synthase I, related [Medicago truncatula]	-0.325587	-0.175876	-0.0890876	-0.211872	-0.17932	-0.15651	-0.203665	-0.121853		-0.181621	-0.368193	-0.369504	0.957661	0.968077	1.12433	-0.286678	-0.154249	-0.226051
TR28707|c0_g2_i21	pentatricopeptide repeat-containing At4g04790, mitochondrial isoform X4 [Ricinus communis]	-0.121712	-0.190598	-0.172148	-0.0772643	-0.12437	-0.348389	-0.243546	-0.0687074		-0.296513	-0.224412	-0.370304	0.876517	1.15782	1.01499	-0.472696	-0.0893299	-0.249336
TR15776|c0_g1_i1		-0.0235982	-0.129963	-0.149346	-0.298605	-0.163727	-0.150647	-0.15195	-0.149346		-0.298605	-0.145448	-0.298605	0.797657	0.473703	0.817759	-0.016462	-0.298605	0.185791
TR24678|c0_g1_i1		-0.282322	-0.218251	-0.319653	-0.206548	-0.201377	-0.362297	-0.362297	-0.319653		-0.00277587	0.0206468	-0.159409	0.837454	0.696366	0.578809	0.0480441	0.195481	0.0577811
TR11297|c0_g1_i1	E3 ubiquitin- ligase LIN-1	-0.318393	-0.101782	-0.11927	-0.318393	-0.222131	-0.0244336	-0.026789	-0.11927		-0.128094	-0.219434	-0.318393	1.15201	0.877585	0.741655	-0.318393	-0.318393	-0.218088
TR4500|c2_g5_i12	solute carrier family 25 member 41-like	-0.193281	-0.0542315	0.0447619	-0.0453134	0.0086254	-0.176366	-0.0971523	-0.050171		-0.568572	-0.579065	-0.605039	0.881324	0.809403	0.730879	-0.205873	0.0156156	0.0844545
TR28647|c3_g1_i1		-0.0893031	-0.088369	0.0350594	-0.560227	-0.16902	-0.186905	-0.20097	-0.080918		-0.487003	0.0839404	-0.404473	0.834432	0.832954	0.856429	-0.136796	-0.0698131	-0.16902
TR27563|c1_g1_i1		-0.276544	-0.0182792	-0.177199	-0.20956	-0.147289	-0.288977	-0.100179	0.128459		-0.324961	-0.363888	-0.430135	0.755475	0.620856	0.676515	0.173769	-0.258564	0.240503
TR19832|c0_g1_i1		-0.193598	-0.311562	-0.184091	-0.195985	-0.333727	-0.0626129	-0.187649	0.0413439		-0.329791	-0.329791	-0.0779375	0.4627	1.19861	0.400871	0.0393163	0.0584651	0.00544139
TR18299|c0_g1_i1		-0.273804	-0.0598644	-0.130947	-0.325676	-0.231524	-0.18036	-0.134595	-0.18036		-0.15051	-0.137032	-0.0564005	0.636301	0.929694	0.576574	-0.0855233	-0.0855233	-0.110449
TR24612|c0_g1_i7	PREDICTED: uncharacterized protein LOC100258808	-0.196443	-0.159692	-0.178584	-0.115336	-0.204165	-0.217127	-0.21843	-0.0936591		-0.266126	-0.266126	-0.227581	0.91171	0.968339	0.962028	-0.236791	-0.210631	-0.251384
TR27627|c1_g3_i10	1,4-alpha-glucan branching	-0.179533	-0.252234	-0.0345294	-0.12266	-0.127833	-0.0277448	-0.140324	-0.0364737		-0.245471	-0.278455	-0.117506	0.733004	0.686022	0.655033	-0.23986	-0.119565	-0.15187
TR22911|c0_g1_i2	nucleolar 14 [Ricinus communis]	-0.252986	-0.251803	-0.352184	-0.231839	-0.29258	-0.112151	-0.417006	-0.314644		0.0220309	0.174132	0.0861187	0.557578	0.582994	0.477812	0.0501205	0.216631	0.0577741
TR4254|c0_g1_i5	PREDICTED: uncharacterized protein LOC8258136 isoform X2	-0.249243	-0.249243	-0.368521	-0.335476	-0.232112	-0.184257	-0.233329	-0.20679		-0.141361	-0.039923	-0.0324891	0.959012	0.83096	0.825127	-0.0787713	-0.114204	-0.149379
TR26023|c0_g1_i10	eukaryotic aspartyl protease family [Medicago truncatula]	0.0908805	-0.0273932	-0.113243	-0.0860913	-0.2032	-0.138378	-0.139646	-0.0775582		-0.173019	-0.171721	-0.0848692	0.285822	0.557178	0.352292	0.0745664	0.0391339	-0.184754
TR3131|c0_g1_i1		-0.276836	-0.276836	0.120419	-0.0739486	-0.276836	-0.276836	-0.0676951	-0.276836		-0.276836	-0.276836	-0.276836	0.854753	0.852117	0.971091	0.111629	-0.276836	-0.276836
TR25059|c0_g1_i2	lysosomal protective -like	-0.250074	-0.141587	-0.309561	-0.263083	-0.0118577	-0.134397	-0.160936	-0.169483		-0.349239	-0.189213	-0.253964	0.813268	1.096	0.835407	-0.224402	-0.100144	-0.186732
TR3925|c1_g1_i12	[Nematostella vectensis]	-0.283453	-0.219522	-0.217329	-0.307739	-0.404196	-0.274307	-0.288047	-0.134319		0.10438	0.15095	0.0929403	0.649652	0.800092	0.494442	-0.096553	0.0315782	-0.0985694
TR24232|c0_g1_i5	pyrroline-5-carboxylate reductase	-0.114149	-0.170192	-0.245301	-0.174208	-0.178235	-0.258031	-0.141407	-0.165188		-0.347026	-0.289267	-0.337988	1.04933	0.943047	1.06943	-0.208802	-0.178235	-0.253775
TR22519|c0_g4_i1		0.00307346	-0.0376907	-0.143524	-0.524878	-0.284629	-0.252625	-0.255691	-0.590466		-0.0228129	-0.32378	-0.107069	1.06828	0.640381	0.483728	0.00478282	0.121245	0.221674
TR26696|c0_g1_i5	DNA replication complex GINS PSF1-like	-0.15883	-0.20774	-0.336064	-0.172193	0.107611	-0.325689	-0.0259851	-0.0666804		-0.401141	-0.437915	-0.390289	0.936675	0.6055	0.902762	-0.0753453	-0.0967477	0.142072
TR14489|c0_g1_i1		-0.293752	-0.173563	-0.189264	-0.246236	-0.341537	-0.0975214	-0.241192	-0.328104		0.0310451	0.134606	0.0393604	0.469092	0.725056	0.541129	-0.0615085	-0.0963823	0.128773
TR14564|c0_g2_i1		-0.227809	-0.227809	-0.227809	-0.227809	-0.227809	-0.227809	-0.227809	-0.227809		-0.227809	-0.227809	-0.227809	1.21474	1.16396	0.810627	-0.227809	-0.227809	-0.227809
TR5376|c0_g4_i2	PREDICTED: uncharacterized protein LOC8265826	-0.264644	-0.277007	-0.357425	-0.362686	-0.332696	-0.258502	-0.358739	-0.294494		0.0670984	0.183553	0.299655	0.574022	0.689076	0.52288	-0.00715963	0.0543267	0.122741
TR17986|c0_g1_i1	aminoimidazole riboside kinase	-0.116397	-0.160733	0.0157762	-0.129462	-0.274296	-0.0915303	-0.150234	-0.191718		-0.336778	-0.290974	-0.360787	0.923458	1.02928	0.87007	-0.307848	-0.213413	-0.214407
TR3897|c0_g1_i1	pentatricopeptide repeat-containing At4g13650-like	-0.27328	-0.235905	-0.218203	-0.299631	-0.147096	-0.269368	-0.160315	-0.193286		-0.265467	-0.200716	-0.177317	0.878397	0.711627	0.732584	0.0483873	-0.0189756	0.0885649
TR5700|c1_g1_i5	BTB POZ domain-containing At5g47800-like	-0.222425	-0.087385	-0.190769	-0.236029	-0.241008	-0.11112	-0.182364	-0.227357		-0.261098	-0.208947	-0.273798	0.904747	0.928778	0.893431	-0.144552	-0.145718	-0.194386
TR27283|c1_g1_i1	cyclin-dependent kinase-like 4 isoform X4	-0.328534	-0.152962	-0.236241	-0.293706	-0.144893	-0.122083	-0.21557	-0.201155		0.117183	0.0998245	-0.0162997	0.65241	0.656373	0.558815	-0.0622391	-0.178621	-0.132303
TR4546|c0_g1_i11	30S ribosomal S2 [Frankia 1c]	-0.227141	-0.278535	-0.202643	-0.249878	-0.154861	-0.094823	-0.177516	-0.214308		-0.204757	-0.2037	-0.29533	0.744655	0.722022	0.674512	0.129808	-0.00643797	0.0389335
TR39893|c0_g1_i1		0.132693	-0.268698	-0.160328	-0.0436741	0.0557509	-0.0116585	-0.427508	0.299022		-0.575665	-0.491737	-0.506534	0.623566	0.778076	0.897017	-0.165738	-0.148675	0.0140902
TR6248|c0_g1_i1		-0.259765	-0.403811	-0.403811	-0.119297	-0.403811	-0.242891	-0.244182	-0.254552		-0.0109441	-0.113387	-0.0021806	0.713884	0.654852	0.497683	0.234031	-0.109852	0.468033
TR3887|c1_g2_i1	pentatricopeptide repeat-containing At4g22760-like	-0.233282	-0.312321	-0.222832	-0.279462	-0.318489	-0.28187	-0.138571	-0.0012663		-0.204439	-0.262714	-0.301285	0.988278	0.928592	1.02625	-0.25915	-0.142943	0.0155037
TR19750|c0_g1_i1	serine threonine- kinase 38-like	-0.197484	-0.197484	-0.119611	-0.247583	-0.291579	-0.278499	-0.279802	-0.25269		-0.287643	-0.383813	-0.342393	1.05484	0.936434	0.808657	0.0392563	-0.0501666	0.0895582
TR28898|c3_g1_i21	histidine kinase [Xanthomonas albilineans]	-0.343591	-0.170463	-0.146144	-0.277788	-0.181166	-0.233673	-0.0815583	-0.179019		-0.169397	-0.157724	-0.18224	0.901804	0.79063	0.818297	-0.0576952	-0.109907	-0.220366
TR28854|c0_g2_i1		-0.192327	-0.151228	-0.223377	-0.314769	-0.248252	-0.352275	-0.260852	-0.19123		-0.0364887	-0.149097	-0.241425	0.726437	0.876756	0.487116	0.0308492	0.0392833	0.200879
TR13110|c0_g1_i1		-0.22179	-0.0617937	-0.253951	-0.224336	-0.268332	-0.348015	-0.256555	-0.306948		-0.0663556	0.098611	-0.225611	0.411545	0.683574	0.719794	0.0297492	0.252142	0.0382732
TR24895|c0_g1_i2	zinc finger with KRAB and SCAN domains 2-like	-0.269085	-0.269085	-0.165107	-0.222359	-0.155584	-0.132048	-0.156771	-0.288468		-0.100872	-0.147303	-0.137896	0.80106	0.627845	0.739234	0.0164489	-0.143768	0.00375651
TR23769|c0_g1_i1	ATP-dependent protease La [Rhodomicrobium vannielii ATCC 17100]	-0.156464	-0.310297	-0.389317	-0.31274	-0.190881	-0.468824	-0.170797	-0.304207		-0.214672	-0.113234	-0.171906	0.978044	0.950295	0.564838	0.0760801	0.112956	0.121125
TR17926|c0_g1_i4	histidine kinase [Frankia 1c]	-0.246754	-0.206269	-0.245339	-0.220101	-0.245339	-0.245339	-0.245339	-0.231263		-0.161541	-0.148257	-0.122049	1.02768	0.998713	0.869486	-0.215938	-0.160207	-0.202145
TR4644|c0_g1_i1	pentatricopeptide repeat-containing At1g05670, mitochondrial-like	-0.263803	-0.35783	-0.303507	-0.257466	-0.173541	-0.262745	-0.307866	-0.220018		-0.190543	-0.128514	-0.10462	0.915617	0.88873	0.836368	0.0634082	-0.132374	-0.00129754
TR27615|c0_g1_i1	RNA-binding 28-like	-0.0329503	-0.437853	-0.0738414	-0.131008	-0.227465	-0.120549	0.0173752	-0.119392		-0.184469	-0.221243	-0.326822	0.728219	0.725001	0.691759	-0.119392	0.0268149	-0.194184
TR21282|c0_g1_i3	auxin response factor 2 [Medicago truncatula]	-0.233314	-0.290956	-0.272309	-0.353609	-0.273544	-0.373345	-0.33672	-0.260009		0.169044	0.00547246	0.138709	0.729543	0.750971	0.591793	0.052581	0.0105578	-0.0548653
TR4327|c2_g1_i2	molecular chaperone	-0.214633	-0.336294	-0.247539	-0.338737	-0.100365	-0.0890088	-0.229291	-0.306098		-0.140296	-0.182461	-0.362156	1.01893	0.802651	0.824653	-0.167183	0.0584627	0.00936097
TR40523|c0_g1_i1		-0.142952	-0.142952	-0.142952	-0.142952	-0.142952	-0.142952	-0.142952	-0.142952		-0.142952	-0.142952	-0.142952	0.619184	1.02633	0.35581	-0.142952	-0.142952	-0.142952
TR25047|c0_g1_i3		-0.193555	-0.220709	-0.164126	-0.193555	-0.220709	-0.220709	-0.220709	-0.138006		-0.178065	-0.162739	-0.220709	0.896986	1.00148	0.780733	-0.190726	-0.162739	-0.19214
TR27961|c2_g1_i11	tyrosyl-DNA phosphodiesterase	-0.125491	-0.125491	-0.148799	-0.183278	-0.284189	-0.162966	-0.200222	-0.149974		-0.26751	-0.240969	-0.157046	0.911034	0.986246	0.751498	-0.200222	-0.238466	-0.164153
TR23207|c0_g1_i1		-0.253699	-0.253699	-0.302649	-0.408444	-0.416306	-0.26904	-0.0865154	-0.352061		0.0670549	-0.00818284	-0.105457	0.868894	0.507479	0.585664	0.0471815	0.204131	0.175648
TR28187|c4_g4_i7	DNA-directed RNA polymerase subunit beta	-0.166846	-0.155332	-0.145047	-0.137098	-0.0717867	-0.215038	-0.229453	-0.215038		-0.221027	-0.231869	-0.210265	0.679609	0.649071	0.716424	0.0416077	-0.0545732	-0.0333411
TR28612|c1_g1_i9	protease Do-like 2, chloroplastic isoform X2	-0.200366	-0.232124	-0.256411	-0.290636	-0.159443	-0.257577	-0.0881713	-0.114355		-0.23787	-0.308662	-0.086097	0.976771	0.970307	0.963313	-0.198124	-0.257577	-0.222979
TR23960|c0_g5_i6	cysteine synthase	-0.154845	-0.343702	-0.366298	-0.481206	0.119292	-0.130467	-0.182647	-0.227449		-0.207932	-0.226415	-0.199793	0.928272	0.996715	0.889698	-0.0606298	-0.0432312	-0.309364
TR24845|c0_g1_i11	metallophosphoesterase	-0.376416	-0.142682	-0.2714	-0.233609	-0.0592784	-0.272636	-0.124718	-0.0360086		-0.0582125	-0.265237	-0.0818461	1.07064	0.825911	0.739674	-0.11915	-0.213297	-0.38174
TR22623|c0_g1_i1		-0.255081	-0.389412	-0.295968	-0.303528	0.00264982	-0.201131	-0.203487	0.202684		-0.304791	-0.396132	-0.304791	0.919045	0.913622	0.861617	-0.0514836	-0.1188	-0.0750122
TR345|c0_g1_i1		-0.0213368	-0.248645	0.0732834	-0.193103	-0.0738042	-0.316697	-0.268476	-0.230297		-0.325758	-0.223023	-0.380007	0.661197	0.763613	0.725271	0.140621	-0.0792669	-0.0035707
TR14122|c0_g2_i1	probable mitochondrial chaperone BCS1-B-like	-0.166233	-0.30237	-0.207852	0.0204167	0.183364	-0.0957043	-0.127682	-0.103165		-0.380671	-0.368258	-0.44084	0.857501	0.928737	0.761154	-0.274727	-0.171125	-0.112545
TR4292|c0_g1_i3		-0.348473	-0.234247	-0.189853	-0.374991	-0.307761	-0.331061	-0.332298	-0.16871		0.0839767	-0.0622687	-0.196595	0.741858	0.724714	0.712771	0.15807	0.101486	0.0233822
TR23550|c0_g1_i3	heavy-metal-associated domain [Medicago truncatula]	-0.312358	-0.0447598	-0.0714345	-0.225089	0.0289674	-0.130173	-0.069579	0.0504556		-0.370566	-0.279815	-0.361457	0.914103	0.455434	0.677734	-0.209681	-0.0807483	0.0289674
TR22474|c2_g2_i1		-0.53419	-0.499482	-0.105589	-0.425718	-0.330083	-0.297848	0.413387	0.05279		-0.139279	-0.305064	0.0406426	0.916737	0.534988	0.615813	0.135834	0.0783675	-0.151306
TR5522|c0_g4_i4	SNF1-related kinase regulatory subunit beta-1, partial	-0.015408	-0.37765	-0.180467	-0.165968	-0.211662	-0.0315534	-0.139063	-0.19945		-0.401432	-0.450203	-0.363957	0.714199	0.702161	0.615454	0.160705	0.265734	0.0785613
TR24324|c0_g1_i4	RNA helicase	-0.150829	-0.00675296	-0.253191	-0.215499	-0.185498	-0.0826374	-0.253191	-0.0952595		-0.104161	-0.156109	-0.157432	0.49813	0.616642	0.659346	-0.0614301	-0.087673	0.0355441
TR26735|c0_g1_i1		-0.244476	-0.0113874	-0.1803	-0.418641	0.0451268	0.177425	-0.0627212	0.163931		-0.309424	-0.525189	-0.356693	0.572975	0.457998	0.617915	0.0827348	-0.123716	0.114444
TR42633|c0_g1_i1		-0.290763	-0.277178	-0.288036	-0.370738	-0.021373	-0.209818	-0.211109	-0.134399		-0.081494	-0.204666	-0.142997	1.11056	1.14174	0.616219	-0.216285	-0.20338	-0.216285
TR29090|c1_g1_i5	F-box interaction domain [Medicago truncatula]	-0.438294	-0.326462	-0.345354	-0.192717	-0.359367	-0.170086	-0.436943	-0.104248		0.00916494	0.29271	0.0259235	0.800424	0.398694	0.824853	-0.0988948	0.0559908	0.0646039
TR23322|c0_g1_i4	ubiquitin-specific protease family C19 [Medicago truncatula]	-0.117508	-0.196865	-0.237139	-0.328263	-0.240455	-0.388284	-0.275166	-0.260508		0.0236857	-0.1421	-0.156641	0.750667	0.878423	0.81223	-0.115477	-0.0558531	0.0492531
TR2334|c0_g1_i1		-0.145281	-0.0731103	-0.543405	-0.558052	-0.0562176	-0.00052638	0.197591	-0.720916		-0.417874	-0.0097893	0.508342	0.872893	0.437979	0.58264	0.0911396	0.00561602	-0.171029
TR22142|c0_g1_i2	serrate RNA effector molecule homolog	-0.317109	-0.329472	-0.159823	-0.296333	-0.0190115	0.00186143	-0.14336	-0.239236		-0.304852	-0.367208	-0.110987	0.935217	0.966398	0.650525	-0.0699595	-0.114192	-0.0824594
TR4574|c2_g1_i7	glycosyl hydrolase family 3	-0.331476	-0.253695	-0.290017	-0.345565	-0.331476	-0.303704	-0.358364	-0.317524		-0.247068	-0.206646	-0.207933	0.859328	0.887306	0.875208	0.265123	0.194826	0.111677
TR11271|c0_g1_i1		-0.119488	-0.199793	-0.120672	-0.189818	-0.134956	-0.0546886	-0.0569534	0.00189491		-0.292819	-0.114761	-0.153012	0.760887	0.638858	0.543415	-0.223765	-0.148175	-0.136153
TR364|c0_g1_i1	Transposon TX1 uncharacterized 149 kDa	-0.222396	-0.188477	-0.0687373	-0.235474	-0.237865	-0.214136	-0.0226677	0.0219763		-0.343308	-0.277891	-0.383766	0.962312	0.777012	0.573245	0.222219	-0.263207	-0.0988393
TR9890|c0_g1_i1	PREDICTED: uncharacterized protein At5g65660-like	-0.134933	-0.24306	-0.126479	-0.184219	-0.0825957	-0.21334	-0.252229	-0.0571221		-0.22232	-0.208233	-0.344462	0.694915	0.589623	0.796221	0.0458527	-0.0456902	-0.0119283
TR26697|c2_g4_i5	MULTISPECIES: GTP-binding	-0.316349	-0.234861	-0.168983	-0.306374	-0.194054	-0.274422	-0.0877142	-0.262319		-0.0962826	-0.172377	-0.164471	0.857879	0.799609	0.793245	-0.0138204	-0.100586	-0.0581194
TR26697|c2_g1_i1	GTP-binding [Burkholderia CCGE1002]	0.00562848	-0.438017	-0.308507	-0.228205	-0.12088	-0.216764	-0.0613462	-0.0572592		-0.244376	-0.314591	-0.268978	0.840214	0.739857	0.782096	0.0808007	-0.169679	-0.0199938
TR24876|c1_g1_i4	tRNA (adenine-N(1)-)-methyltransferase non-catalytic subunit TRM6-like	-0.005343	-0.201058	-0.121762	-0.227171	-0.358102	-0.289087	-0.223223	-0.248407		-0.129129	-0.286339	-0.155214	0.499481	0.777433	0.750925	0.15993	0.00591052	0.0511536
TR27706|c0_g2_i1	ABC transporter A family [Medicago truncatula]	-0.124822	-0.268868	-0.0697455	-0.176661	-0.172606	-0.0951011	-0.199854	-0.0572329		-0.16991	-0.197106	-0.0659803	0.724625	0.629534	0.516055	-0.140575	-0.168563	0.0368106
TR4943|c3_g1_i14	molecular chaperone	-0.382921	-0.157935	-0.237839	-0.339959	-0.38899	-0.0675485	-0.475465	-0.115049		-0.176712	-0.113038	-0.168336	1.12278	0.984084	0.783906	-0.158972	0.0110687	-0.119079
TR29282|c2_g5_i1		0.104626	-0.0560531	-0.293296	-0.522414	-0.242438	0.133437	-0.115828	-0.392489		-0.523538	-0.117524	-0.220398	0.786875	0.919341	0.723857	-0.0326597	-0.285647	0.13415
TR18535|c0_g1_i1	PREDICTED: uncharacterized protein LOC8260335 isoform X2	-0.238579	-0.178248	-0.0658045	-0.168434	-0.136991	-0.297526	-0.115617	-0.0110615		-0.268407	-0.28157	-0.323157	0.717769	0.742038	0.609275	0.00312012	-0.0432089	0.0564015
TR5694|c1_g3_i5	UBA domain-containing Ucp14	-0.231665	-0.16981	-0.329722	-0.287202	-0.232755	-0.220809	-0.40268	-0.166682		-0.0564222	0.111894	0.00775012	0.811805	0.696856	0.540393	-0.018329	0.0369888	-0.0896115
TR23769|c0_g1_i4	Lon protease	-0.136382	-0.224905	-0.240606	-0.310267	-0.206997	-0.341183	-0.220108	-0.290018		-0.12962	-0.210561	-0.166059	0.806582	0.795966	0.752089	0.0288908	0.108271	-0.0150941
TR28961|c0_g1_i11	ABIL1 [Medicago truncatula]	-0.314487	-0.365873	-0.172884	-0.36725	-0.210707	-0.310508	-0.325154	-0.103527		-0.156122	0.058085	-0.181338	0.61263	0.762466	0.633439	0.115418	0.124266	0.201546
TR28961|c0_g1_i1	ABIL1 [Medicago truncatula]	-0.38408	-0.280843	-0.288627	-0.306956	-0.341625	-0.382691	-0.252654	-0.0527318		-0.299072	-0.1229	-0.138056	0.665779	0.901251	0.745441	0.0598534	0.179412	0.298502
TR28628|c1_g1_i2	homeobox-DDT domain RLT3 isoform X1 [Ricinus communis]	-0.325421	-0.285667	-0.256223	-0.236487	-0.218307	-0.256223	-0.232572	-0.20546		-0.162617	-0.0770545	-0.176339	0.934599	0.911787	0.770682	-0.0723818	-0.0619232	-0.0503908
TR24512|c1_g2_i3	PREDICTED: uncharacterized protein LOC8261697 isoform X2	0.042374	-0.47694	-0.00959601	-0.212623	-0.296217	-0.157068	-0.0539031	-0.44646		-0.252716	-0.123527	-0.168423	0.819086	1.14811	0.801203	-0.159126	-0.148865	-0.305305
TR22993|c0_g1_i1	NAC domain-containing 68-like	-0.167034	-0.212776	-0.266159	-0.324796	-0.27027	-0.331223	-0.24275	-0.257974		-0.074284	-0.224691	-0.113438	1.0533	1.00523	0.966894	-0.208826	-0.169911	-0.161298
TR20396|c0_g1_i1	pentatricopeptide repeat-containing At4g21065-like	-0.226149	-0.296358	-0.125172	-0.17188	-0.291318	-0.278795	-0.280042	-0.159199		-0.324397	-0.072344	-0.324397	0.930894	0.764806	0.902034	-0.159199	-0.0908333	0.20235
TR29185|c0_g1_i1	pentapeptide repeat-containing [Frankia 1c]	-0.347457	-0.193973	-0.186379	-0.207358	-0.267172	-0.11617	-0.183542	-0.105391		-0.325398	-0.366636	-0.403575	0.990262	0.964487	0.921212	-0.0118338	-0.0304059	-0.13067
TR3925|c1_g1_i3	[Nematostella vectensis]	-0.358214	-0.266122	-0.156526	-0.192885	-0.107327	-0.157615	-0.248621	-0.292181		0.101786	0.104512	0.0328511	0.575207	0.677623	0.613354	-0.187317	-0.131717	-0.00680975
TR3827|c2_g1_i11	N-acetylmuramoyl-L-alanine amidase [Bacillus cellulosilyticus]	-0.127089	-0.196177	-0.276596	-0.0954828	-0.108276	-0.23902	-0.178899	-0.226286		-0.222488	-0.170337	-0.197419	1.00729	0.932609	0.835141	-0.192457	-0.245429	-0.299086
TR24085|c0_g3_i2		-0.201091	-0.256929	-0.334057	-0.236482	-0.238873	-0.249679	-0.217499	-0.168825		0.0613605	-0.11404	-0.0955083	0.572919	0.738218	0.59322	0.0892628	-0.0772121	0.135215
TR26909|c0_g1_i12	zinc finger CONSTANS-LIKE 9-like	-0.033267	-0.229597	-0.167313	-0.0932681	-0.0882413	0.0625067	0.0496423	0.00408384		-0.449378	-0.632388	-0.439742	0.7565	0.729234	0.656731	-0.144524	0.0220154	-0.00299399
TR28648|c2_g3_i7	[Nematostella vectensis]	-0.0969324	-0.253578	-0.396717	-0.319972	-0.458948	-0.307569	-0.14427	-0.262256		-0.159388	-0.00121791	-0.202579	0.995601	0.773208	0.815059	0.0150329	0.0774057	-0.0728789
TR29241|c1_g1_i2	N-acetyltransferase GCN5 [Frankia 1c]	-0.242637	-0.266218	-0.153149	-0.245102	-0.143923	-0.22429	-0.190654	-0.212187		-0.0787431	-0.0440039	-0.103121	0.721215	0.587053	0.698315	0.0464215	-0.118852	-0.0301266
TR27283|c1_g1_i8	cyclin-dependent kinase 16 isoform 3	-0.32822	-0.386617	-0.273242	-0.400339	-0.18855	-0.230275	-0.266372	-0.240336		0.0712337	0.136621	0.0594343	0.686017	0.783032	0.675353	-0.0751558	0.0140715	-0.0366553
TR28647|c2_g3_i7	glycoside hydrolase family [Streptomyces -E]	-0.316084	-0.38249	-0.223144	-0.291949	-0.237157	-0.261686	-0.224412	-0.313382		-0.232045	-0.15505	-0.109813	0.904182	0.958845	0.998524	-0.0796595	-0.0112938	-0.023385
TR28844|c2_g1_i8	vacuolar-sorting receptor [Medicago truncatula]	-0.453055	-0.483892	-0.287495	-0.28071	-0.199861	-0.349022	-0.304106	-0.2229		-0.0613603	-0.0333938	0.0634783	0.718322	0.556719	0.69933	0.169904	0.293901	0.174143
TR21316|c0_g1_i1		-0.164079	-0.197083	-0.335899	-0.47209	-0.238202	-0.154786	-0.403075	-0.22477		-0.079223	-0.100252	0.0358315	0.713777	0.762411	0.644275	-0.0063766	0.154583	0.0649576
TR26624|c3_g1_i1	DNA polymerase III subunit gamma tau	-0.311537	-0.252189	-0.197517	-0.265576	-0.165225	-0.30524	-0.282795	-0.185901		-0.226973	-0.177825	-0.204532	0.960306	0.887405	0.880792	-0.0607558	-0.0724721	-0.0199665
TR18580|c0_g1_i1		-0.217986	-0.217986	-0.121725	-0.125779	-0.217986	-0.217986	-0.123075	-0.121725		-0.217986	-0.217986	-0.217986	0.736582	0.924754	0.925407	-0.217986	-0.217986	-0.132562
TR28154|c0_g1_i12	molecular chaperone	-0.0442846	-0.238533	-0.23213	-0.157427	-0.114393	-0.172061	-0.0921887	-0.208053		-0.308217	-0.241103	-0.204287	0.900836	0.984592	0.846814	-0.239817	-0.252722	-0.227027
TR24325|c0_g1_i2	pentatricopeptide repeat-containing At1g05670, mitochondrial-like	-0.319127	-0.34483	-0.288614	-0.282065	-0.263885	-0.289927	-0.239573	-0.200765		-0.159368	-0.170211	-0.184796	0.931339	0.949817	0.829184	0.00815418	-0.00364926	0.0283172
TR23769|c0_g1_i5	Lon protease	-0.28371	-0.161818	-0.171872	-0.309375	-0.25374	-0.387926	-0.0712155	-0.161818		-0.234881	-0.245459	-0.224381	0.855334	0.742696	0.849271	0.129509	-0.0607988	-0.00981491
TR28109|c0_g1_i5	BTB POZ domain-containing At2g30600 isoform X2	-0.232095	-0.385928	-0.251979	-0.28802	-0.149998	-0.309854	-0.182491	-0.253092		-0.0373941	0.27047	0.00790023	0.710839	0.753018	0.468429	-0.00891894	-0.100087	-0.0107999
TR24929|c4_g1_i3	glucose-6-phosphate 1-dehydrogenase	-0.286717	-0.211514	-0.231638	-0.368177	-0.126517	-0.187917	-0.155516	-0.0454008		-0.291739	-0.289728	-0.244238	1.0334	0.990616	0.871688	-0.127414	-0.244238	-0.0849527
TR25934|c0_g1_i2	pentatricopeptide repeat-containing At1g05670, mitochondrial-like	-0.305083	-0.195135	-0.175573	-0.318429	-0.238875	-0.152682	-0.214966	-0.263187		-0.0202945	0.0777137	-0.0668371	0.700882	0.662676	0.531949	0.0194991	0.0184379	-0.0600955
TR25484|c0_g1_i1	methyltransferase [Methanocella paludicola]	-0.362107	-0.34111	-0.265245	-0.312863	-0.310713	-0.34111	-0.162798	-0.176436		-0.0348455	-0.0321861	0.0148624	0.808807	0.638449	0.608656	0.0462358	0.136459	0.0859455
TR5363|c0_g1_i1		-0.216008	-0.439491	-0.202992	-0.348291	-0.143752	-0.194378	-0.047537	-0.384572		-0.0215938	-0.0779107	-0.0340267	0.699284	0.607445	0.651709	0.118072	-0.0631339	0.097176
TR27935|c1_g1_i3	transmembrane 161B	-0.292758	-0.304357	-0.212866	-0.246033	-0.215296	-0.179257	-0.276168	-0.249765		-0.0685336	-0.182821	-0.0263053	0.935855	0.866287	0.85995	-0.118846	-0.108642	-0.180444
TR26100|c0_g1_i1	HAD family hydrolase	-0.235871	-0.0749413	-0.383582	-0.0611637	0.011416	-0.314242	-0.175254	-0.408286		-0.0301577	0.163326	0.148157	0.788791	0.731142	0.529989	-0.176315	-0.198765	-0.314242
TR5719|c0_g1_i1		-0.365681	-0.120693	-0.361701	0.017116	-0.261901	-0.249591	-0.363027	-0.484705		0.171562	0.201459	0.187041	0.734386	0.671044	0.334963	0.0333262	-0.143289	-0.000309296
TR28035|c0_g1_i7	nucleolar 6	-0.228778	-0.166884	-0.184664	-0.192351	-0.263447	-0.250014	-0.224831	-0.160586		-0.0823193	-0.287946	-0.156821	0.686433	0.836268	0.769904	-0.0894791	-0.0540303	0.0495461
TR19283|c0_g1_i2	PREDICTED: uncharacterized protein LOC107261652	-0.285555	-0.252414	-0.275188	-0.192662	-0.233335	0.0818882	-0.213405	0.177236		-0.268318	-0.244527	-0.067131	0.960912	0.610196	0.636058	-0.150997	-0.173282	-0.109477
TR23092|c0_g1_i4	RNA 3 -phosphate cyclase [Methanocaldococcus FS406-22]	-0.442867	-0.462301	-0.21497	-0.299832	-0.203736	-0.324891	-0.463331	-0.499857		-0.118503	0.0176724	-0.295239	0.934081	0.883524	0.598198	0.2635	0.407386	0.221167
TR5599|c0_g1_i4	50S ribosomal L17	-0.324136	-0.275192	-0.127607	-0.561471	-0.168921	-0.223011	-0.285252	-0.290309		-0.0716847	-0.105155	-0.223011	0.980052	0.871488	0.878264	-0.134866	0.0644726	-0.00366059
TR28961|c0_g1_i19	ABIL1 [Medicago truncatula]	-0.356256	-0.343692	-0.198376	-0.205936	-0.0368534	-0.18711	-0.356256	-0.126073		-0.2072	-0.231426	-0.313434	0.408207	0.811643	0.626112	0.110423	0.331075	0.275153
TR4765|c0_g1_i3	serine threonine- kinase [Staphylococcus aureus]	-0.395619	-0.277379	-0.26795	-0.246957	-0.282117	-0.365138	-0.272657	-0.257415		0.0828236	0.0938366	0.0605421	0.61525	0.644881	0.552104	0.0445486	0.081902	0.189344
TR42066|c0_g1_i1		-0.149971	0.321821	0.0732688	-0.409448	-0.176939	0.265066	-0.39062	0.245641		-0.693962	-0.266356	-0.269578	0.299531	0.475321	0.73096	0.0622071	0.17867	-0.295612
TR16506|c0_g1_i1		-0.251143	-0.237797	-0.300238	-0.201072	-0.122933	-0.195901	-0.0998109	-0.195901		-0.300238	-0.298851	-0.300238	0.993676	0.970866	0.859168	-0.202368	-0.00406301	-0.113152
TR25601|c0_g1_i3	pumilio domain-containing KIAA0020 [Nasonia vitripennis]	-0.187088	-0.209566	-0.335313	-0.189437	-0.40187	-0.28545	-0.362894	-0.260532		-0.171907	-0.0895098	-0.0939049	0.853424	0.800534	0.685352	0.104232	0.0121454	0.131785
TR4943|c3_g1_i4	molecular chaperone	0.0473662	-0.140906	-0.159013	-0.0950693	-0.120934	-0.078756	-0.132463	-0.202537		-0.322255	-0.321055	-0.197024	0.713896	0.757705	0.62145	-0.144085	-0.123023	-0.103296
TR9890|c0_g2_i1	PREDICTED: uncharacterized protein At5g65660-like	-0.364726	-0.0760866	-0.264554	-0.290368	-0.183452	-0.44061	-0.313196	-0.0518878		-0.214274	-0.397283	-0.449434	0.668278	0.846209	0.897315	0.585542	0.0338236	0.0147027
TR19209|c0_g1_i2	glucan endo-1,3-beta-glucosidase 7-like	-0.0785267	-0.347987	-0.176155	-0.125595	-0.227564	-0.445684	-0.319292	-0.224605		-0.264571	-0.368528	-0.307763	0.947071	0.784727	0.59341	0.163577	0.308863	0.088625
TR29185|c0_g1_i6	pentapeptide repeat-containing [Frankia 1c]	-0.333132	-0.184183	-0.0927944	-0.106698	-0.125446	-0.170489	-0.154997	-0.21799		-0.312576	-0.277554	-0.324441	0.888171	0.90997	0.799013	-0.0817674	-0.140623	-0.0744626
TR24210|c0_g1_i3		-0.102587	0.00425921	-0.0939338	-0.21069	-0.498465	-0.184936	-0.302968	-0.00382313		-0.173748	-0.479557	-0.206538	0.730438	0.930306	0.827265	0.0818375	-0.0862853	-0.230575
TR34744|c0_g1_i1		-0.586514	-0.405093	-0.268052	-0.419156	-0.425593	0.118358	-0.00347598	-0.586514		-0.0356129	0.108589	0.0942608	1.10234	0.36731	0.550334	-0.00733346	0.229062	0.167091
TR23322|c0_g1_i1	ubiquitin-specific protease family C19 [Medicago truncatula]	-0.28218	-0.223245	-0.207402	-0.237252	-0.322141	-0.342544	-0.166623	-0.189784		-0.0929101	-0.156131	-0.104784	0.877684	0.875361	0.853814	-0.0829386	-0.0569756	-0.141945
TR11124|c0_g1_i1	probable methyltransferase PMT7-like	-0.138465	0.0570011	0.0589724	-0.0144407	-0.33154	-0.19216	-0.334125	0.120674		-0.41117	-0.474391	-0.351476	0.768627	0.948821	0.809793	-0.294154	-0.148287	-0.0736799
TR19763|c0_g3_i1		-0.13971	-0.28685	-0.125169	-0.321954	-0.191791	-0.117953	-0.161801	-0.168175		-0.441681	-0.168175	-0.171373	0.907023	0.72122	0.899423	-0.162861	-0.0894441	0.0192703
TR17575|c0_g1_i1	DNA topoisomerase III [Acidovorax avenae]	-0.0961909	-0.145761	-0.189648	-0.0601002	-0.231086	-0.475138	-0.143062	-0.199897		-0.315686	-0.313661	-0.267857	0.633797	0.851084	0.956354	-0.086651	0.236487	-0.152983
TR3827|c2_g1_i3		-0.244866	-0.221081	0.0122664	-0.222323	-0.191587	-0.227302	-0.241084	-0.238568		-0.184307	-0.284534	-0.285832	1.01596	1.07479	0.959016	-0.283238	-0.231048	-0.206259
TR28637|c0_g1_i2	pentatricopeptide repeat-containing At4g21065-like	-0.0729059	-0.131215	-0.169294	-0.313458	-0.141692	-0.129129	-0.153305	-0.0579452		-0.238451	-0.271435	-0.286469	0.734306	0.624214	0.717014	-0.039215	-0.059931	-0.0110877
TR15971|c0_g1_i3	early flowering [Medicago truncatula]	-0.242892	-0.201649	-0.16019	-0.242892	-0.201649	-0.242892	-0.201649	-0.16019		-0.0910334	0.0356874	-0.0400044	0.296143	0.511568	0.617872	0.200714	-0.0755343	0.198591
TR29185|c0_g1_i7	pentapeptide repeat-containing [Frankia 1c]	-0.267982	-0.308207	-0.183839	-0.121208	-0.159427	-0.176962	-0.0876555	-0.166221		-0.265896	-0.243143	-0.310355	0.713633	0.772674	0.796829	-0.0316391	0.012003	0.0273964
TR8259|c0_g1_i1	PREDICTED: uncharacterized protein LOC8274414	-0.217824	-0.26921	-0.267834	-0.0980614	-0.054705	-0.0311695	-0.151616	-0.0895283		-0.211197	-0.0943982	-0.336848	0.633269	0.859129	0.799999	-0.208555	-0.0919612	-0.16949
TR10311|c0_g1_i1	pentatricopeptide repeat-containing At5g19020-like (MEF18)	-0.319927	-0.188102	-0.352577	-0.220986	-0.109031	-0.256765	-0.238765	-0.213728		-0.428556	-0.311049	-0.258898	1.0549	1.0197	0.893372	-0.0186288	-0.0386412	-0.0123189
TR4292|c0_g1_i2	50S ribosomal L21	-0.348775	-0.267816	-0.335855	-0.320927	-0.287375	-0.29569	-0.268839	-0.294648		-0.146295	-0.0694308	-0.158565	0.947842	0.794713	0.899949	0.0353825	0.0842644	0.032064
TR23647|c0_g1_i3		-0.104129	-0.248065	-0.134136	-0.0376682	-0.280174	-0.279092	-0.250184	-0.0974389		-0.346618	-0.356854	-0.31523	0.901607	1.06814	0.983672	-0.208394	-0.177827	-0.117603
TR12788|c0_g1_i1	PREDICTED: LOW QUALITY PROTEIN: uncharacterized protein LOC107262438	-0.132851	-0.268264	-0.31918	-0.321984	-0.151435	-0.0903982	-0.165217	-0.23882		-0.290061	-0.249457	-0.31918	1.24935	1.08072	0.841064	-0.167737	-0.234851	-0.2217
TR27615|c0_g6_i1		-0.31596	-0.281509	-0.306374	-0.229629	-0.286212	-0.0700583	-0.208272	-0.307568		-0.277992	-0.0771727	-0.314758	0.841084	0.824274	1.02318	-0.213861	0.202576	-0.00174643
TR25119|c0_g1_i8	purple acid phosphatase 18-like	-0.18358	-0.173969	-0.0839162	-0.169187	-0.115765	-0.15967	-0.144573	-0.0589338		-0.174927	-0.22169	-0.197145	0.649445	0.935305	0.812557	-0.175886	-0.279264	-0.2588
TR24247|c1_g2_i3	myosin heavy chain [Medicago truncatula]	-0.176364	-0.352295	-0.228509	-0.0602168	0.00369501	-0.252431	-0.200538	-0.174187		-0.221746	-0.198324	-0.212778	0.676347	0.74642	0.71563	0.00753708	0.0454053	-0.117645
TR24247|c1_g2_i1	myosin heavy chain [Medicago truncatula]	-0.101514	-0.391817	-0.244451	-0.184699	-0.161048	-0.0882738	-0.0923349	-0.278748		-0.149366	-0.282223	-0.285706	0.770721	0.78905	0.693805	-0.0277184	0.267521	-0.233197
TR44121|c0_g1_i1	senescence regulator [Medicago truncatula]	-0.281918	-0.281918	-0.200157	-0.205466	-0.214804	-0.0880465	-0.126554	-0.200157		-0.210794	-0.0327364	-0.280516	0.921726	0.791872	0.504658	0.0653043	-0.0174821	-0.143013
TR14388|c0_g1_i1		-0.438978	-0.305829	-0.129324	-0.342634	-0.347613	-0.120774	-0.436324	-0.0379571		-0.341392	0.0441697	0.184435	0.928455	0.456353	0.816064	-0.228017	0.290796	0.00856953
TR23960|c0_g5_i21	cysteine synthase	-0.157724	-0.213875	-0.189543	-0.228261	-0.173546	-0.0589102	-0.245925	-0.261692		-0.149878	-0.239666	-0.319926	0.910931	0.932801	0.925393	-0.121789	-0.203687	-0.204702
TR26418|c0_g2_i3		-0.0973237	-0.372331	-0.00831865	-0.372331	-0.114113	-0.276069	-0.372331	-0.372331		-0.194732	-0.180768	-0.182032	1.00174	1.27106	0.824276	-0.272026	-0.0901875	-0.192183
TR22574|c1_g1_i2	diaminopimelate decarboxylase	-0.346426	-0.334308	-0.215946	-0.322291	-0.279066	-0.229598	-0.218419	-0.253486		0.0288575	-0.0231467	-0.00489131	0.568644	0.749047	0.461508	0.108943	0.224496	0.0860824
TR24482|c0_g1_i7	CG18812, isoform D	-0.176372	-0.152966	-0.0539639	-0.220995	-0.159385	-0.0727738	-0.085706	-0.0192519		-0.492616	-0.254104	-0.260127	1.00284	0.923435	1.01108	-0.128358	-0.454621	-0.406107
TR21448|c0_g1_i1		-0.287203	-0.111631	-0.207209	-0.351274	-0.0372838	-0.00471593	-0.139646	0.0386369		-0.292435	-0.359486	-0.431249	0.781631	0.401438	0.585247	0.147931	0.0541778	0.213069
TR26624|c3_g1_i2	DNA polymerase III subunit gamma tau	-0.131762	-0.224634	-0.218337	-0.178673	-0.183572	-0.25654	-0.232228	-0.134131		-0.20085	-0.213319	-0.177451	0.775366	0.676776	0.842566	0.0586626	-0.0534478	-0.148427
TR24612|c0_g1_i3	PREDICTED: uncharacterized protein LOC100258808	-0.0980491	-0.296416	-0.1511	-0.258015	-0.177735	-0.163722	-0.105335	-0.126182		-0.27846	-0.251264	-0.279833	0.920007	0.928357	0.858919	-0.168802	-0.20879	-0.143579
TR25053|c0_g2_i6	PREDICTED: uncharacterized protein LOC8289783 isoform X3 [Ricinus communis]	0.0811265	-0.0681542	-0.298452	-0.152148	-0.207078	-0.132231	-0.133468	-0.0481899		-0.150895	-0.138425	-0.139667	0.332921	0.510488	0.413043	0.24333	-0.0860022	-0.0261989
TR28756|c0_g2_i3	MULTISPECIES: thioredoxin	-0.344844	-0.404852	-0.130105	-0.357366	-0.26263	-0.344844	-0.273607	-0.274455		-0.348411	-0.275303	-0.30705	0.953017	1.05644	1.02025	-0.0129764	0.0701932	0.236552
TR22574|c1_g1_i5	diaminopimelate decarboxylase	-0.239253	-0.349971	-0.353609	-0.329524	-0.331914	-0.354824	-0.368256	-0.378104		-0.0219986	0.0929589	-0.0740729	0.817934	0.713422	0.63297	0.214251	0.12643	0.203561
TR24324|c0_g1_i3	DEAD DEAH box helicase [Burkholderia CCGE1002]	-0.334589	-0.238165	-0.291216	-0.27497	-0.151201	-0.303838	-0.281197	-0.253999		-0.130817	-0.152342	-0.190507	0.97433	0.866932	0.883728	-0.0467315	0.0165684	-0.0919878
TR30002|c8_g1_i1	phosphatidylinositol 3	0.0746472	-0.506463	-0.282423	-0.291095	0.0591342	0.257373	-0.272575	-0.282423		-0.506463	-0.506463	-0.291095	0.963944	0.291795	0.901705	0.241139	0.257373	-0.108113
TR23711|c0_g1_i2	Vacuolar sorting-associated 72-like	-0.325915	-0.084907	-0.119623	-0.2302	-0.0940156	-0.260645	-0.241401	-0.204763		-0.275536	-0.240277	-0.232433	0.907507	0.614446	0.731929	0.0461621	-0.0529788	0.0626502
TR22976|c0_g1_i7		-0.166688	-0.1943	-0.130992	-0.296398	-0.134809	-0.17158	-0.10924	-0.209312		-0.29213	-0.486907	-0.406276	1.13696	1.12783	0.935126	-0.111119	-0.202287	-0.287874
TR15153|c0_g2_i1		-0.190275	-0.32691	-0.182845	-0.406885	-0.33787	-0.245965	-0.324182	-0.182845		-0.00307199	0.0744139	-0.191517	0.913311	0.569845	0.695437	0.0153479	0.0250053	0.0990059
TR26183|c0_g1_i1	[Nematostella vectensis]	-0.196756	-0.148155	-0.18241	-0.143185	-0.206053	-0.31026	-0.0361283	-0.0953675		-0.301375	-0.322567	-0.407014	0.877502	0.644475	0.774644	0.0375037	0.0540416	-0.0388947
TR35750|c0_g1_i1		0.041716	0.00437237	-0.492346	-0.0593862	0.102203	-0.130577	-0.492346	-0.492346		-0.0668863	-0.249896	0.206317	0.660162	0.703632	0.736627	-0.247459	-0.247459	0.0236695
TR10483|c0_g1_i1	pentatricopeptide repeat-containing At4g22760-like	-0.136717	-0.101454	-0.154055	-0.209941	-0.20477	-0.230812	0.0895388	-0.269428		-0.200904	-0.253323	-0.268079	0.627803	0.648665	0.567127	-0.0357052	0.0884861	0.0435653
TR19573|c0_g1_i3	Os12g0270200 [Oryza sativa Japonica Group] (ORG1)	-0.168356	-0.321806	-0.267554	-0.114917	-0.281567	-0.267554	-0.332376	-0.102426		0.0558949	-0.211604	-0.214045	0.50868	0.667624	0.702989	-0.0546097	0.192108	0.209518
TR35015|c0_g1_i1		-0.187063	-0.280623	-0.105577	-0.280623	-0.119703	-0.184361	-0.185711	-0.0333029		-0.115837	-0.195198	-0.0406139	0.227299	0.473837	0.469555	0.366461	-0.0236122	0.215072
TR20889|c0_g1_i1	S-adenosylmethionine carrier [Medicago truncatula]	-0.271032	-0.248199	-0.31157	-0.284419	-0.289318	-0.217527	-0.266195	-0.0955995		0.290729	-0.140262	-0.0254656	0.87405	0.446175	0.536842	-0.134741	0.112781	0.0237505
TR24806|c0_g2_i1	pentatricopeptide repeat-containing At4g21065-like	-0.204017	-0.253635	-0.2234	-0.157291	-0.276398	-0.289957	-0.289957	-0.173537		-0.233845	-0.34409	-0.316076	0.941167	1.01911	0.862455	-0.0187716	-0.0553553	0.0135997
TR15814|c0_g1_i2	glycine-rich RNA-binding 2, mitochondrial-like	-0.144708	-0.511519	-0.131014	-0.0988717	-0.219656	-0.0724554	-0.188772	-0.320068		-0.326057	-0.142593	-0.200826	0.759003	0.57779	0.662495	0.208422	-0.0132799	0.162111
TR44837|c0_g1_i1	SCF ubiquitin ligase, SKP1 component [Medicago truncatula]	-0.192715	-0.284116	-0.082806	-0.309163	-0.379047	-0.127774	-0.431711	-0.0308401		-0.211482	0.0213297	-0.143456	0.878895	0.913951	0.994457	-0.372433	0.0774881	-0.320578
TR12983|c0_g1_i1		-0.35619	-0.16846	-0.185798	-0.194545	-0.11529	-0.11529	-0.188291	-0.161093		-0.258618	-0.397433	-0.259929	1.07817	1.02803	0.964897	-0.127203	-0.217285	-0.32567
TR4769|c2_g1_i4	probable methyltransferase PMT9-like	-0.309169	-0.251694	-0.230717	-0.29943	-0.31529	-0.301858	-0.327611	-0.219194		-0.0493963	-0.0473572	-0.135584	0.904471	0.825444	0.919144	-0.041257	0.00859924	-0.1291
TR962|c0_g2_i8	NAD-dependent epimerase dehydratase [Rhodomicrobium vannielii]	-0.251706	-0.25073	-0.141725	-0.209356	-0.147165	-0.190509	-0.203676	-0.143536		-0.224613	-0.281311	-0.286305	0.902395	0.931076	0.864146	-0.121057	-0.104204	-0.141725
TR24723|c0_g1_i1	peptidyl-prolyl cis-trans isomerase [Acidovorax avenae]	-0.164923	-0.301557	-0.157492	-0.381533	-0.147645	-0.195032	-0.273176	-0.134213		-0.104143	-0.0911083	0.0747478	0.362628	0.57972	0.891088	-0.0630712	-0.0287742	0.134482
TR28520|c1_g1_i3	ATP-dependent protease	-0.244886	-0.303474	-0.23636	-0.246108	-0.251007	-0.144617	-0.251007	-0.213469		-0.136662	-0.124249	-0.161813	0.963478	0.883594	0.923274	-0.190936	-0.179216	-0.0865442
TR24612|c0_g1_i5	PREDICTED: uncharacterized protein LOC100258808	-0.0568385	-0.243041	-0.160656	-0.141098	-0.111615	-0.110347	-0.201936	-0.173844		-0.225085	-0.143691	-0.268278	0.726763	0.852412	0.90604	-0.183147	-0.183147	-0.282492
TR24064|c0_g2_i1	e3 ubiquitin- ligase UHRF2-like	-0.313911	-0.313911	-0.151701	-0.313911	-0.165953	-0.313911	-0.313911	-0.0187759		-0.162052	-0.160754	0.110473	0.316494	0.685367	0.921203	0.119048	-0.00823245	0.0844392
TR3974|c1_g1_i3	isocitrate dehydrogenase	-0.204795	-0.383255	-0.392585	-0.207144	-0.0554939	-0.392585	-0.393922	-0.290644		-0.0544359	0.0505894	-0.122659	0.799308	0.917799	0.687387	-0.0365662	0.0652659	0.0137356
TR13859|c0_g1_i1		-0.377709	-0.353737	-0.0583272	-0.0767972	-0.231442	-0.372629	-0.199608	-0.207501		-0.0798987	-0.209764	-0.0716429	0.565861	0.762222	0.90397	0.13419	-0.0421055	-0.0850826
TR6605|c0_g1_i1	MULTISPECIES: glutaredoxin [Serratia]	-0.14008	-0.160776	-0.0849117	-0.206474	-0.109053	0.0680279	-0.0307724	-0.138999		-0.314609	-0.484076	-0.142245	0.383011	0.886706	0.400218	0.0529703	0.284121	-0.263057
TR5586|c3_g3_i1		-0.293485	-0.259838	-0.204711	-0.220247	-0.308826	-0.319544	-0.21024	-0.17413		-0.0911875	0.148878	-0.291139	0.835027	0.495814	0.730381	0.120966	0.0168932	0.025388
TR9872|c0_g1_i1	Retrovirus-related Pol poly from transposon TNT 1-94	-0.0174458	-0.332464	0.137226	-0.561437	-0.363571	-0.166374	-0.352295	-0.176282		-0.190714	-0.178493	-0.181816	0.740151	0.85324	0.575411	0.263942	-0.00365888	-0.0454214
TR27263|c2_g1_i10	DEAD DEAH box helicase	-0.301438	-0.187213	-0.270491	-0.389136	-0.0921542	-0.0910723	-0.321599	-0.357572		0.063632	-0.025532	0.15583	0.54628	0.614848	0.54628	-0.020374	-0.108481	0.238191
TR9890|c0_g3_i1	PREDICTED: uncharacterized protein At5g65660-like	-0.246954	-0.257086	-0.0491295	-0.337224	-0.122358	-0.236892	-0.328888	-0.373505		-0.419546	-0.367394	-0.457986	0.660385	0.989473	0.68117	0.425076	0.27924	0.161619
TR2153|c0_g1_i1		-0.379945	-0.127771	-0.379945	0.0433647	0.205018	0.0678991	-0.379945	-0.379945		-0.163335	-0.379945	-0.379945	0.946017	1.16405	0.221277	0.228865	0.0742313	-0.379945
TR47377|c0_g1_i1	pentatricopeptide repeat-containing At5g47460-like	-0.137068	-0.391455	-0.154356	-0.333108	-0.0730449	-0.224787	-0.155185	-0.0919554		-0.507257	-0.232635	-0.678902	1.13134	1.05925	0.597276	-0.198932	0.183058	0.207754
TR797|c0_g1_i1		-0.337157	0.325504	-0.337157	-0.337157	-0.16467	-0.150657	-0.337157	-0.16339		0.121225	0.000839306	-0.00258888	0.828916	0.553484	0.482511	-0.155737	-0.157009	-0.169799
TR16152|c0_g1_i1	pentatricopeptide repeat-containing At4g21065-like	-0.146894	-0.0908931	-0.136444	-0.299156	-0.115768	-0.268405	-0.106673	-0.255783		-0.398322	-0.276031	-0.277306	0.828424	0.727787	0.919161	0.0108081	-0.0123597	-0.102147
TR17926|c0_g1_i6	histidine kinase [Frankia 1c]	-0.208439	-0.221002	-0.233676	-0.235091	-0.233676	-0.233676	-0.233676	-0.219601		-0.149878	-0.149878	-0.110386	0.943773	0.978985	0.946896	-0.218201	-0.204275	-0.218201
TR14258|c0_g1_i1		-0.341242	-0.159821	-0.341242	-0.138354	-0.193284	-0.341242	-0.286046	-0.231547		-0.189383	-0.124632	0.0938533	0.711869	0.596856	0.754345	0.012646	0.0227702	0.154453
TR26697|c2_g4_i6	GTP-binding	-0.427777	-0.427777	-0.252732	-0.427777	-0.427777	0.0607377	-0.0909227	0.0524878		-0.115112	-0.248903	-0.104696	1.15333	0.462864	0.674545	0.181032	0.198895	-0.260419
TR962|c0_g2_i5	NAD-dependent epimerase dehydratase [Rhodomicrobium vannielii]	-0.256842	-0.246781	-0.126607	-0.166827	-0.131227	-0.17539	-0.134006	-0.13679		-0.220947	-0.259874	-0.233806	0.89309	0.890358	0.878457	-0.173482	-0.174436	-0.224891
TR14553|c0_g1_i1	probable mannitol dehydrogenase-like	-0.489251	-0.191766	-0.21663	-0.35832	-0.0224929	-0.341293	-0.220217	-0.353059		-0.118528	-0.350436	-0.225014	0.628445	0.801764	0.89037	-0.219021	0.309007	0.476441
TR26967|c0_g2_i4	gamma-glutamyl kinase	-0.209481	-0.198076	-0.0157234	-0.298694	-0.218414	-0.29464	-0.20567	-0.204401		-0.0655155	-0.148452	-0.213303	0.801924	1.15803	0.918274	-0.236448	-0.263929	-0.305477
TR4546|c0_g1_i12	UGP, isoform E	-0.193313	-0.119538	-0.273451	-0.367197	0.000884739	-0.184303	-0.112044	-0.194443		-0.0982278	-0.185426	-0.31833	0.45465	0.781616	0.520879	0.0331087	-0.0290478	0.284184
TR17455|c0_g1_i5	telomerase Cajal body 1-like	-0.0544587	-0.210208	-0.0479979	-0.210208	-0.210208	-0.210208	-0.210208	-0.210208		-0.0583491	-0.0570511	-0.210208	0.783285	0.884028	0.330811	-0.0557543	-0.04285	-0.210208
TR41185|c0_g2_i1		-0.257984	0.223564	-0.424242	-0.261378	-0.133584	-0.41162	0.283008	0.163253		-0.433144	-0.610743	-0.420444	0.842906	0.440281	1.00609	-0.416656	0.294608	0.116088
TR779|c0_g1_i1	pentatricopeptide repeat-containing At4g22760-like	-0.241596	-0.252037	-0.132535	-0.311465	-0.256703	-0.313894	-0.234676	-0.133607		-0.235827	-0.259041	-0.0532921	0.864783	0.818962	0.991164	-0.0431821	-0.0441899	-0.162863
TR21894|c0_g1_i7	rhodanese-related sulfurtransferase [Medicago truncatula]	-0.217495	-0.217495	-0.0777001	-0.264113	-0.29041	-0.219791	-0.211773	-0.185737		0.0506904	0.0140424	0.0286201	0.603881	0.71741	0.580985	-0.149183	-0.139372	-0.0225586
TR24612|c0_g1_i2	PREDICTED: uncharacterized protein LOC100258808	-0.271704	-0.193923	-0.126446	-0.134073	-0.191268	-0.13918	-0.140459	-0.230244		-0.213988	-0.284378	-0.270303	0.995064	0.849908	0.870381	-0.092617	-0.199246	-0.227522
TR4096|c0_g2_i1	phosphoribosylaminoimidazole-succinocarboxamide synthase	-0.107343	-0.0620779	-0.137349	-0.196243	-0.200324	-0.168993	-0.202369	-0.178019		-0.327342	-0.383078	-0.262969	0.744481	0.840474	0.664265	-0.10926	0.0391897	0.0469578
TR28198|c1_g1_i7	endonuclease superfamily	-0.282918	-0.231552	-0.265592	-0.270901	-0.190731	-0.227676	-0.179455	-0.239337		-0.135212	-0.121959	-0.136423	0.672143	0.726437	0.859332	-0.0347082	0.118311	-0.0597595
TR4937|c0_g1_i2	elongator complex 1	-0.172694	-0.279059	-0.187073	-0.152566	-0.275214	-0.299743	-0.262469	-0.261201		-0.0994687	-0.132715	-0.21996	0.841543	0.830878	0.806288	-0.0482566	-0.0714107	-0.0168806
TR13363|c0_g1_i1	pentatricopeptide repeat-containing At4g21065-like	-0.100878	-0.241094	-0.157088	-0.254543	-0.114962	-0.321558	-0.202484	-0.207505		-0.402164	-0.289258	-0.336883	0.78594	0.866998	0.893974	0.0114334	0.0010231	0.0690472
TR4096|c0_g2_i6	phosphoribosylaminoimidazole-succinocarboxamide synthase	-0.372066	-0.106129	-0.216254	-0.199721	-0.192007	-0.134498	-0.203594	-0.151231		-0.417448	-0.328068	-0.279229	0.971922	0.923027	0.887514	-0.0836493	-0.0131326	-0.0854348
TR29949|c1_g1_i3	insulin-like growth factor-binding complex acid labile subunit-like	-0.108177	0.199872	0.0254509	-0.121483	-0.0147723	0.249444	-0.368754	0.0237252		-0.5522	-0.095931	-0.539388	0.884235	0.181415	0.845195	0.0219974	-0.081	-0.549629
TR41185|c0_g1_i1		-0.0233936	0.175225	-0.00217086	-0.428488	-0.605366	-0.12617	0.108892	-0.426225		-0.777854	0.10342	-0.587555	0.929671	0.718864	0.549259	0.307571	-0.26083	0.34515
TR21689|c0_g1_i4		-0.26971	-0.478116	-0.139614	-0.162069	-0.00498322	0.0538428	-0.221749	-0.265652		-0.41608	-0.222732	-0.160185	0.774807	0.76839	0.484425	0.200396	-0.092129	0.151158
TR24247|c1_g2_i5	myosin heavy chain [Medicago truncatula]	-0.350632	-0.149539	-0.162371	-0.163363	-0.156434	-0.155447	-0.207695	-0.0325502		-0.17332	-0.320447	-0.30176	0.862694	0.671232	0.721532	-0.0945813	0.00678225	0.00590014
TR26697|c2_g3_i1		-0.275808	0.131998	-0.278215	-0.359969	-0.0825623	-0.188346	-0.353611	-0.442581		0.215617	0.0140261	-0.204274	0.640668	0.663418	0.702387	0.010087	0.0287027	-0.221539
TR19434|c0_g1_i1	transmembrane , [Medicago truncatula]	-0.229641	-0.27799	-0.186499	-0.279284	-0.18893	-0.392389	-0.190147	-0.151704		-0.257435	-0.268961	-0.257435	0.962222	0.89839	0.956184	-0.214704	0.0718729	0.00644982
TR3868|c1_g1_i5	molecular chaperone	-0.261051	-0.32594	-0.114066	-0.295979	-0.209657	-0.187273	-0.170448	-0.261051		0.00272544	-0.102052	-0.200021	0.709144	0.64999	0.612811	0.0582031	0.0662106	0.0284557
TR23769|c0_g1_i6	Lon protease	-0.222166	-0.200223	-0.242203	-0.235493	-0.202402	-0.407093	-0.361328	-0.210056		-0.191539	-0.25685	-0.260251	0.773405	0.879726	0.807379	0.167781	0.103957	0.0573568
TR22976|c0_g1_i1		-0.170786	-0.149617	-0.0858974	-0.183639	-0.129789	-0.138104	-0.131863	-0.168655		-0.365718	-0.246303	-0.354775	0.948868	0.884135	0.919622	-0.152772	-0.242936	-0.23177
TR28890|c2_g2_i3		-0.210567	-0.322399	-0.373315	-0.109114	-0.123178	-0.0654622	-0.206818	-0.216837		-0.186987	-0.373315	-0.251173	0.892052	0.987308	0.86262	-0.0620716	-0.0176091	-0.223134
TR29755|c3_g1_i17	isoleucyl-tRNA synthetase	-0.220864	-0.266917	-0.112228	-0.153049	-0.217012	-0.0803828	-0.017889	-0.131134		-0.33313	-0.210295	-0.335217	0.804468	0.978756	0.633654	-0.136581	-0.100647	-0.101534
TR26697|c2_g4_i18	MULTISPECIES: GTP-binding	-0.181002	-0.253703	-0.135534	-0.142839	-0.181002	-0.300782	-0.172434	-0.288		-0.181002	-0.304288	-0.204831	0.979943	1.01272	0.845607	-0.120004	-0.197206	-0.175641
TR26907|c1_g2_i5	apolipo acyltransferase	-0.215621	-0.31075	-0.219259	-0.28892	-0.128657	-0.24499	-0.176191	-0.318535		0.073225	-0.0509544	-0.0661637	0.532927	0.747574	0.620347	0.130571	-0.0804316	-0.00417172
TR5560|c2_g1_i2	lysosomal protective -like	-0.281825	-0.281825	-0.294499	-0.283227	-0.294499	-0.267872	-0.254053	-0.200064		-0.106458	-0.0326433	-0.0115646	0.984944	0.846216	0.866599	-0.128981	-0.168614	-0.0916353
TR4943|c3_g1_i8	molecular chaperone	-0.13166	-0.190248	-0.160034	-0.291694	-0.137781	-0.00990074	-0.236791	-0.288967		-0.167528	-0.205596	-0.0954702	0.651941	0.729309	0.537528	-0.165026	0.135237	0.0266813
TR28929|c4_g3_i4	arginine N-methyltransferase 8-like	-0.263284	-0.310836	-0.117079	-0.265748	-0.210114	-0.293134	-0.200653	-0.244937		-0.144025	-0.0539642	-0.252248	0.771979	0.816919	0.60333	0.0156645	0.0146495	0.133481
TR24895|c0_g1_i6	zinc finger with KRAB and SCAN domains 2-like	-0.21563	-0.260941	-0.206269	-0.286606	-0.315249	-0.184278	-0.303973	-0.301479		-0.120248	-0.0962749	-0.285374	0.782608	0.983603	0.801872	-0.0266577	-0.0484464	0.0833435
TR15261|c0_g1_i1		-0.40241	-0.389295	-0.169329	-0.130619	-0.0062709	-0.160389	-0.119747	-0.286021		-0.0961135	-0.40769	-0.176071	0.397964	0.622408	0.445587	0.427912	0.256597	0.19349
TR37263|c0_g2_i1		-0.37557	-0.170178	-0.18907	-0.196696	-0.37557	-0.37557	-0.37557	-0.18907		0.0932739	-0.37557	0.101589	0.225651	0.746108	0.754043	0.482809	0.131336	0.0880524
TR29368|c1_g3_i9		-0.0576207	-0.221206	-0.0447009	-0.0706572	-0.26299	-0.144543	0.0416266	-0.350375		0.0161636	-0.243176	-0.362348	0.558016	0.773941	0.459438	0.115425	-0.131963	-0.075029
TR29048|c4_g1_i1	Transposon TX1 uncharacterized 149 kDa	-0.113936	-0.180717	-0.137433	-0.149327	-0.0501098	-0.0931109	-0.140991	-0.162524		-0.365364	-0.283133	-0.365364	0.601663	0.84409	0.666194	-0.0334823	-0.0345848	-0.00186926
TR17991|c0_g2_i5	myeloid leukemia factor 1 isoform X1 [Ricinus communis]	-0.194176	-0.297184	-0.161035	-0.22928	-0.164428	-0.242368	-0.22219	-0.195332		-0.154273	-0.107801	-0.286053	1.04202	0.843477	1.01777	-0.159906	-0.281133	-0.208115
TR29862|c2_g1_i3	Kunitz type trypsin inhibitor Alpha-fucosidase [Medicago truncatula]	-0.150272	-0.141181	-0.213656	-0.234774	-0.0921809	-0.178823	-0.138465	-0.15942		-0.441299	-0.278956	-0.547785	0.87683	0.731969	0.709532	-0.00384234	0.108653	0.153671
TR25706|c0_g2_i4	solute carrier family 25 member 35-like isoform X1 [Tribolium castaneum]	-0.291217	-0.193236	-0.292383	-0.249863	-0.249863	-0.140847	-0.295886	-0.292383		-0.0190831	-0.107632	-0.122069	0.930343	0.864917	0.768702	-0.133515	-0.113802	-0.062181
TR21779|c0_g1_i2	hypothetical protein MTR_2g076330 [Medicago truncatula]	-0.270275	-0.232564	-0.265015	-0.185838	-0.292849	-0.227439	-0.215974	-0.304945		-0.159976	-0.13457	-0.0781246	1.03015	0.961684	0.871414	-0.130976	-0.156319	-0.208381
TR25966|c0_g2_i1		-0.170349	-0.309025	-0.470319	-0.414948	-0.191834	-0.107749	-0.225781	-0.168217		-0.191834	-0.168217	0.109822	0.73775	0.53623	0.732627	0.123804	0.140232	0.0378074
TR23798|c0_g1_i1	30S ribosomal S16	-0.23659	-0.303421	-0.279778	-0.193696	-0.365904	-0.364822	-0.284885	-0.145523		-0.10612	-0.0235571	-0.37895	1.02595	0.823491	0.840944	0.0358145	-0.0338377	-0.00911731
TR28301|c1_g2_i1	5,10-methylenetetrahydrofolate reductase	-0.296603	-0.394181	-0.350249	-0.179692	-0.0603287	-0.243822	-0.532037	-0.3176		-0.0262731	-0.0519706	-0.0381472	0.728412	0.676823	0.808626	0.0999399	0.0721706	0.104932
TR24214|c0_g1_i5	f-actin-capping subunit alpha-3-like	-0.23723	-0.324415	-0.124221	-0.208137	-0.0209576	-0.255152	-0.125045	-0.244372		-0.249752	-0.341545	-0.308421	1.09464	0.907541	0.750248	-0.0997269	-0.0684933	-0.144956
TR5700|c1_g1_i9	BTB POZ domain-containing At5g47800-like	-0.210046	-0.279661	-0.143637	-0.189918	-0.20291	-0.213628	-0.19345	-0.0888938		-0.280913	-0.194629	-0.34755	1.09123	0.923659	0.95643	-0.240166	-0.132295	-0.253621
TR26914|c1_g1_i1	cell division control 2 homolog	-0.164547	-0.131667	-0.211165	-0.26917	-0.135034	0.0132566	-0.204075	-0.0362474		-0.230242	-0.241085	-0.138409	0.45889	0.693355	0.535716	0.0223525	-0.0531336	0.0912058
TR22817|c0_g1_i18	receptor-like cytosolic serine threonine- kinase RBK1-like	-0.235479	-0.235479	-0.240454	-0.334394	-0.218201	-0.229284	-0.183056	-0.315897		-0.198705	-0.273215	-0.129007	1.10373	0.910802	1.07948	-0.219428	-0.122104	-0.159307
TR4128|c0_g1_i7	transmembrane fragile-X-F-associated [Medicago truncatula]	-0.189074	-0.467218	-0.207182	-0.254023	-0.353717	-0.209327	-0.212551	-0.0673414		-0.0460965	0.086606	-0.222266	0.7084	0.703277	0.772308	-0.149403	-0.0279971	0.135603
TR26624|c3_g1_i3	DNA polymerase III subunit gamma tau	-0.272892	-0.223274	-0.180281	-0.189028	-0.169111	-0.181527	-0.147029	-0.0850704		-0.201617	-0.253101	-0.267588	0.733074	0.743619	0.837057	-0.0267833	-0.122883	0.00643449
TR28961|c0_g1_i14		-0.474418	-0.0478844	-0.201797	-0.212586	-0.10258	-0.202992	-0.205384	-0.474418		-0.221033	-0.474418	-0.210181	0.650572	0.44778	0.734724	0.391897	0.332113	0.270605
TR898|c0_g1_i1	proline-rich receptor kinase PERK1-like isoform 2	-0.323301	-0.217841	-0.318221	-0.325848	-0.155356	-0.269607	-0.247711	-0.293086		-0.275749	-0.202549	0.00319979	0.833275	0.892534	0.711267	0.0540358	0.0432216	0.0917365
TR24929|c4_g1_i13	glucose-6-phosphate 1-dehydrogenase	-0.196026	-0.115066	-0.183106	-0.372998	-0.0559683	-0.044239	-0.116089	-0.260156		-0.207971	-0.35719	-0.19819	0.863819	0.721639	0.756146	-0.125327	0.0716875	-0.180964
TR27113|c0_g1_i1	alpha,alpha-trehalose-phosphate synthase [UDP-forming] 1 isoform X3	-0.19133	-0.19133	-0.096127	-0.311954	-0.192412	-0.108327	-0.292102	-0.147657		-0.107307	-0.257724	-0.0790178	1.07233	0.946763	0.707898	-0.120632	-0.387998	-0.243077
TR19349|c0_g1_i1	GTPase [Staphylococcus aureus]	-0.266649	-0.114272	-0.150884	-0.343406	-0.0582062	-0.18845	-0.0851427	-0.110913		-0.246238	-0.432841	-0.296864	1.0342	0.815528	1.04063	-0.227929	-0.228839	-0.139717
TR20525|c0_g2_i2	N-acetyltransferase GCN5 [Frankia 1c]	-0.161669	-0.107468	-0.0534621	-0.121292	-0.093776	-0.0739262	-0.0965041	-0.192468		-0.271444	-0.26939	-0.449484	0.736753	0.818193	0.613079	-0.0133847	-0.203209	-0.0605472
TR24526|c0_g1_i1	UDP-glucose flavonoid 3-O-glucosyltransferase 6-like	-0.267327	-0.373318	-0.144103	-0.280613	-0.284258	-0.146312	-0.261329	-0.270939		-0.276977	-0.147418	-0.392858	0.5659	0.917482	1.32762	0.145003	0.0670503	-0.177603
TR28833|c1_g2_i1	rhodanese-like domain-containing 11, chloroplastic isoform X2	0.0730735	-0.132375	-0.0657339	-0.167479	-0.0913479	0.235068	-0.0712636	-0.342298		-0.261694	-0.353035	-0.354382	0.868203	0.40559	0.614957	0.00218284	-0.338293	-0.0211726
TR25656|c0_g1_i6	SET isoform X1 [Cephus cinctus]	-0.368583	-0.5894	-0.210657	-0.35659	-0.186949	-0.366864	-0.397256	-0.212972		-0.114466	-0.103686	-0.312894	0.844562	1.09748	0.751848	0.226381	0.2646	0.0354435
TR23711|c0_g1_i5	Vacuolar sorting-associated 72-like	-0.206527	-0.379813	-0.131184	-0.18838	-0.0761702	-0.173604	-0.328644	-0.172555		-0.366549	-0.236924	-0.252365	0.759231	0.748189	0.753169	0.133548	0.0141763	0.104402
TR30047|c3_g6_i5	Retrovirus-related Pol poly from transposon TNT 1-94	-0.36971	0.101328	-0.186125	-0.285954	0.0673008	-0.360417	-0.362735	-0.109203		-0.677721	-0.105317	-0.200562	1.14603	0.690768	0.551251	0.357199	0.128809	-0.38494
TR18083|c0_g2_i2		-0.241092	-0.117306	-0.233725	-0.231278	-0.165553	-0.198639	-0.248497	-0.283564		-0.265924	-0.344413	-0.345736	1.0645	0.904558	0.954858	-0.037105	-0.093774	-0.117306
TR29482|c3_g2_i4		0.175866	-0.0497222	-0.133126	-0.104047	-0.26308	-0.238564	-0.0306555	-0.190749		-0.256912	-0.294321	-0.0952164	0.445421	0.736302	0.462717	0.179509	-0.0766289	-0.266793
TR5700|c2_g3_i1	ankyrin [Burkholderia CCGE1001]	-0.3027	-0.278105	-0.337052	-0.162233	-0.212859	-0.285827	-0.25014	-0.116762		-0.0872256	-0.029907	0.0712847	0.664285	0.368829	0.5626	0.256354	-0.10533	0.244787
TR25046|c0_g1_i2	NRT1 PTR FAMILY	-0.291884	-0.291884	-0.331335	-0.34569	-0.18477	-0.276676	-0.290495	-0.262988		0.102153	-0.0307038	0.0227987	0.647803	0.584858	0.610366	-0.00313551	0.18138	0.160201
TR25863|c0_g2_i5	cation transporter	-0.399801	-0.399801	-0.294784	-0.376085	-0.397146	-0.345058	-0.203838	-0.40913		-0.289852	-0.314684	-0.207322	0.819172	0.934825	0.965571	0.371816	0.209749	0.336368
TR17986|c0_g1_i3	aminoimidazole riboside kinase	-0.0648247	-0.162353	-0.1597	-0.10169	-0.0966071	-0.119623	-0.124787	-0.214624		-0.34718	-0.365404	-0.339154	0.939306	0.961001	0.927711	-0.288045	-0.231238	-0.212789
TR23515|c0_g1_i4	CDC48-like protein	-0.179432	-0.186793	-0.382076	-0.559413	-0.0784291	-0.459082	-0.268387	-0.13426		0.11582	-0.00746941	-0.030461	0.676395	0.664684	0.603595	0.129219	0.0405982	0.0554917
TR4574|c2_g1_i6	glycosyl hydrolase family 3	-0.333778	-0.255997	-0.23883	-0.375021	-0.278759	-0.306007	-0.306007	-0.306007		-0.24937	-0.108385	-0.172133	0.914223	0.934155	0.557796	0.0906921	0.251652	0.181776
TR4676|c0_g2_i3	proline-rich receptor kinase PERK1-like isoform 2	-0.247752	-0.278802	-0.171887	-0.219505	-0.239001	-0.395495	-0.251047	-0.092899		0.0496127	0.0796515	-0.0077567	0.63398	0.684873	0.605113	-0.0938848	-0.0850369	0.0298371
TR21654|c0_g3_i2	[Nematostella vectensis]	-0.197185	-0.27033	-0.319875	-0.271646	-0.204712	-0.241657	-0.193436	-0.119248		-0.13714	-0.236505	-0.187209	0.722412	0.726376	0.832537	-0.00313277	0.0725075	0.0282432
TR5700|c1_g1_i1	BTB POZ domain-containing At5g47800-like	-0.222559	-0.222559	-0.121547	-0.308792	-0.169388	-0.204212	-0.291903	-0.168203		-0.234922	-0.161107	-0.211523	0.974465	0.963145	0.950645	-0.194521	-0.182499	-0.194521
TR25300|c0_g2_i1	auxin response factor 2 [Medicago truncatula]	-0.074127	-0.114649	-0.101729	-0.127685	-0.345175	-0.236449	-0.193553	-0.283088		-0.0204583	-0.147464	-0.0429211	0.64208	0.992653	0.565179	-0.236449	-0.0985171	-0.177649
TR26909|c0_g1_i10	zinc finger CONSTANS-LIKE 9-like	-0.170888	-0.108313	-0.31726	-0.201302	-0.0948671	-0.0243503	0.165637	-0.0561347		-0.428666	-0.533593	-0.419698	0.905579	0.845477	0.647442	-0.131919	0.0017511	-0.0788961
TR28929|c4_g3_i2	arginine N-methyltransferase 8-like	-0.310614	-0.254489	-0.17854	-0.346834	-0.191655	-0.314195	-0.304664	-0.168781		-0.308231	-0.0837993	-0.108461	0.800087	0.661699	0.771087	0.0897437	0.169694	0.0779518
TR5700|c1_g1_i7	BTB POZ domain-containing At5g47800-like	-0.26112	-0.248553	-0.193318	-0.215159	-0.220058	-0.218831	-0.172989	-0.1471		-0.328295	-0.187309	-0.165883	0.9886	0.949322	0.925675	-0.171802	-0.148267	-0.184913
TR29375|c1_g1_i8	cysteine and glycine-rich 3-like	-0.288061	-0.288061	-0.294437	-0.313733	-0.153336	-0.308562	-0.28425	-0.257847		-0.0876449	0.0833869	0.126976	0.634183	0.765019	0.597468	-0.0258753	0.0685595	0.0262132
TR23322|c0_g1_i5	ubiquitin-specific protease family C19 [Medicago truncatula]	-0.246848	-0.236371	-0.192166	-0.250006	-0.176058	-0.319078	-0.207433	-0.264835		-0.213585	-0.242648	-0.10667	0.841852	0.761017	0.923545	-0.0652861	0.0341259	-0.0395558
TR25143|c1_g1_i7	activator of basal transcription 1-like isoform X1 [Cephus cinctus]	-0.268271	-0.352314	-0.352314	-0.344365	-0.0623933	-0.434307	-0.168664	-0.0868145		0.0164423	0.0102562	0.0658515	0.680335	0.615446	0.591376	0.0802659	-0.135953	0.145423
TR17857|c0_g1_i1	aspartic ase nepenthesin-2-like	-0.121451	-0.164084	-0.23288	-0.144855	0.0315469	-0.357543	-0.283933	-0.0149305		-0.366686	-0.406542	-0.315202	0.980956	1.05375	0.919421	-0.223357	-0.141489	-0.212719
TR14417|c0_g1_i1	TCP family transcription factor [Medicago truncatula]	-0.287805	-0.32829	-0.219253	-0.237749	-0.207486	-0.300248	-0.326875	-0.23244		-0.126471	-0.125241	-0.203585	0.630056	0.651752	0.497354	0.392158	0.22277	0.201353
TR14122|c0_g1_i1	probable mitochondrial chaperone BCS1-B-like	-0.28826	-0.092601	-0.162272	0.122382	-0.0427019	-0.164284	-0.100285	-0.105109		-0.268646	-0.440873	-0.455582	1.03345	0.742136	0.853725	-0.175401	-0.319311	-0.136367
TR19190|c0_g1_i3	ABC transporter permease [Rhodopseudomonas palustris]	-0.14617	-0.212122	0.083599	-0.10382	-0.0599144	-0.239996	-0.0802997	-0.0831019		-0.443403	-0.478637	-0.409009	0.536047	0.636556	0.594502	-0.02447	0.235269	0.19497
TR29611|c0_g1_i1	DOF-type zinc finger DNA-binding family [Medicago truncatula]	-0.157219	-0.115921	-0.00253282	-0.119056	-0.0849382	-0.323255	0.045862	-0.264217		-0.341448	-0.155072	-0.512289	0.402822	0.826034	0.613929	0.173491	0.100794	-0.0869831
TR28160|c1_g2_i1	PREDICTED: uncharacterized protein LOC100241547	-0.296313	-0.148643	-0.165833	-0.297666	-0.268195	-0.167069	-0.132863	-0.253682		-0.225087	-0.210999	-0.347229	1.1397	0.913469	1.06219	-0.169543	-0.209725	-0.222515
TR25601|c0_g1_i5	pumilio domain-containing KIAA0020 [Nasonia vitripennis]	-0.199818	-0.143693	-0.288324	-0.271937	-0.326867	-0.23971	-0.148287	-0.288324		-0.104102	-0.244622	-0.05044	0.916393	0.524454	0.773103	0.0839328	0.0522457	-0.0440042
TR25385|c0_g1_i7	molecular chaperone	-0.256903	-0.229749	-0.214259	-0.256903	-0.256903	-0.228334	-0.228334	-0.256903		-0.0793042	-0.103746	-0.145872	1.12272	0.958465	0.87271	-0.212859	-0.22692	-0.256903
TR24895|c0_g1_i10	zinc finger with KRAB and SCAN domains 2-like	-0.255409	-0.314976	-0.247979	-0.354324	-0.167508	-0.324061	-0.0912899	-0.131742		-0.0791524	-0.0890755	-0.148938	0.925236	0.743349	0.737122	-0.0725748	0.00306553	-0.131742
TR28187|c4_g4_i6	DNA-directed RNA polymerase subunit beta	-0.194469	-0.332666	-0.0854086	-0.122319	-0.164722	-0.254664	-0.199101	-0.207242		-0.236697	-0.164722	-0.191005	0.589578	0.688174	0.764493	0.0554041	0.073758	-0.0183918
TR2505|c0_g2_i1		-0.168003	-0.408012	-0.325309	-0.252263	0.0174475	-0.325309	-0.325309	-0.0895503		0.0174475	-0.241939	0.0999097	0.406744	0.727523	0.942485	0.0461641	-0.0780271	-0.0439997
TR5205|c0_g1_i3	glutaredoxin	-0.255161	-0.0208229	-0.188047	-0.119277	-0.13207	-0.0860843	-0.133239	-0.30039		-0.351157	-0.297767	-0.284723	0.756244	0.685097	0.798533	0.0175944	-0.0273264	-0.0614031
TR28870|c0_g1_i3	Os01g0934900 [Oryza sativa Japonica Group]	-0.135946	-0.0453904	-0.197393	0.015842	-0.135946	0.00613991	-0.0863207	-0.176251		-0.383807	-0.344795	-0.450374	0.690162	0.83585	0.608519	-0.043374	0.00613991	-0.163055
TR13359|c0_g2_i1	RETICULATA-RELATED 1, chloroplastic	-0.138323	-0.444837	-0.743555	-0.421137	0.507078	-0.223725	-0.315411	0.107569		-0.0245813	-0.196647	0.0237081	0.935436	0.229247	0.504502	-0.0576963	0.0683421	0.190031
TR29745|c5_g1_i1		-0.267925	-0.174365	-0.00729704	-0.267925	-0.267925	-0.0941579	-0.267925	-0.020605		-0.1825	-0.089051	-0.267925	0.835741	0.80521	0.813415	-0.267925	-0.0109143	-0.267925
TR768|c0_g3_i1	signal recognition particle 9 kDa	-0.34541	-0.398327	-0.279502	-0.316949	-0.182503	-0.356507	-0.358737	-0.151245		-0.0549987	-0.0254727	-0.0397129	0.559785	0.685217	0.621038	0.185105	0.24507	0.213149
TR24728|c0_g1_i17	DUF246 domain-containing At1g04910-like	-0.21365	-0.328836	-0.225351	-0.295153	-0.0962024	-0.286547	-0.173429	-0.181384		0.029239	-0.195124	-0.0341753	0.774061	0.654661	0.775236	0.0671429	-0.168903	-0.101584
TR29720|c0_g1_i7		0.199317	-0.192754	-0.249751	0.0961268	-0.185893	-0.243503	-0.366123	-0.250645		-0.185037	-0.939497	-0.162972	0.686708	0.755606	1.00611	0.359748	-0.132967	-0.194475
TR21772|c1_g1_i1	UbiA prenyltransferase	-0.139652	-0.117388	-0.184081	-0.110775	-0.141898	0.0265284	-0.165688	-0.0222778		-0.225153	-0.27234	-0.179461	0.579478	0.541501	0.732571	-0.208584	-0.126253	0.0134722
TR37965|c0_g1_i1		-0.255693	-0.255693	-0.0934826	-0.255693	-0.255693	0.0616114	-0.255693	0.0627688		-0.255693	-0.255693	-0.255693	1.00192	0.690664	1.08914	-0.255693	-0.255693	-0.255693
TR22976|c0_g1_i9		-0.162829	-0.172255	-0.0312215	-0.196627	-0.152427	-0.256635	-0.154502	-0.149322		-0.352197	-0.180686	-0.215993	0.920822	0.934548	0.84446	-0.311125	-0.154502	-0.209509
TR40251|c0_g1_i1		-0.227624	-0.227624	-0.227624	-0.227624	-0.227624	-0.227624	-0.227624	-0.227624		0.00134824	0.0148257	0.0123846	0.795986	0.253675	0.935874	0.0172627	0.0172627	-0.227624
TR14656|c0_g1_i1	alpha beta hydrolase fold [Streptomyces -E]	-0.0457093	-0.247541	-0.04968	-0.0085227	0.0439677	-0.441708	0.300986	-0.492147		-0.859356	-0.380416	-0.715741	1.05418	1.00717	0.689934	0.220845	-0.0404319	-0.03583
TR3616|c0_g2_i1	pentatricopeptide repeat-containing At4g21065-like	-0.147842	-0.147842	-0.265219	-0.182413	-0.0952935	-0.12749	-0.152404	-0.170797		-0.223822	-0.234665	-0.273891	0.676814	0.76473	0.633745	-0.0456521	-0.0245905	0.0166322
TR3790|c0_g1_i1	50S ribosomal L25	-0.292153	-0.394313	-0.216204	-0.26264	-0.125545	-0.154441	-0.199976	-0.163853		-0.0144758	-0.0802842	-0.125545	0.684726	0.545999	0.566381	0.0520792	0.0320668	0.148178
TR24723|c0_g1_i5	peptidyl-prolyl cis-trans isomerase [Desulfovibrio aespoeensis]	-0.259339	-0.259339	-0.215825	-0.284807	-0.22936	-0.278397	-0.279677	-0.240529		0.0779063	0.0598096	-0.00643773	0.623026	0.807861	0.635977	-0.075874	-0.0429093	-0.0320863
TR28999|c0_g2_i11	dihydrolipoamide dehydrogenase	-0.124733	-0.17264	-0.158203	-0.0812809	-0.0939833	-0.0533413	-0.26907	-0.0147416		-0.459501	-0.211507	-0.17264	0.71253	0.80385	0.591431	-0.110765	-0.262437	0.0770318
TR17926|c0_g1_i1	serine threonine- phosphatase BSL1-like	-0.239926	-0.187105	-0.224436	-0.239926	-0.252725	-0.238511	-0.225837	-0.198065		-0.102294	-0.181655	-0.115221	0.938938	0.928898	0.922587	-0.180296	-0.20911	-0.195317
TR28058|c0_g1_i1	PREDICTED: uncharacterized protein LOC8263519	-0.101365	-0.141887	-0.171386	-0.134336	-0.229958	0.0292395	-0.336078	-0.0376003		-0.256643	-0.20828	-0.156015	0.674401	0.733369	0.787183	-0.181355	-0.227661	-0.0416301
TR21385|c1_g1_i9	probable methyltransferase PMT9-like	-0.292811	-0.227191	-0.264522	-0.25336	-0.19881	-0.224464	-0.251971	-0.251971		-0.168352	-0.208208	-0.209556	1.01303	1.0439	0.965454	-0.152713	-0.165734	-0.152713
TR2531|c0_g1_i1	isoflavone reductase-like Bet , [Medicago truncatula]	-0.368902	-0.537544	-0.219083	-0.0939376	-0.233033	-0.363777	-0.211007	-0.219083		0.127848	-0.211007	-0.0918176	0.871168	0.611715	0.612365	0.0416358	0.0598677	0.224592
TR24380|c0_g1_i2	PREDICTED: uncharacterized protein LOC100262072	-0.294105	-0.20701	-0.279563	-0.39014	-0.129525	-0.30248	0.207044	-0.280597		-0.281632	-0.311961	-0.183615	0.768709	0.906349	0.821694	-0.172058	-0.00554748	0.13444
TR19190|c0_g1_i2	ABC transporter permease [Rhodopseudomonas palustris]	-0.101667	-0.123933	-0.0709013	-0.236228	-0.0765196	-0.189386	-0.0878223	0.0489442		-0.537862	-0.570334	-0.562429	0.578041	0.723695	0.632678	0.172508	0.21189	0.189327
TR4448|c1_g1_i4	zinc finger (Ran-binding) family [Medicago truncatula]	-0.334538	-0.108118	-0.27914	-0.196335	-0.34226	-0.185876	-0.143659	-0.231755		-0.29904	-0.337108	-0.287813	1.01031	0.916898	1.03387	-0.00544038	-0.12689	-0.0831024
TR26416|c0_g2_i2	uncharacterized mitochondrial g00810-like	-0.32382	-0.272454	-0.180963	-0.190711	-0.231633	-0.400929	-0.137894	-0.182178		-0.251899	-0.139074	-0.239199	1.01305	0.798859	0.811732	0.0246779	-0.008342	-0.0892206
TR11243|c0_g1_i1		-0.220257	-0.220257	-0.163673	-0.220257	-0.220257	-0.165061	-0.220257	-0.220257		-0.220257	-0.220257	-0.220257	1.08133	0.816071	0.902747	-0.106556	-0.220257	-0.162287
TR19397|c0_g1_i2	[Nematostella vectensis]	-0.317247	-0.328652	-0.273733	-0.271286	-0.239843	-0.336306	-0.288505	-0.273733		-0.268843	-0.255479	-0.270064	0.943577	0.881695	0.898096	0.201863	0.0169977	0.181462
TR28628|c1_g1_i4	homeobox-DDT domain RLT3 isoform X1 [Ricinus communis]	-0.251607	-0.301678	-0.284352	-0.276426	-0.246436	-0.160036	-0.272478	-0.246436		-0.118112	-0.14072	-0.0613924	0.837531	0.883658	0.85928	-0.0648016	-0.0659399	-0.0900523
TR24232|c0_g1_i1	pyrroline-5-carboxylate reductase	-0.119427	-0.118451	-0.1905	-0.199765	-0.1165	-0.163058	-0.19667	-0.191527		-0.234253	-0.299153	-0.324826	0.95389	0.956209	0.996426	-0.205974	-0.305806	-0.240613
TR27816|c0_g1_i4	CHROMATIN REMODELING 4 [Ricinus communis]	-0.393634	-0.228504	-0.184922	-0.311172	-0.267451	-0.243722	-0.256724	-0.186052		0.0424649	0.0151883	0.0395669	0.580014	0.631603	0.550461	0.0899262	0.154747	-0.0317897
TR25143|c1_g1_i10	activator of basal transcription 1-like isoform X1 [Cephus cinctus]	-0.273248	-0.353184	-0.0614181	-0.30532	-0.291784	-0.440106	-0.264068	-0.269161		-0.248898	0.212179	-0.106282	0.684706	0.662413	0.736948	0.287641	0.14409	-0.114507
TR27835|c0_g1_i1	30S ribosomal S2	-0.298266	-0.227513	-0.195172	-0.312329	-0.424491	-0.139409	-0.188083	-0.243347		0.100459	-0.14169	-0.100066	0.840509	0.481566	0.405497	0.204683	0.221641	0.0160087
TR23960|c0_g5_i13	cysteine synthase	-0.22311	-0.206479	-0.0536496	-0.268131	-0.206479	-0.322646	-0.20979	-0.0633496		-0.195771	-0.388651	-0.328932	1.02943	1.09127	0.924244	-0.176209	-0.128433	-0.273318
TR17986|c0_g1_i2	aminoimidazole riboside kinase	-0.0626053	-0.181079	-0.2187	-0.125531	-0.0972247	-0.269122	-0.117514	-0.200708		-0.276046	-0.368164	-0.471101	1.07397	0.850146	0.960723	-0.2187	-0.161713	-0.116626
TR3509|c0_g1_i1		-0.304762	-0.281561	-0.226889	-0.173089	0.0415783	-0.0146955	-0.163012	-0.00366333		-0.317124	-0.329593	-0.330846	0.717834	0.488456	0.609659	0.122533	0.0929387	0.0722343
TR27017|c1_g1_i14	enoyl-[acyl-carrier- ] reductase [NADH], chloroplastic	-0.126711	-0.145887	-0.244697	0.0397562	-0.27994	0.0172488	-0.11672	-0.121707		-0.339113	-0.651778	0.0992572	0.408961	0.897152	0.767221	-0.123707	-0.0439151	-0.0354203
TR1022|c3_g1_i1	hydroxyisourate hydrolase isoform X2	-0.233345	-0.209162	-0.0720023	-0.401987	-0.241067	-0.22822	-0.401987	-0.22822		0.0458567	-0.0639905	0.0647707	0.395441	0.582785	0.852002	0.196378	-0.221839	0.164585
TR20832|c0_g1_i2	hypothetical protein ARALYDRAFT_347795	-0.221722	-0.331671	-0.0866827	-0.166181	-0.289775	-0.179269	-0.342338	-0.12071		-0.221722	-0.246554	-0.222954	0.439946	0.510558	0.71923	0.390876	0.232777	0.13619
TR4765|c0_g1_i8	serine threonine- kinase [Staphylococcus aureus]	-0.272864	-0.318176	-0.152429	-0.220984	-0.242662	-0.310926	-0.301316	-0.142743		0.139823	-0.0787528	-0.0726093	0.595723	0.786921	0.714757	-0.094227	-0.0849226	0.0553887
TR24929|c4_g1_i5	glucose-6-phosphate 1-dehydrogenase	-0.19679	-0.248157	-0.315048	-0.244426	-0.0975549	-0.170891	-0.247223	-0.259406		-0.286	-0.264119	-0.337722	0.960969	0.891891	1.08919	-0.266954	-0.0358039	0.0280461
TR24232|c0_g1_i6	pyrroline-5-carboxylate reductase	-0.0682027	-0.249339	-0.193905	-0.241894	-0.187761	-0.18674	-0.102464	-0.247208		-0.270824	-0.279509	-0.339537	1.09018	1.09942	1.0207	-0.320369	-0.332743	-0.189806
TR5292|c0_g1_i13	acetoacetyl- synthetase	-0.224815	-0.0463619	-0.145114	-0.262551	-0.136914	-0.135746	-0.219857	-0.11144		-0.116038	-0.114887	-0.238537	0.640597	0.879926	0.537503	-0.196538	-0.0540622	-0.0551656
TR24929|c4_g1_i15	glucose-6-phosphate 1-dehydrogenase	-0.300833	-0.309884	-0.344601	-0.324078	-0.0895111	-0.129906	-0.0418143	-0.0765797		-0.357056	-0.419907	-0.219931	0.99785	1.01487	1.08445	-0.160507	-0.268122	-0.0544364
TR9317|c0_g1_i1	rRNA biogenesis RRP5	-0.0331119	-0.169136	-0.188028	-0.374528	-0.0468411	-0.0240312	0.0487808	-0.278267		-0.289104	-0.107892	-0.276918	0.457349	0.74715	0.419575	0.253078	-0.0923852	-0.045692
TR16602|c0_g1_i2		-0.184998	-0.136397	-0.0913092	-0.364609	-0.124499	-0.162519	-0.0884171	-0.171673		-0.278588	-0.356468	-0.183968	0.998479	0.656233	0.870556	-0.173715	-0.0836097	-0.124499
TR20525|c0_g2_i5	N-acetyltransferase GCN5 [Frankia 1c]	-0.200172	-0.11775	-0.166922	-0.157662	-0.0456848	-0.185621	-0.271366	-0.317417		-0.278296	-0.415028	-0.473038	1.07464	1.03481	0.939789	-0.182006	-0.118441	-0.119824
TR13167|c0_g1_i1		-0.228461	-0.1116	-0.414618	-0.380111	-0.359101	-0.259488	-0.1116	-0.175464		-0.484947	-0.384822	-0.208489	0.980106	0.934036	0.877131	0.107162	0.213838	0.00642788
TR14564|c0_g1_i1		-0.233098	-0.233098	-0.233098	-0.233098	-0.233098	-0.0339749	-0.233098	-0.0339749		-0.233098	-0.233098	-0.233098	0.752403	1.23679	0.875929	-0.233098	-0.233098	-0.233098
TR21282|c0_g1_i5	auxin response factor 2 [Medicago truncatula]	-0.290095	-0.41108	-0.318468	-0.374354	-0.271886	-0.307299	-0.344871	-0.200119		0.162324	0.118822	0.027674	0.771484	0.665874	0.659563	-0.00203247	0.0481105	0.0663545
TR29375|c1_g1_i1	cysteine and glycine-rich 3-like	-0.296393	-0.237045	-0.290096	-0.27385	-0.291353	-0.302718	-0.26765	-0.13759		0.0408526	0.00237843	0.0685595	0.607044	0.693474	0.674281	-0.00276121	0.0176884	-0.00482221
TR28756|c0_g2_i5	thioredoxin 1 isoform X1 [Nasonia vitripennis]	-0.294788	-0.274385	-0.346534	-0.339824	-0.254266	-0.326497	-0.287237	-0.15081		-0.262703	-0.147877	-0.296952	0.781563	0.698165	0.59863	0.310222	0.293775	0.299517
TR17926|c0_g1_i5	histidine kinase [Frankia 1c]	-0.24214	-0.228051	-0.212711	-0.256368	-0.228051	-0.214098	-0.228051	-0.22665		-0.156928	-0.116137	-0.117435	0.969493	0.879965	0.997342	-0.211324	-0.211324	-0.197531
TR27816|c0_g1_i1	CHROMATIN REMODELING 4 [Ricinus communis]	-0.384504	-0.349796	-0.283919	-0.287312	-0.169919	-0.28618	-0.19201	-0.273786		-0.0469136	0.0857889	0.131401	0.683519	0.70246	0.592295	-0.067186	0.0646502	0.0814105
TR29917|c2_g1_i11	bifunctional nuclease 1	-0.307349	-0.322742	-0.143485	-0.188212	-0.0912891	-0.256371	-0.229525	-0.129882		-0.231138	-0.365498	-0.29296	1.05584	1.05219	1.0814	-0.219085	-0.253909	-0.157985
TR28520|c1_g1_i6	ATP-dependent protease	-0.238679	-0.237514	-0.274069	-0.320181	-0.312802	-0.264547	-0.312802	-0.228228		-0.121231	-0.186045	-0.178201	1.06967	1.01256	1.07014	-0.170399	-0.159327	-0.148339
TR29601|c1_g5_i1	DNA polymerase I isoform X1 [Ricinus communis]	-0.227234	-0.500451	-0.172786	-0.317176	-0.126959	0.0331557	-0.0394523	-0.220117		-0.482363	-0.249602	-0.513925	1.15097	0.926749	1.00846	-0.502368	0.271157	-0.0380611
TR26204|c0_g2_i1	inositol monophosphatase [Rhodopseudomonas palustris]	-0.197401	-0.207241	-0.184384	-0.241659	-0.155519	-0.240536	-0.18871	-0.228238		-0.289639	-0.241659	-0.135547	0.884153	1.036	0.950073	-0.237172	-0.0953976	-0.227126
TR21396|c0_g1_i6	F-box LRR-repeat At5g38386 [Ricinus communis]	-0.19086	-0.231654	-0.106576	-0.135825	-0.0720487	-0.108575	-0.0459665	-0.252491		-0.233833	-0.299649	-0.47286	0.98856	0.941534	0.904364	-0.18347	-0.261355	-0.239296
TR26909|c0_g1_i9	zinc finger At1g68190-like	-0.231999	-0.24184	-0.0102298	-0.193296	-0.211443	0.0321242	-0.0167854	-0.0968753		-0.3359	-0.370266	-0.472116	0.805643	0.886157	0.950462	0.0193649	-0.306918	-0.206082
TR871|c0_g3_i8	RNA recognition domain-containing	-0.288332	-0.449386	-0.342471	-0.301424	-0.247801	-0.335203	-0.298392	-0.215986		0.000536691	0.197381	0.280838	0.700092	0.735531	0.63867	-0.0744144	-0.0580835	0.0584453
TR2392|c0_g1_i1		-0.204089	-0.191971	-0.201387	-0.118775	-0.214947	-0.297649	-0.202737	-0.201387		0.292114	-0.297649	-0.200038	0.576558	0.865205	0.487274	0.261108	-0.297649	-0.05398
TR23769|c0_g1_i7	Lon protease	-0.207992	-0.174072	-0.221069	-0.221069	-0.0374092	-0.24637	-0.308457	-0.163705		-0.264717	-0.203265	-0.147726	0.78964	0.627989	0.7603	0.0142318	0.023334	-0.019643
TR15671|c0_g1_i1	cullin-2 isoform X1 [Mustela putorius furo]	-0.327854	-0.143675	-0.187563	-0.228046	-0.156339	-0.181079	-0.0311107	-0.207192		-0.441713	-0.40671	-0.409956	0.943258	0.735697	0.623236	0.159763	0.00832761	0.250956
TR22878|c0_g1_i2		-0.143358	-0.451815	-0.282166	-0.307779	-0.422321	-0.458036	-0.234397	0.178771		0.0240025	-0.0863504	-0.0057634	0.818032	0.688846	0.711196	-0.0892445	0.275684	-0.215302
TR17078|c0_g1_i1		-0.188535	-0.0433227	0.0338577	-0.189864	-0.307559	-0.307559	0.0406736	-0.0712193		-0.307559	-0.0651088	-0.307559	0.200363	0.598562	0.723836	0.136048	0.0451997	0.0097452
TR43884|c0_g1_i1		-0.225726	-0.331717	-0.339501	-0.106924	-0.230543	-0.093698	-0.342106	-0.339501		-0.349946	-0.349946	-0.224525	0.825066	0.525595	1.29323	0.302845	-0.0904104	0.0778109
TR14013|c0_g1_i1		-0.129277	-0.199975	0.159949	-0.245011	-0.480856	-0.0192756	-0.480856	-0.230579		-0.14689	-0.124137	-0.247245	0.550339	0.593408	0.567594	0.0686362	0.174204	0.189971
TR4769|c2_g1_i7	probable methyltransferase PMT9-like	-0.28145	-0.339091	-0.180472	-0.341596	-0.310596	-0.238805	-0.275451	-0.357983		-0.00346482	-0.063185	-0.153816	0.909165	0.870193	0.840671	0.0443206	-0.0375774	-0.0808615
TR28637|c0_g1_i3	pentatricopeptide repeat-containing At4g21065-like	-0.14451	-0.302092	-0.214013	-0.261903	-0.164482	-0.122753	0.00884916	-0.0811973		-0.274413	-0.344631	-0.231647	0.672061	0.6041	0.642721	0.0163388	0.117306	0.0802662
TR25962|c0_g1_i1	ATPase AAA [Methanocaldococcus FS406-22]	-0.394516	-0.369896	-0.338505	-0.271988	-0.228182	-0.249357	-0.251604	-0.0810549		-0.060225	-0.0582568	-0.0730842	0.923434	0.636194	0.667454	-0.0621959	0.245661	-0.0338781
TR27877|c1_g2_i1	pentatricopeptide repeat-containing At4g21065-like	-0.167327	-0.274745	-0.230813	-0.333443	-0.279448	-0.221733	-0.338342	-0.288901		-0.223998	-0.281806	-0.237662	0.946809	0.95083	0.995315	0.0656121	-0.0341885	-0.0461611
TR28617|c1_g1_i3	probable helicase MAGATAMA 3 isoform X2	-0.199308	-0.199308	-0.304986	-0.304986	0.0443788	-0.105864	-0.108379	-0.304986		-0.0275968	-0.206028	-0.207376	0.56922	0.717204	0.689231	-0.204682	-0.0983433	0.251811
TR4920|c1_g2_i1		-0.0457527	-0.238578	-0.238578	-0.238578	-0.238578	-0.0394554	-0.238578	-0.238578		0.109654	-0.238578	-0.0482793	0.643478	0.841397	0.537947	-0.238578	-0.0319348	-0.0584302
TR25785|c0_g1_i4		0.0783035	-0.0387526	-0.0581352	-0.0646544	-0.207395	-0.0464744	-0.207395	-0.207395		-0.207395	-0.207395	-0.207395	0.300527	0.582543	0.524657	0.0865644	-0.052941	-0.0672704
TR14918|c0_g1_i2	heavy-metal-associated domain [Medicago truncatula]	0.0948699	-0.0476194	-0.137672	-0.253549	0.0135302	-0.102067	-0.194031	-0.115415		-0.445451	-0.515543	-0.399585	0.81593	0.376421	0.883796	0.153654	-0.179939	0.0526686
TR20333|c0_g1_i1		-0.047601	-0.183749	-0.151825	-0.105224	-0.215127	-0.140936	-0.143349	-0.264168		-0.222761	0.0164802	-0.210061	0.600362	0.658303	0.508838	0.0653538	0.177855	-0.342389
TR28898|c3_g1_i17		-0.306507	-0.272337	-0.163594	-0.242376	-0.166837	-0.0524424	-0.16792	-0.298184		-0.0715645	-0.121033	-0.281683	0.984571	0.757624	0.647459	0.0460932	-0.194151	-0.0971177
TR27615|c0_g3_i6	RNA-binding [Desulfovibrio aespoeensis]	-0.235072	-0.172803	-0.201456	-0.197175	-0.152976	-0.203602	-0.270614	-0.289857		-0.31747	-0.351555	-0.342072	0.961066	0.892925	0.922242	-0.0911001	0.0252171	0.0243008
TR22142|c0_g1_i4	transmembrane , [Medicago truncatula]	-0.32805	-0.121273	-0.0867598	-0.376496	-0.240371	-0.250755	-0.526816	-0.129766		-0.142599	-0.185115	-0.303823	0.998026	1.09915	0.921998	-0.0919363	-0.0201155	-0.2153
TR36746|c0_g1_i1		-0.179904	-0.361324	-0.361324	-0.18245	-0.361324	-0.174824	-0.176092	0.379387		-0.183726	-0.361324	-0.183726	0.561635	0.428613	0.92969	0.125133	0.145582	-0.0440204
TR25966|c0_g2_i9	PREDICTED: uncharacterized protein At3g49720-like	-0.229013	-0.321282	-0.184492	-0.356457	-0.178387	-0.258761	-0.150236	-0.268454		-0.348439	-0.152229	-0.147252	0.79031	0.976912	0.941379	-0.0576869	-0.0974488	0.0415374
TR39884|c0_g1_i1		-0.116758	-0.235782	-0.179198	-0.181975	-0.235782	-0.235782	-0.180586	-0.235782		-0.235782	-0.235782	-0.124751	0.881913	1.01154	0.953885	-0.235782	-0.235782	-0.177812
TR898|c0_g1_i11	probable receptor kinase At1g80640-like	-0.355928	-0.355928	-0.218887	-0.2876	-0.303461	-0.363582	-0.189116	-0.277925		-0.0375665	-0.109742	-0.157728	0.960391	0.959369	0.819359	-0.0508916	0.00069286	-0.0314577
TR24961|c0_g1_i1	proline aminopeptidase P II	-0.125799	-0.102219	-0.195	-0.0814431	-0.14596	-0.262177	-0.12205	0.0539631		-0.259429	-0.259429	-0.260803	0.707244	0.65358	0.728856	-0.189759	-0.00120718	-0.138366
TR25162|c0_g1_i1		-0.198889	0.483244	-0.404281	-0.404281	0.112743	-0.404281	-0.404281	-0.404281		0.115764	-0.20014	-0.404281	0.891442	0.594997	0.398119	-0.0158161	-0.00593079	0.250154
TR28160|c1_g3_i10	PREDICTED: uncharacterized protein LOC100241547	0.0266135	-0.177311	-0.188169	0.0242638	-0.122914	-0.188169	-0.111242	-0.188169		-0.119013	-0.0284214	-0.106085	0.268163	0.794701	0.443704	-0.103514	0.0464326	-0.270871
TR39805|c0_g1_i1		-0.0956669	-0.207499	-0.301059	-0.0981716	-0.179381	-0.204798	0.0696628	-0.218357		-0.136273	-0.175408	-0.136273	0.513696	0.453401	0.693158	-0.00710047	-0.0440488	0.074119
TR4955|c0_g1_i3	gamma-glutamyltransferase [Acidovorax avenae avenae ATCC 19860]	-0.263397	-0.146536	-0.281504	-0.208361	-0.327239	-0.2518	-0.373328	-0.240296		-0.200233	0.0296657	-0.0853796	0.709896	0.748725	0.611169	0.164024	0.0797555	0.0348398
TR28255|c0_g1_i1		-0.392097	-0.298537	-0.309394	-0.312121	-0.158209	-0.21833	-0.219609	-0.00694186		0.216712	0.119877	-0.308032	0.639298	0.506305	0.661015	-0.14721	0.134974	0.0922992
TR27283|c1_g1_i12	cyclin-dependent kinase 16 isoform 3	-0.249724	-0.225877	-0.13758	-0.357009	-0.289954	-0.218799	-0.29119	-0.194297		0.105481	0.0499117	0.00527337	0.713134	0.715599	0.664203	-0.0691515	-0.148746	-0.0712746
TR26283|c0_g2_i1	pentatricopeptide repeat-containing At5g47460-like	-0.0353991	-0.439162	-0.445594	-0.237082	-0.171642	-0.267526	-0.3162	-0.0295896		-0.203991	-0.317379	-0.367795	0.718158	0.878138	1.02353	0.00100546	0.28128	-0.0707563
TR27852|c0_g4_i11	U3 snoRNP-associated -like EMB2271	-0.0419927	0.170923	-0.318634	-0.190371	-0.0717732	-0.675975	-0.164991	-0.166727		-0.505912	-0.898779	-0.0475799	0.912281	0.270504	1.06247	0.206899	0.536316	-0.076661
TR20525|c0_g2_i4	N-acetyltransferase GCN5 [Frankia 1c]	-0.214221	-0.282116	-0.174967	-0.168149	-0.181054	-0.091619	-0.162116	-0.082332		-0.473359	-0.32697	-0.358529	0.810534	1.08807	1.03981	-0.234652	-0.0604244	-0.127906
TR17944|c0_g2_i1		-0.201276	-0.18793	-0.197259	-0.306954	-0.121722	-0.306954	-0.306954	-0.306954		-0.306954	-0.207996	-0.306954	0.263509	0.662427	0.641647	0.492962	0.508621	0.188741
TR898|c0_g1_i2	probable receptor kinase At1g80640-like	-0.332195	-0.286053	-0.346694	-0.34548	-0.290718	-0.313086	-0.280243	-0.254952		-0.0150836	-0.124302	-0.170844	1.02113	0.922299	0.86787	-0.0462993	0.0126338	-0.0179816
TR28035|c0_g1_i2	nucleolar 6	-0.1124	-0.206792	-0.188934	-0.19656	-0.346865	-0.188934	-0.228779	-0.25243		-0.346865	-0.222277	-0.29137	1.02182	0.8136	0.761413	0.0130309	0.0787417	-0.106401
TR24419|c1_g1_i1		-0.118566	-0.0336399	-0.262612	-0.262612	-0.262612	-0.193598	-0.262612	-0.113353		0.00282446	-0.19085	-0.0597246	0.768783	0.788412	0.377083	-0.19085	0.0195308	-0.00560181
TR28961|c0_g1_i8	ABIL1 [Medicago truncatula]	-0.387048	-0.349674	-0.20111	-0.375345	-0.358607	-0.357328	-0.345862	-0.283775		-0.27771	-0.264458	-0.129464	0.966645	0.796593	0.825613	0.0480855	0.524101	0.169345
TR43517|c0_g1_i1	PITH domain-containing 1-like	0.140359	-0.0314197	-0.170235	-0.188732	-0.184748	-0.171549	-0.171549	-0.183423		-0.180776	-0.306427	-0.0664178	0.464191	0.624121	0.408149	-0.0615397	0.0575853	0.0224097
TR21282|c0_g1_i6	auxin response factor 2 [Medicago truncatula]	-0.339852	-0.31588	-0.32215	-0.365523	-0.275168	-0.334772	-0.374617	-0.297232		0.11657	0.127653	0.132246	0.710774	0.707085	0.763834	0.0875368	-0.0461876	0.0256837
TR28035|c0_g1_i11	nucleolar 6	-0.225835	-0.249415	-0.279762	-0.205059	-0.244418	-0.195384	-0.308152	-0.28104		-0.201423	-0.238197	-0.202634	0.859019	0.88433	0.9019	0.010906	-0.0336513	0.00881516
TR23526|c0_g1_i1		-0.152405	-0.284282	-0.183697	-0.321087	-0.100293	-0.301341	-0.302567	-0.1513		-0.358856	-0.397641	-0.398952	0.622528	0.93863	0.620589	0.409153	0.109708	0.251813
TR1040|c0_g3_i6	u7 snRNA-associated Sm LSm10-like	-0.128916	-0.152116	-0.206044	-0.238349	-0.0989458	-0.0408116	-0.234434	-0.121666		-0.115652	-0.0789162	-0.10489	0.533476	0.533476	0.560017	-0.08713	-0.112056	0.0929576
TR19397|c0_g1_i1	WD repeat-containing 43, partial	-0.240754	-0.264726	-0.283937	-0.219638	-0.273659	-0.323143	-0.273659	-0.285227		-0.229537	-0.347189	-0.268548	0.996398	0.74983	0.826473	0.172092	0.237325	0.0278996
TR3842|c1_g1_i21	cell division	-0.250027	-0.27043	-0.367727	-0.283467	-0.198702	-0.291126	-0.359651	-0.195619		0.231434	0.0536593	0.140817	0.699518	0.664874	0.542784	-0.020796	-0.118643	0.0231019
TR15987|c0_g1_i2	potassium transporter 8	-0.12047	-0.276219	-0.114009	-0.276219	-0.276219	-0.276219	-0.11659	-0.276219		0.0130253	-0.110146	-0.12436	0.64674	0.645979	0.482511	0.282538	-0.108861	0.00473736
TR26985|c3_g1_i15	60 kDa inner membrane [Medicago truncatula]	-0.2731	-0.475338	-0.0603003	-0.276396	-0.422059	-0.12022	-0.331309	-0.261082		-0.0977003	0.0543028	0.290865	0.745972	0.368164	0.95851	-0.129129	0.0153086	0.0135109
TR48021|c0_g1_i1		-0.296357	-0.120974	-0.215766	-0.225597	-0.304148	-0.146427	-0.0813836	0.0978097		-0.452106	-0.221903	-0.300247	0.885891	0.905165	1.14005	-0.158147	-0.452106	-0.0537555
TR25422|c0_g4_i1		-0.332108	-0.318523	-0.32938	-0.256334	-0.264125	-0.176969	-0.412083	-0.116948		-0.134693	-0.10991	-0.328019	0.684179	0.866496	0.704282	0.126952	0.145695	0.251489
TR26555|c0_g1_i4		-0.181767	-0.249406	-0.249406	-0.131711	-0.0769187	-0.249406	-0.180392	-0.249406		-0.123755	-0.249406	-0.249406	0.963474	0.919877	0.927555	-0.121113	-0.249406	-0.249406
TR17926|c0_g1_i3	histidine kinase [Frankia 1c]	-0.23937	-0.226806	-0.237968	-0.253459	-0.23937	-0.237968	-0.266258	-0.237968		-0.115827	-0.168246	-0.143109	0.989617	0.953889	1.03437	-0.20885	-0.193829	-0.20885
TR23711|c0_g1_i3		-0.0324772	-0.344711	0.0719573	-0.193622	-0.0525958	-0.241438	-0.0240894	-0.302257		-0.432174	-0.246308	-0.298459	0.614908	0.783863	0.752472	0.0191638	0.028266	-0.102499
TR4644|c0_g1_i3	pentatricopeptide repeat-containing At1g05670, mitochondrial-like	-0.266548	-0.236587	-0.262378	-0.330583	-0.148343	-0.327313	-0.228431	-0.173569		-0.233523	-0.20024	-0.195264	0.964913	0.866013	0.849251	-0.0302044	-0.0319779	-0.0152176
TR27731|c1_g2_i1	ATP-dependent Clp protease proteolytic subunit	-0.450934	-0.522847	-0.254487	-0.251268	-0.236873	0.0487943	-0.287073	-0.296165		-0.290372	-0.329717	-0.143664	0.724416	0.930131	0.850356	0.0848958	0.3178	0.107009
TR24929|c4_g1_i2	glucose-6-phosphate 1-dehydrogenase	-0.386777	-0.209435	-0.211376	-0.241812	-0.294353	-0.194955	-0.0734314	-0.203625		-0.312995	-0.238838	-0.224062	1.02056	0.851824	0.919931	-0.0163046	-0.173976	-0.0103763
TR28154|c0_g1_i17	molecular chaperone	-0.258357	-0.151992	-0.178464	-0.347024	-0.122488	-0.179679	0.0282296	0.0324326		-0.262213	-0.184549	-0.262213	1.04341	0.762035	0.716394	-0.0385339	-0.169988	-0.426999
TR24253|c0_g1_i5	molecular chaperone	-0.119975	-0.582156	-0.338305	-0.359283	-0.159571	-0.100577	-0.00731723	0.174184		-0.781381	-0.223702	-0.349709	0.949135	0.816819	0.462001	-0.0163766	0.438987	0.197226
TR20828|c0_g1_i1	pentatricopeptide repeat-containing At4g13650-like	-0.370495	-0.162232	-0.289904	-0.34737	-0.233462	-0.164476	-0.211257	-0.0668123		-0.27286	-0.309634	-0.323356	0.899752	0.905112	0.898678	0.130024	-0.051159	-0.0305488
TR962|c0_g2_i2	NAD-dependent epimerase dehydratase [Rhodomicrobium vannielii]	-0.233825	-0.260738	-0.0744132	-0.17596	-0.192522	-0.164116	-0.222443	-0.144291		-0.3436	-0.311087	-0.255895	0.947167	0.995083	0.904976	-0.130042	-0.159586	-0.178707
TR13449|c0_g2_i1	50S ribosomal L5P [Medicago truncatula]	-0.313049	-0.271166	-0.0635165	-0.244944	-0.105364	-0.495147	-0.717952	-0.0653508		-0.0997134	0.0132312	-0.150407	0.801087	0.751934	0.560628	0.140427	0.163321	0.095983
TR26967|c0_g2_i2	gamma-glutamyl phosphate reductase	-0.209422	-0.185575	-0.199836	-0.23367	-0.226352	-0.178497	-0.203423	-0.213033		-0.159791	-0.15747	-0.282158	0.99795	1.01349	0.884251	-0.202226	-0.215446	-0.228787
TR5700|c1_g1_i10	BTB POZ domain-containing At5g47800-like	-0.21746	-0.229822	-0.173812	-0.243544	-0.212544	-0.164289	-0.189422	-0.0723664		-0.21746	-0.254869	-0.243544	1.05131	0.898964	0.850466	-0.189422	-0.189422	-0.202763
TR25934|c0_g1_i3	pentatricopeptide repeat-containing At1g05670, mitochondrial-like	-0.225466	-0.311835	-0.281599	-0.27511	-0.184755	-0.148716	-0.149902	-0.257092		0.00636899	-0.104321	-0.0401911	0.607577	0.751834	0.622253	0.0233171	0.0233171	-0.0556803
TR27816|c0_g1_i2	CHROMATIN REMODELING 4 [Ricinus communis]	-0.30248	-0.335217	-0.315253	-0.272733	-0.196639	-0.143903	-0.273866	-0.152212		-0.0227804	0.0730048	0.0405631	0.648132	0.705589	0.625829	-0.0830635	0.070329	-0.0653009
TR26733|c2_g1_i2		-0.237698	-0.264852	-0.141848	-0.237698	-0.264852	-0.264852	-0.264852	-0.209656		-0.208268	-0.264852	-0.264852	1.14928	1.17769	0.918476	-0.234869	-0.206882	-0.179427
TR4264|c1_g1_i4	pentatricopeptide repeat-containing At4g13650-like	-0.170566	-0.290492	-0.236239	-0.330532	-0.199935	-0.287861	-0.131136	-0.236239		-0.181509	-0.180289	-0.232441	1.00326	0.786402	0.933968	-0.0464491	-0.0699809	-0.129958
TR15973|c0_g1_i1	NAC domain-containing 42-like	-0.188302	-0.187137	-0.143555	-0.125591	-0.226084	-0.202354	-0.20471	0.0536021		-0.218924	-0.0253862	-0.150349	0.571325	0.652946	0.757676	-0.239303	-0.143555	0.0197017
TR5700|c1_g1_i4	BTB POZ domain-containing At5g47800-like	-0.216666	-0.181403	-0.197104	-0.138793	-0.175409	-0.222834	-0.200752	-0.150504		-0.241498	-0.130652	-0.25534	0.968497	1.04544	0.750968	-0.200752	-0.238996	-0.214206
TR205|c0_g2_i1		-0.478948	-0.136347	-0.0912096	-0.405151	-0.33862	-0.398741	-0.315498	-0.165428		0.0550983	0.355767	-0.181841	0.366342	0.687517	0.643481	0.148208	0.101048	0.154323
TR21884|c0_g1_i2	peptidyl-prolyl cis-trans isomerase FKBP43	-0.306848	-0.106249	-0.0622834	-0.309353	-0.162876	-0.106249	-0.208898	-0.240815		-0.130404	-0.245604	-0.200738	0.952427	0.962844	0.754396	-0.112796	-0.29315	-0.183404
TR14205|c0_g1_i1		-0.0589788	-0.231365	0.112561	-0.0160107	0.0135672	-0.407446	-0.278381	0.10342		-0.500774	-0.558845	-0.561265	0.710625	0.595273	0.427791	0.448994	-0.0318692	0.232703
TR12576|c0_g1_i1		-0.298315	0.0435443	0.138964	-0.0663193	-0.0881947	-0.0782744	-0.0917543	-0.222218		-0.389999	-0.878761	-0.522079	1.02657	0.398451	0.728172	0.177918	-0.134434	0.256729
TR29235|c1_g1_i1	pentatricopeptide repeat-containing At4g21065-like	-0.250423	-0.194422	-0.194422	-0.319647	-0.242289	-0.196666	-0.255092	-0.206806		-0.245769	-0.256262	-0.318425	0.900997	0.985556	0.888351	0.0207458	-0.0730075	-0.0424192
TR26433|c0_g1_i1		-0.329641	-0.142855	-0.396404	-0.402865	-0.209249	-0.24131	-0.243627	-0.397694		-0.199093	0.0624416	0.104047	1.01767	0.463576	0.631053	0.11675	-0.104438	0.271641
TR18790|c0_g1_i1	flavo wrbA-like	-0.422282	-0.422282	-0.130003	-0.227144	-0.163951	-0.0772963	-0.0113588	-0.112851		-0.110958	-0.157097	-0.27404	0.856513	0.716928	0.63694	0.0966281	-0.141553	-0.0561945
TR26004|c0_g4_i7		0.0305375	-0.208125	-0.134387	-0.304811	-0.128409	-0.127415	-0.35047	-0.0969377		-0.364454	-0.0444008	-0.251862	0.980245	1.15421	0.430131	-0.189334	-0.127415	-0.267106
TR4128|c0_g1_i5	transmembrane fragile-X-F-associated [Medicago truncatula]	-0.40236	-0.370434	-0.0689011	-0.343466	-0.135805	-0.553621	-0.193388	-0.160068		-0.451039	-0.0724393	-0.0339885	0.830016	0.720292	0.883499	0.0651447	0.167683	0.118877
TR24612|c0_g1_i6	PREDICTED: uncharacterized protein LOC100258808	-0.150901	-0.19968	-0.168681	-0.238049	-0.0855093	-0.16996	-0.248815	-0.144604		-0.218076	-0.271964	-0.273337	1.07041	0.832596	0.891388	-0.189273	-0.271964	-0.163579
TR33337|c0_g1_i1	LRR receptor-like serine threonine- kinase FEI 1-like isoform 1	-0.277166	-0.062582	-0.100661	-0.463078	0.0077079	-0.330217	-0.158617	-0.210878		-0.403689	-0.274746	-0.115746	0.984151	0.779837	0.74924	-0.00126845	0.00870184	-0.130989
TR29399|c2_g1_i2	arginine N-methyltransferase 5 [Nasonia vitripennis]	-0.335405	-0.204444	-0.172606	-0.336711	-0.197308	-0.197308	-0.0561419	-0.172606		-0.142596	-0.300577	-0.110962	0.361314	0.593684	0.580596	0.232484	0.175901	0.282685
17		0h-1	0h-2	2h-w1	2h-w2	12h-w1	12h-w2	12h-w3	24h-w1		2h-s1	2h-s2	2h-s3	12h-s1	12h-s2	12h-s3	24h-s1	24h-s2	24h-s3
TR36227|c0_g1_i1	thioredoxin	-0.585704	-0.611397	-0.474178	-0.617015	-0.557248	-0.636335	-0.553867	-0.573245		-0.0787425	-0.135062	-0.116058	2.19794	2.09676	2.17074	-0.531437	-0.450052	-0.545109
TR27916|c4_g2_i1	pectinesterase pectinesterase inhibitor [Medicago truncatula]	-0.7686	-0.749166	-0.462618	-0.822097	-0.757317	-0.776862	-0.719999	-0.584216		0.160161	-0.194318	0.0359573	2.36553	2.36012	2.32942	-0.455141	-0.415097	-0.545766
TR29130|c1_g5_i10	glyoxal reductase	-1.01255	-0.901724	-1.14699	-0.886564	-0.629407	-0.626885	-0.751348	-0.877544		0.284812	0.601015	0.396025	2.32476	2.49146	2.17313	-0.438971	-0.510762	-0.488466
TR27916|c4_g2_i7	pectinesterase pectinesterase inhibitor [Medicago truncatula]	-0.859096	-0.761525	-0.607852	-0.93354	-0.788306	-0.619383	-0.606969	-0.48431		0.0884363	0.0191916	-0.0427563	2.30521	2.35626	2.18466	-0.346733	-0.410026	-0.493258
TR23285|c0_g1_i2	tyramine oxidase [Frankia 1c]	-0.700175	-0.751541	-0.680485	-0.8019	-0.766559	-0.755281	-0.759031	-0.735753		0.013719	-0.140361	-0.124554	2.34397	2.2842	2.32683	-0.232493	-0.19455	-0.326037
TR21451|c1_g2_i2		-0.821495	-0.915055	-0.486377	-0.736181	-0.656838	-0.64363	-0.646022	-0.487449		0.0631403	-0.158032	0.271445	2.09608	2.08422	2.26127	-0.158886	-0.408149	-0.658045
TR27916|c4_g2_i5	pectinesterase pectinesterase inhibitor [Medicago truncatula]	-0.646918	-0.88997	-0.648873	-0.622703	-0.762802	-0.61313	-0.694582	-0.602672		0.0737413	-0.0211869	-0.068155	2.39603	2.33007	2.26783	-0.488872	-0.489747	-0.518054
TR34569|c0_g1_i1		-0.766787	-0.375923	-0.75377	-0.887176	-0.568568	-0.745157	-0.758096	-0.430978		0.129898	0.12168	0.160015	2.29089	2.18657	1.85352	-0.257126	-0.623747	-0.575232
TR27031|c0_g1_i1	histone acetyltransferase HAC , [Medicago truncatula]	-0.746979	-0.746979	-0.746979	-0.73418	-0.761334	-0.706138	-0.732765	-0.746979		-0.0154514	-0.0301508	-0.0362474	2.67203	2.59255	2.60338	-0.647634	-0.647634	-0.568509
TR20965|c0_g1_i1	pentatricopeptide repeat-containing At3g22470, mitochondrial-like	-0.764199	-0.853544	-0.683511	-0.803955	-0.574749	-0.90691	-0.726397	-0.676629		0.0107466	0.0203079	-0.111542	2.16214	2.31358	2.07931	-0.194516	-0.159312	-0.130813
TR23285|c0_g1_i7	tyramine oxidase [Frankia 1c]	-0.745508	-0.862704	-0.683447	-0.843912	-0.758248	-0.913453	-0.875659	-0.90369		-0.0293014	-0.152115	-0.1354	2.60398	2.5035	2.42697	-0.161075	-0.288096	-0.181841
TR29273|c1_g1_i3	hypothetical protein	-0.937548	-0.644361	-0.829215	-0.95001	-0.747179	-0.745006	-0.577093	-0.830751		0.482239	0.503417	0.279398	1.84814	1.96658	1.90414	-0.207381	-0.288407	-0.226962
TR20603|c0_g1_i1	DUF3820 family [Medicago truncatula]	-0.661205	-0.695348	-0.970196	-0.764197	-0.511484	-0.671271	-0.547272	-0.832385		0.156276	0.271594	0.0538914	2.01133	2.0412	2.13162	-0.266371	-0.426102	-0.320072
TR4312|c0_g1_i3	acyl- synthetase [Burkholderia CCGE1002]	-0.334985	-0.717547	-0.587067	-0.731132	-0.528964	-0.728405	-0.728405	-0.811107		-0.0481209	0.162687	-0.0773193	2.21144	2.18997	2.31669	-0.724324	-0.505429	-0.357985
TR23285|c0_g1_i6	copper methylamine oxidase-like	-0.843214	-0.827031	-0.655766	-0.833483	-0.787351	-0.823816	-0.853012	-0.744927		-0.0227832	-0.244485	-0.0610706	2.56026	2.5441	2.41082	-0.322875	-0.186042	-0.309323
TR18091|c0_g1_i2	pectinesterase [Streptomyces -E]	-0.813112	-0.84037	-0.873171	-0.807337	-0.708954	-0.751751	-0.774105	-0.913957		0.243157	0.180606	-0.0229417	2.56629	2.54942	2.52588	-0.655238	-0.3899	-0.514516
TR3514|c0_g1_i1	peptidase S8 and S53 subtilisin kexin sedolisin [Streptomyces -E]	-0.973973	-0.880171	-1.02345	-1.01386	-1.25805	-0.975404	-0.925791	-1.05186		0.118991	0.148694	0.134002	2.64314	2.65802	2.66797	-0.0359022	-0.129995	-0.102368
TR27031|c0_g1_i5	histone acetyltransferase HAC , [Medicago truncatula]	-0.782109	-0.742658	-0.713762	-0.783538	-0.767895	-0.767895	-0.782109	-0.796464		0.000133641	0.0451065	-0.0283857	2.69757	2.72106	2.64023	-0.668171	-0.629106	-0.642011
TR27916|c4_g2_i8	pectinesterase pectinesterase inhibitor [Medicago truncatula]	-0.766228	-0.679134	-0.741389	-0.759978	-0.556719	-0.734224	-0.737291	-0.68307		0.187631	0.136062	-0.0213507	2.26782	2.37476	2.21473	-0.450577	-0.606313	-0.444718
TR29130|c1_g5_i3	glyoxal reductase	-0.964268	-0.874012	-0.829148	-0.905336	-0.572459	-1.06783	-0.777091	-0.762677		0.407436	0.574024	0.635174	2.00249	1.9463	1.88905	-0.178277	-0.270036	-0.253344
TR22522|c0_g1_i6		-0.759692	-0.808865	-0.844851	-0.823418	-0.636602	-0.754612	-0.755881	-0.872098		0.354022	0.240944	0.0326819	2.43337	2.50249	2.43518	-0.51888	-0.635434	-0.588354
TR28384|c0_g1_i5	cytochrome P450 4C1-like	-0.912615	-0.85152	-0.62411	-0.698901	-0.58702	-0.99767	-0.740652	-0.766129		0.449139	0.690285	0.715147	2.0101	1.9988	2.02299	-0.596572	-0.488657	-0.622608
TR4726|c1_g3_i7	alpha beta hydrolase	-0.741963	-0.697101	-0.629816	-0.697101	-0.686657	-0.822155	-0.764536	-0.764536		0.547158	0.397786	0.579038	1.91395	1.96061	1.90966	-0.437439	-0.631962	-0.43494
TR23285|c0_g1_i3	copper methylamine oxidase-like	-0.61225	-0.820775	-0.539783	-0.754685	-0.589211	-0.65085	-0.71225	-0.798407		-0.0825215	-0.0269778	-0.16665	2.23722	2.22492	2.19351	-0.183115	-0.374676	-0.343498
TR28118|c0_g1_i1	FAD linked oxidase domain-containing [Frankia 1c]	-0.783791	-0.782955	-0.614331	-0.681304	-0.775452	-0.806551	-0.82795	-0.779616		0.179361	0.301062	0.0895369	2.11667	2.05699	2.06653	-0.149771	-0.174228	-0.434196
TR39126|c0_g1_i1		-0.690106	-0.626762	-0.672125	-0.960587	-0.714111	-0.800909	-0.555636	-1.11566		0.460325	-0.16047	-0.271502	2.48246	2.13187	2.31726	-0.343816	-0.424693	-0.0555356
TR28184|c4_g1_i1		-0.765214	-0.572389	-0.765214	-0.597856	-0.318428	-0.765214	-0.765214	-0.435229		0.129313	-0.042748	0.0536366	1.8883	1.86589	2.29258	-0.289092	-0.147915	-0.765214
TR3932|c0_g1_i3	RNA-binding [Desulfovibrio aespoeensis]	-1.14888	-0.901669	-1.05423	-1.12108	-0.68883	-1.28715	-1.00182	-1.12024		0.207675	0.179159	0.101195	2.83846	2.72839	2.6643	-0.327979	-0.0807612	0.0134635
TR23285|c0_g1_i4	copper methylamine oxidase-like	-0.801694	-0.623219	-0.603248	-0.777167	-0.669418	-0.667613	-0.654151	-0.710627		-0.0682954	0.0121483	-0.237997	2.32945	2.30094	2.18439	-0.415894	-0.269126	-0.328476
TR4312|c0_g1_i2	AMP-dependent synthetase and ligase [Burkholderia CCGE1002]	-0.905234	-0.844904	-0.849836	-0.847368	-0.827772	-0.851072	-0.816866	-0.862241		0.10436	0.0484649	0.0404905	2.84499	2.85411	2.78996	-0.663535	-0.525933	-0.687617
TR4726|c1_g3_i3	alpha beta hydrolase	-0.930279	-0.660654	-0.645609	-0.833706	-0.982746	-0.756484	-0.783438	-0.699981		0.565023	0.561926	0.524244	2.0333	2.07328	2.02912	-0.500847	-0.56463	-0.428525
TR27634|c4_g3_i1		-1.12852	-1.02754	-0.941597	-1.12972	-0.655166	-0.786534	-0.846575	-0.900984		0.358194	0.0657771	0.326972	2.55621	2.26586	2.57025	-0.173083	-0.351013	-0.202521
TR27031|c0_g1_i8	speckle-type POZ -like isoform 1	-0.789769	-0.831012	-0.774428	-0.818086	-0.816656	-0.788367	-0.789769	-0.816656		-0.0937576	-0.0146168	0.0121682	2.8584	2.84999	2.79274	-0.676558	-0.704039	-0.599579
TR20965|c0_g2_i1		-0.316136	-1.1224	-0.84334	-0.735302	-0.541685	-0.707363	-0.720783	-0.606047		0.625213	-0.135179	-0.236871	1.90781	2.27028	1.70122	-0.0601518	-0.284475	-0.194795
TR4312|c0_g1_i1	AMP-dependent synthetase and ligase [Burkholderia CCGE1002]	-0.7977	-0.833848	-0.696688	-0.83511	-0.803869	-0.76725	-0.75764	-0.779353		0.164258	0.0271334	-0.00875116	2.57526	2.755	2.58733	-0.627229	-0.584128	-0.617418
TR3932|c0_g1_i1	RNA-binding [Desulfovibrio aespoeensis]	-1.08324	-0.869765	-1.13202	-1.08175	-0.667456	-1.11354	-0.976382	-0.954281		0.0429745	0.0305612	0.0542603	2.79146	2.65053	2.6304	-0.229014	-0.185324	0.092582
TR27031|c0_g1_i7	histone acetyltransferase HAC , [Medicago truncatula]	-0.802467	-0.761224	-0.802467	-0.775313	-0.773898	-0.788112	-0.788112	-0.788112		-0.00586969	0.0220968	0.0163831	2.7393	2.79661	2.70938	-0.702163	-0.648014	-0.648014
TR28384|c0_g1_i6	cytochrome P450 4C1-like	-0.918502	-0.729873	-0.826271	-0.803874	-0.821576	-0.847111	-0.805727	-0.66116		0.35759	0.604667	0.635382	2.21361	2.15182	2.20179	-0.49049	-0.578838	-0.681433
TR20965|c0_g1_i2	pentatricopeptide repeat-containing At3g22470, mitochondrial-like	-0.83436	-0.824499	-0.619621	-0.828435	-0.616215	-0.810805	-0.652392	-0.818614		-0.0132182	-0.072672	-0.0991767	2.32508	2.40217	2.11901	-0.343431	-0.129816	-0.183003
TR28806|c2_g1_i1		-1.06313	-1.23954	-0.662883	-0.983835	-0.780174	-0.940518	-0.97602	-0.876149		0.00966284	-0.0171318	-0.145614	2.7593	2.77428	2.71236	-0.186116	-0.239123	-0.145371
TR23285|c0_g1_i1	tyramine oxidase [Frankia 1c]	-0.790411	-0.860575	-0.685299	-0.864364	-0.650534	-0.688654	-0.795828	-0.678612		-0.000540552	-0.0831254	-0.103692	2.36987	2.39505	2.28604	-0.316228	-0.278454	-0.254638
TR27916|c4_g2_i9	pectinesterase pectinesterase inhibitor [Medicago truncatula]	-0.587019	-0.67024	-0.291658	-0.64943	-0.596513	-0.681218	-0.685817	-0.707163		0.0204218	-0.0572984	-0.0783074	2.19054	2.09671	2.13242	-0.312133	-0.604328	-0.518966
TR18091|c0_g1_i1	Pectinesterase [Streptomyces -E]	-0.921415	-0.799063	-0.762632	-0.886822	-0.785879	-0.820987	-0.844226	-0.764478		0.172273	0.117194	0.200464	2.35946	2.4514	2.41863	-0.469775	-0.236665	-0.427481
TR19441|c0_g1_i1	aspartic ase nepenthesin-2-like	-0.743707	-0.91238	-0.646845	-0.902404	-0.68161	-0.812093	-0.883884	-0.754882		0.376899	0.360423	0.202424	2.1344	2.1544	2.03035	-0.141775	-0.397932	-0.381384
TR597|c0_g1_i1	DUF868 family [Medicago truncatula]	-0.777947	-0.81964	-0.61356	-0.701083	-0.686799	-0.497712	-0.573588	-0.633969		-0.238393	0.0389554	-0.182926	2.27852	2.33036	2.22785	-0.303064	-0.353746	-0.493266
TR27031|c0_g1_i3	BTB POZ and TAZ domain-containing 4	-0.620496	-0.620496	-0.620496	-0.593342	-0.591927	-0.577852	-0.512139	-0.620496		-0.0695958	0.0923194	-0.082455	2.20366	2.20753	1.835	-0.479064	-0.548734	-0.401405
TR23285|c0_g1_i5	copper methylamine oxidase-like	-0.902089	-0.760798	-0.633728	-0.749407	-0.687897	-0.878035	-0.782959	-0.675406		-0.0652382	-0.0608992	-0.0976473	2.45936	2.40629	2.32977	-0.281668	-0.397934	-0.221714
181		0h-1	0h-2	2h-w1	2h-w2	12h-w1	12h-w2	12h-w3	24h-w1		2h-s1	2h-s2	2h-s3	12h-s1	12h-s2	12h-s3	24h-s1	24h-s2	24h-s3
TR20264|c0_g3_i1	BRASSINOSTEROID INSENSITIVE 1-associated receptor kinase 1-like	-0.853137	-0.876896	-0.316272	-0.937232	0.00616179	-1.08991	-0.657092	-0.242397		0.359046	0.330282	0.294329	-0.145264	-1.11921	-0.863121	2.15365	1.75769	2.19938
TR9939|c0_g1_i1	zinc finger ZAT9	-0.840859	-0.806734	-0.568816	-0.940306	-0.262317	-0.867193	-0.583252	-0.39655		0.29944	0.35949	0.443489	-0.326833	-0.478532	-0.45574	1.82994	1.75179	1.84298
TR16981|c0_g1_i1	chitinase [Streptosporangium roseum]	-0.837338	-0.935838	-0.724579	-0.767789	-0.48991	-0.712385	-0.58941	-0.626522		0.0905852	0.324719	0.206445	-0.400088	-0.241904	-0.494377	2.12424	2.0148	2.05934
TR30001|c8_g3_i7	BRASSINOSTEROID INSENSITIVE 1-associated receptor kinase 1-like	-0.98161	-1.16348	-0.274762	-0.616182	0.250005	-1.07925	-0.763347	-0.501543		-0.273806	0.285775	0.757851	-0.0271869	-0.070097	-0.529218	1.71769	1.59762	1.67155
TR10870|c0_g2_i1		-0.921826	-0.968369	-0.689653	-0.710141	-0.253369	-0.921826	-0.826012	-0.730489		0.387301	0.687978	0.469116	-0.443958	-0.380667	-0.292419	1.82852	1.9728	1.79302
18		0h-1	0h-2	2h-w1	2h-w2	12h-w1	12h-w2	12h-w3	24h-w1		2h-s1	2h-s2	2h-s3	12h-s1	12h-s2	12h-s3	24h-s1	24h-s2	24h-s3
TR20530|c0_g1_i7	PREDICTED: uncharacterized protein LOC8271772 isoform X1	-0.574018	-0.579269	-0.429504	-0.586521	-0.374266	-0.354436	-0.2863	-0.449197		-0.281477	-0.239825	-0.113991	1.83153	1.91092	1.74987	-0.431876	-0.397846	-0.393793
TR26060|c0_g1_i2	zinc finger CONSTANS-LIKE 9-like	-0.333462	-0.319629	-0.358699	-0.360114	-0.25239	-0.358699	-0.358699	-0.291006		-0.387268	-0.387268	-0.358699	1.68826	1.67105	1.483	-0.387268	-0.387268	-0.301843
TR29429|c0_g4_i9	valencene synthase-like	-0.37209	-0.423476	-0.408412	-0.398907	-0.449871	-0.38142	-0.382757	-0.435919		-0.0764377	-0.119277	-0.100447	1.64113	1.49693	1.48891	-0.349682	-0.364142	-0.364142
TR23203|c0_g2_i2	SRP40, carboxy-terminal domain [Medicago truncatula]	-0.541816	-0.721703	-0.646152	-0.503306	-0.370902	-0.511998	-0.254676	-0.591268		-0.174991	-0.0769787	-0.285301	1.41103	1.51672	1.25582	0.156146	0.187874	0.151496
TR23024|c0_g2_i1	acid phosphatase [Medicago truncatula]	-0.418307	-0.406189	-0.388863	-0.41966	-0.301478	-0.388863	-0.470624	-0.415605		-0.152346	-0.0629663	-0.143378	1.60616	1.51352	1.37877	-0.305224	-0.344509	-0.280435
TR26985|c3_g1_i12	pre translocase subunit	-0.476031	-0.535663	-0.292598	-0.344979	-0.418767	-0.424734	-0.447115	-0.545845		-0.0826184	-0.229315	-0.221875	1.33839	1.48381	1.41436	-0.0752251	-0.0632082	-0.078581
TR26582|c0_g1_i6	universal stress family [Medicago truncatula]	-0.364123	-0.582558	-0.178368	-0.395977	-0.403288	-0.126778	-0.378761	-0.231329		-0.339078	-0.145557	-0.0919045	1.35092	1.48178	1.46832	-0.520956	-0.237033	-0.305301
TR11553|c0_g1_i1		-0.140294	-0.503184	-0.304062	-0.311622	-0.503184	-0.304062	-0.306577	-0.304062		-0.00340234	-0.503184	-0.312886	1.51331	1.25128	1.54331	0.014847	-0.503184	-0.323037
TR25385|c0_g1_i6	molecular chaperone	-0.249131	-0.301952	-0.329106	-0.329106	-0.246404	-0.329106	-0.329106	-0.300537		-0.21674	-0.190292	-0.218075	1.40642	1.34264	1.21785	-0.299123	-0.299123	-0.329106
TR20530|c0_g1_i11	PREDICTED: uncharacterized protein LOC8271772 isoform X1	-0.53762	-0.679405	-0.301527	-0.474552	-0.409772	-0.462907	-0.30268	-0.479106		-0.272438	-0.16843	-0.288336	1.71009	1.87326	1.82472	-0.267365	-0.359125	-0.404812
TR14679|c0_g1_i3	plastid developmental DAG, [Medicago truncatula]	-0.461688	-0.318711	-0.280081	-0.736634	-0.320077	-0.686428	-0.682322	-0.34536		-0.0963833	-0.147623	-0.277866	1.33789	1.39439	1.23589	0.196454	0.0814548	0.107099
TR30047|c3_g3_i1		-0.199461	0.0216792	-0.404854	-0.404854	-0.404854	-0.194465	-0.404854	-0.193219		-0.404854	-0.404854	-0.404854	1.35302	0.934283	1.71914	-0.0163889	-0.185763	-0.404854
TR20653|c0_g1_i2	S-adenosyl-L-homocysteine hydrolase [Frankia 1c]	-0.615541	-0.66184	-0.407366	-0.611054	-0.419761	-0.546695	-0.583661	-0.62191		0.0312564	-0.0800284	-0.209833	1.72914	1.67442	1.58551	0.0227185	-0.18237	-0.102984
TR26599|c1_g2_i3	multidrug DMT transporter permease [Legionella longbeachae]	-0.495457	-0.427763	-0.352965	-0.398419	-0.432331	-0.467841	-0.481188	-0.312403		-0.219995	-0.177198	-0.0262811	1.8295	1.73097	1.73046	-0.422452	-0.340747	-0.735885
TR39866|c0_g1_i1	pentatricopeptide repeat-containing At4g21065-like	-0.493522	-0.590727	-0.253427	-0.450628	-0.520489	-0.479735	-0.381245	-0.331756		-0.438195	-0.379415	-0.422096	1.2737	1.57413	1.54046	0.0335638	0.0315023	0.287874
TR29906|c1_g2_i10	AN1-type zinc finger 6-like	-0.378913	-0.378913	-0.275428	-0.34523	-0.313522	-0.209971	-0.362597	-0.253277		-0.294349	-0.293159	-0.248657	1.32744	1.40095	1.40095	-0.264893	-0.207727	-0.302706
TR26985|c3_g1_i9	pre translocase subunit	-0.410843	-0.466994	-0.442661	-0.263272	-0.278444	-0.485516	-0.343594	-0.473141		-0.0934455	-0.155533	-0.162139	1.37486	1.22215	1.27508	-0.0730704	-0.114913	-0.108519
TR26733|c2_g1_i6	myb family transcription factor APL-like	-0.282987	-0.309382	-0.33627	-0.296819	-0.309382	-0.29543	-0.267923	-0.29543		-0.322056	-0.33627	-0.280236	1.4559	1.46454	1.27605	-0.278863	-0.278863	-0.306581
TR26200|c0_g2_i17	phosphoenolpyruvate carboxykinase	-0.37495	-0.415471	-0.391873	-0.439462	-0.416553	-0.596116	-0.450501	-0.350965		-0.00911188	0.0103405	-0.0379585	1.39805	1.36443	1.33323	-0.212991	-0.213932	-0.196172
TR22581|c0_g1_i1	probable galactinol--sucrose galactosyltransferase 2	-0.406012	-0.393448	-0.350993	-0.407415	-0.325576	-0.350993	-0.352343	-0.447255		-0.321604	-0.268381	-0.404611	1.7525	1.54841	1.52139	-0.360471	-0.153296	-0.279897
TR26937|c2_g2_i7	ATPase AAA [Methanocella paludicola]	-0.436689	-0.602498	-0.37507	-0.470815	-0.461635	-0.552104	-0.54967	-0.427724		-0.0509892	0.106967	-0.0327486	1.26945	1.22015	1.23575	0.0336703	0.0260771	0.0678817
TR227|c0_g2_i1		-0.380332	-0.46748	-0.288643	-0.300537	-0.362769	-0.374035	-0.40067	-0.349117		-0.344185	-0.270985	-0.204669	1.61683	1.51702	1.53687	-0.352828	-0.354067	-0.220399
TR21385|c1_g1_i1	probable methyltransferase PMT9-like	-0.311249	-0.311249	-0.369665	-0.374974	-0.234452	-0.344711	-0.271101	-0.34341		-0.367018	-0.288528	-0.355166	1.57566	1.40573	1.47597	-0.247782	-0.338216	-0.299844
TR16221|c0_g1_i1	glucose-1-phosphate adenylyltransferase	-0.462217	-0.409064	-0.462683	-0.499609	-0.215675	-0.632055	-0.461752	-0.339396		-0.19928	-0.163625	-0.169697	1.82738	1.7933	1.85304	-0.48274	-0.494361	-0.481559
TR21385|c1_g1_i6	probable methyltransferase PMT9-like	-0.360508	-0.437633	-0.408737	-0.411464	-0.293574	-0.395177	-0.356561	-0.317672		-0.287299	-0.299877	-0.380408	1.6441	1.59534	1.54066	-0.258779	-0.350007	-0.222406
TR4153|c0_g1_i8	small heat shock kDa	-0.177097	-0.361469	-0.382322	-0.387582	-0.346026	-0.283399	-0.170281	-0.211668		-0.265129	-0.379699	-0.475869	1.49441	1.49941	1.48401	-0.337092	-0.474469	-0.225731
TR21210|c0_g3_i1	tubulin epsilon chain-like	-0.453215	-0.483811	-0.378953	-0.45635	-0.382925	-0.451129	-0.444888	-0.370057		-0.123375	-0.078402	-0.342725	1.53972	1.47728	1.446	-0.103578	-0.218645	-0.17495
TR18063|c0_g1_i8	PREDICTED: uncharacterized protein LOC107260861 isoform X1 [Ricinus communis]	-0.465561	-0.384686	-0.38586	-0.466803	-0.411941	-0.388212	-0.301441	-0.352186		-0.172222	-0.109766	-0.336207	1.50433	1.54926	1.56606	-0.352186	-0.294808	-0.197775
TR26582|c0_g1_i3	universal stress [Methanocaldococcus FS406-22]	-0.395233	-0.51428	-0.28473	-0.360018	-0.314485	-0.274415	-0.180763	-0.34375		-0.45946	-0.321242	-0.244078	1.4911	1.57709	1.65271	-0.465314	-0.227172	-0.335962
TR29429|c0_g4_i32	valencene synthase-like	-0.451932	-0.33815	-0.396567	-0.439595	-0.491002	-0.384693	-0.464375	-0.345804		-0.0941114	0.0134943	-0.0424115	1.61268	1.47971	1.53424	-0.432787	-0.339423	-0.419266
TR27031|c0_g4_i13	glycogen debranching [Burkholderia CCGE1002]	-0.336823	-0.284952	-0.280935	-0.35079	-0.321615	-0.307927	-0.268951	-0.280935		-0.238771	-0.224557	-0.238771	1.36725	1.32307	1.32921	-0.303846	-0.290325	-0.290325
TR495|c0_g1_i1	pentatricopeptide repeat-containing At4g21065-like	-0.529121	-0.515536	-0.222837	-0.370309	-0.248451	-0.526393	-0.436608	-0.361776		-0.238374	-0.366646	-0.369087	1.37713	1.38258	1.35955	-0.0396048	-0.0820256	0.187502
TR29429|c0_g4_i47	valencene synthase-like	-0.427318	-0.401149	-0.412109	-0.427318	-0.412109	-0.412109	-0.334469	-0.398421		-0.0556647	-0.0322231	-0.181293	1.62991	1.59851	1.46448	-0.43708	-0.380819	-0.380819
TR28841|c3_g2_i2	bZIP family transcription factor [Medicago truncatula]	-0.518364	-0.334714	-0.318761	-0.552935	-0.352874	-0.371265	-0.314801	-0.379515		-0.401398	-0.0942457	-0.215463	1.40175	1.39391	1.36642	0.0230583	-0.242482	-0.0883173
TR5373|c0_g4_i10	16S rRNA methyltransferase	-0.405178	-0.252046	-0.257135	-0.376099	-0.172974	-0.440633	-0.377207	-0.361777		-0.207036	-0.341097	-0.104418	1.3949	1.42476	1.42285	-0.347595	-0.282852	-0.316453
TR26433|c3_g4_i4	lysosomal protective -like	-0.504962	-0.459528	-0.383579	-0.506146	-0.396695	-0.461823	-0.464123	-0.383579		-0.239759	-0.208586	-0.262589	1.55104	1.57195	1.36379	-0.0973403	-0.0090904	-0.108986
TR24419|c0_g1_i3	coniferyl aldehyde dehydrogenase	-0.466187	-0.309572	-0.340746	-0.341731	-0.414487	-0.433265	-0.346667	-0.248252		-0.292329	-0.261241	-0.285678	1.4827	1.51978	1.33763	-0.135477	-0.245484	-0.218995
TR26985|c3_g1_i1	pre translocase subunit	-0.430264	-0.513567	-0.366009	-0.312371	-0.454269	-0.387111	-0.356025	-0.451368		-0.215647	-0.196894	-0.146743	1.36521	1.30956	1.43404	-0.00881283	-0.205832	-0.0638897
TR26433|c3_g4_i5	lysosomal protective -like	-0.467462	-0.489089	-0.402301	-0.5476	-0.426256	-0.382993	-0.483366	-0.37132		-0.259506	-0.199165	-0.139446	1.48487	1.4271	1.58849	-0.182379	-0.0386512	-0.11093
TR19069|c0_g1_i1		-0.456788	-0.275368	-0.400205	-0.402982	-0.360526	-0.456788	-0.247647	-0.456788		-0.167544	-0.290716	-0.304929	1.30577	1.51994	1.56434	-0.302335	-0.139484	-0.127952
TR27031|c0_g4_i2	glycogen debranching [Burkholderia CCGE1002]	-0.352449	-0.366538	-0.29743	-0.353852	-0.29743	-0.338496	-0.324677	-0.283997		-0.164719	-0.151242	-0.178324	1.4515	1.32	1.31736	-0.335722	-0.335722	-0.308267
TR14608|c0_g1_i1		-0.380942	-0.420612	-0.470427	-0.719769	-0.15031	0.280231	-0.839736	-0.103238		0.00878062	-0.277555	-0.392043	1.11845	1.30477	1.42228	-0.276764	-0.168549	0.0654391
TR26599|c1_g2_i9	multidrug DMT transporter permease [Legionella longbeachae]	-0.48958	-0.375602	-0.268453	-0.607568	-0.132331	-0.534528	-0.386273	-0.412044		-0.223599	-0.0921302	-0.257862	1.73931	1.80861	1.76532	-0.615272	-0.396194	-0.521801
TR29429|c0_g4_i26	valencene synthase-like	-0.457053	-0.46939	-0.454326	-0.457053	-0.40215	-0.363261	-0.390373	-0.440766		-0.166306	-0.0557294	-0.146361	1.73708	1.57434	1.60048	-0.395596	-0.395596	-0.317937
TR29429|c0_g4_i43	valencene synthase-like	-0.428812	-0.44093	-0.424795	-0.454514	-0.426133	-0.386532	-0.465475	-0.411486		-0.10903	-0.106884	-0.177219	1.79205	1.70948	1.60629	-0.447706	-0.420789	-0.407517
TR26004|c0_g3_i1	cytochrome C biogenesis	-0.254273	-0.396539	-0.354832	-0.276425	-0.379711	-0.129936	-0.218425	-0.44648		-0.261448	-0.445313	-0.558166	1.57727	1.59398	1.49298	-0.254785	-0.423879	-0.26402
TR5373|c0_g4_i3	16S rRNA methyltransferase	-0.430838	-0.408242	-0.311774	-0.465409	-0.315974	-0.399302	-0.317026	-0.242184		-0.335027	-0.16061	-0.214477	1.52992	1.55802	1.47931	-0.296132	-0.318079	-0.352176
TR4929|c0_g1_i11	catalase hydroperoxidase HPI(I) [Pirellula staleyi]	-0.412125	-0.424792	-0.440428	-0.431168	-0.351746	-0.444721	-0.342369	-0.421262		-0.100745	0.0452034	0.0354745	1.27233	1.31337	1.38165	-0.320505	-0.187432	-0.170739
TR32079|c0_g1_i1		-0.525312	-0.525312	-0.525312	-0.346438	-0.525312	-0.525312	-0.34008	-0.173683		-0.188457	-0.333749	-0.525312	1.69099	1.71256	1.67852	-0.171424	-0.0184053	-0.357954
TR29429|c0_g4_i33	valencene synthase-like	-0.438961	-0.452546	-0.409518	-0.401591	-0.410843	-0.333399	-0.372892	-0.358754		-0.117845	-0.149578	-0.130891	1.57851	1.58218	1.52476	-0.391089	-0.352374	-0.365164
TR29429|c0_g4_i41	valencene synthase-like	-0.393065	-0.418529	-0.389086	-0.369349	-0.326857	-0.415828	-0.403732	-0.415828		-0.0537075	-0.151444	-0.224026	1.60594	1.60261	1.44136	-0.344732	-0.331942	-0.411785
TR26945|c0_g2_i4	cytochrome P450	-0.430955	-0.506037	-0.338969	-0.507389	-0.414365	-0.476593	-0.452942	-0.42583		-0.298595	-0.204534	-0.164502	1.63306	1.55291	1.49666	-0.15599	-0.212234	-0.0937059
TR27583|c0_g2_i5	molecular chaperone	-0.3228	-0.441616	-0.446388	-0.19084	-0.408071	-0.289732	-0.613403	-0.478402		-0.138265	-0.245403	-0.182856	1.35729	1.30697	1.1825	-0.053473	-0.0233079	-0.0122119
TR25535|c0_g1_i1	PREDICTED: uncharacterized protein LOC100852743	-0.349742	-0.337405	-0.268121	-0.363574	-0.334678	-0.294377	-0.295702	-0.281189		-0.305014	-0.264224	-0.279877	1.42781	1.36335	1.36041	-0.250023	-0.290408	-0.237233
TR25326|c0_g1_i6	procollagen-proline dioxygenase [Burkholderia CCGE1002]	-0.323197	-0.698065	-0.503648	-0.463896	-0.467923	-0.437003	-0.571352	-0.314106		-0.188349	0.183695	-0.0408378	1.58382	1.47107	1.40104	-0.405766	-0.103674	-0.121801
TR19504|c0_g1_i1	plant organelle RNA recognition domain [Medicago truncatula]	-0.425421	-0.554264	-0.41606	-0.473157	-0.418395	-0.394069	-0.419563	-0.34884		-0.0666381	-0.251978	-0.225166	1.4231	1.41591	1.49681	-0.183871	-0.0127329	-0.145658
TR21848|c0_g1_i1	cobalamin biosynthesis	-0.574146	-0.455974	-0.343834	-0.499974	-0.287363	-0.483015	-0.561375	-0.657765		-0.410983	-0.369577	-0.369577	1.58711	1.61906	1.88521	-0.18195	0.0105317	0.0936273
TR27372|c0_g1_i1	pentatricopeptide repeat-containing At3g22470, mitochondrial-like	-0.366345	-0.491301	-0.220048	-0.607401	-0.257699	-0.569272	-0.535084	-0.27047		-0.223865	-0.268498	-0.613021	1.4144	1.62373	1.31614	-0.0364245	0.112513	-0.00735362
TR4021|c7_g2_i2	cleft lip and palate transmembrane 1 homolog	-0.448559	-0.383022	-0.286878	-0.473041	-0.364364	-0.395225	-0.365455	-0.340571		-0.227158	-0.166005	-0.114658	1.45153	1.40431	1.35218	-0.209419	-0.271459	-0.162208
TR26582|c0_g1_i7	MULTISPECIES: universal stress A [Burkholderia]	-0.235221	-0.485581	-0.268629	-0.394135	-0.453934	-0.163779	-0.193743	-0.377874		-0.327886	-0.265906	-0.22091	1.47182	1.49809	1.5581	-0.496711	-0.335004	-0.308703
TR21862|c0_g1_i1	TRANSPARENT TESTA 12-like	-0.419159	-0.46594	-0.459697	-0.492459	-0.460944	-0.484832	-0.414322	-0.376197		-0.0720149	-0.149277	-0.0844479	1.66438	1.69436	1.54838	-0.389189	-0.365654	-0.272982
TR15764|c0_g1_i2	phosphatase 1K, mitochondrial-like	-0.104976	-0.471413	-0.389172	-0.562864	-0.195	-0.410013	-0.298063	-0.496522		-0.269217	-0.148888	-0.054883	1.49408	1.62463	1.46003	-0.520014	-0.332914	-0.324797
TR23024|c0_g2_i3	acid phosphatase [Medicago truncatula]	-0.44525	-0.533361	-0.389364	-0.547193	-0.492642	-0.39061	-0.466121	-0.491304		0.0552682	-0.205937	-0.176615	1.69178	1.71717	1.63473	-0.247111	-0.356112	-0.35733
TR28779|c1_g1_i1	pentatricopeptide repeat-containing At4g21065-like	-0.37024	-0.407184	-0.480682	-0.50689	-0.236905	-0.334976	-0.401621	-0.347908		-0.250412	-0.246845	-0.261165	1.33693	1.27377	1.34286	0.0467362	-0.0606262	-0.0948419
TR8460|c0_g2_i1	heavy metal transport detoxification superfamily [Medicago truncatula]	-0.535896	-0.633065	-0.186158	-0.635432	-0.463666	-0.400907	-0.464717	-0.294208		-0.301707	-0.242776	-0.2302	1.53423	1.44575	1.48305	-0.0536314	0.0771657	-0.0978277
TR29087|c1_g1_i5	molecular chaperone	-0.29676	-0.346378	-0.303192	-0.385426	-0.292914	-0.304481	-0.292914	-0.266279		-0.326587	-0.353035	-0.275103	1.41313	1.337	1.433	-0.310948	-0.232741	-0.196368
TR29429|c0_g4_i21	valencene synthase-like	-0.417113	-0.325021	-0.281089	-0.360674	-0.352276	-0.293669	-0.251783	-0.270877		-0.153662	-0.239562	-0.220875	1.35971	1.49219	1.35019	-0.328547	-0.353473	-0.353473
TR26985|c3_g1_i13	membrane insertase	-0.521519	-0.462733	-0.433793	-0.535015	-0.267618	-0.294911	-0.409559	-0.33842		-0.0185446	-0.0472655	-0.0166501	1.14413	1.58213	1.33822	-0.248223	-0.140461	-0.32977
TR30047|c3_g7_i1	uncharacterized mitochondrial g00810-like	-0.516761	-0.475662	-0.360923	-0.390773	0.0736764	-0.18151	-0.111908	-0.0807575		-0.0815687	-0.410003	-0.296408	1.34639	1.38507	0.982703	-0.199889	-0.404917	-0.276766
TR29265|c1_g1_i5	DNA-directed RNA polymerase, mitochondrial	-0.443157	-0.364775	-0.376207	-0.527318	-0.40168	-0.424048	-0.391205	-0.399346		-0.258348	-0.163191	-0.17812	1.7782	1.73874	1.67121	-0.399346	-0.412233	-0.449181
TR21210|c0_g3_i4	tubulin epsilon chain-like	-0.632457	-0.559233	-0.267155	-0.503692	-0.362747	-0.415254	-0.496603	-0.126456		-0.227491	-0.130109	-0.182238	1.45089	1.3878	1.37271	-0.131939	-0.11465	-0.0613749
TR25056|c0_g1_i2		-0.660688	-0.604781	-0.547508	-0.447611	-0.404597	-0.387743	-0.404597	-0.579381		-0.0907207	-0.405043	-0.217427	1.54963	1.57722	1.77718	-0.244719	0.00474194	0.0860466
TR30654|c0_g1_i1	tryptophan synthase subunit beta	-0.60977	-0.60977	-0.423269	-0.270633	-0.60977	-0.248002	-0.424538	-0.513508		-0.0588693	-0.171477	-0.11203	1.76151	1.85725	1.69386	-0.415683	-0.415683	-0.429622
TR28520|c1_g1_i7	ATP-dependent protease	-0.353222	-0.36204	-0.261456	-0.492582	-0.303303	-0.447048	-0.400886	-0.45646		-0.268807	-0.0913274	-0.280834	1.56308	1.45845	1.52612	-0.240527	-0.269729	-0.319434
TR26937|c2_g2_i9	ATPase AAA [Methanocella paludicola]	-0.561013	-0.537061	-0.545797	-0.44876	-0.347388	-0.518181	-0.420001	-0.301606		-0.0492602	0.0223386	0.039962	1.24841	1.2334	1.14511	0.0776816	-0.000953017	-0.0368909
TR4021|c7_g2_i6	cleft lip and palate transmembrane 1	-0.452348	-0.452348	-0.429159	-0.382807	-0.319507	-0.307375	-0.41282	-0.409574		-0.198807	-0.224242	-0.268636	1.57985	1.55376	1.45899	-0.237609	-0.2482	-0.249166
TR26555|c0_g1_i7		-0.258751	-0.510924	-0.510924	-0.379993	-0.510924	-0.510924	-0.253914	-0.0410383		-0.510924	-0.25633	-0.386596	1.72817	1.5971	1.83759	-0.382631	-0.369491	-0.279492
TR29429|c0_g4_i31	valencene synthase-like	-0.413257	-0.50458	-0.476291	-0.413257	-0.410578	-0.449921	-0.309794	-0.40924		-0.314795	-0.135991	-0.230872	1.80155	1.83805	1.63195	-0.377503	-0.391962	-0.433511
TR26433|c3_g4_i9	lysosomal protective -like	-0.550453	-0.501509	-0.418712	-0.687438	-0.432027	-0.642526	-0.491518	-0.383181		-0.325248	-0.23497	-0.310243	1.7137	1.77355	1.68249	-0.0809677	-0.137491	0.0265359
TR26722|c1_g3_i3	GTPase Era	-0.452382	-0.599092	-0.634056	-0.564956	-0.20813	-0.636139	-0.440501	-0.355664		-0.0764143	-0.101381	-0.17595	1.23358	1.26658	1.37218	0.343389	0.168234	-0.139291
TR29429|c0_g4_i19	valencene synthase-like	-0.369508	-0.264848	-0.413074	-0.431403	-0.351945	-0.414376	-0.427455	-0.413074		-0.125106	-0.101853	-0.0851742	1.55569	1.51388	1.46234	-0.40788	-0.420901	-0.305323
TR29429|c0_g4_i27	valencene synthase-like	-0.318847	-0.354995	-0.31148	-0.309033	-0.399862	-0.361319	-0.326252	-0.398561		-0.058277	-0.164876	-0.134226	1.44604	1.33814	1.32639	-0.341177	-0.302933	-0.328729
TR29429|c0_g4_i15	valencene synthase-like	-0.442618	-0.483861	-0.374166	-0.44402	-0.348983	-0.428665	-0.455291	-0.374166		-0.158474	-0.100917	-0.059476	1.63417	1.57792	1.48883	-0.316503	-0.356888	-0.356888
TR27031|c0_g4_i16	glycogen debranching [Burkholderia CCGE1002]	-0.330288	-0.265853	-0.27527	-0.344377	-0.288829	-0.342962	-0.330288	-0.27527		-0.154921	-0.232717	-0.181233	1.35443	1.20281	1.30699	-0.299769	-0.271227	-0.271227
TR3974|c1_g1_i2	isocitrate dehydrogenase	-0.499255	-0.483153	-0.34798	-0.496828	-0.361898	-0.560444	-0.606793	-0.550343		-0.311272	-0.373724	-0.300651	1.53158	1.58735	1.63847	0.0200065	0.140256	-0.0253235
TR25326|c0_g1_i7	procollagen-proline dioxygenase [Burkholderia CCGE1002]	-0.635467	-0.592345	-0.424585	-0.555642	-0.392636	-0.524909	-0.32931	-0.38802		-0.311716	-0.293614	-0.0608771	1.72905	1.64069	1.69101	-0.184183	-0.159058	-0.208397
TR29429|c0_g4_i24	valencene synthase-like	-0.479539	-0.307341	-0.31098	-0.380641	-0.313411	-0.265556	-0.362908	-0.288089		-0.134055	-0.142675	-0.271451	1.45341	1.52727	1.33501	-0.378094	-0.352871	-0.328082
TR26200|c0_g2_i25	phosphoenolpyruvate carboxykinase	-0.489156	-0.499759	-0.445224	-0.479795	-0.392675	-0.469337	-0.471654	-0.369801		-0.0493865	0.0709423	0.0565393	1.43307	1.49817	1.29572	-0.268609	-0.228863	-0.190182
TR29265|c1_g1_i2	pentatricopeptide repeat-containing At4g30825, chloroplastic-like	-0.362453	-0.241047	-0.25747	-0.296041	-0.229027	-0.282825	-0.35475	-0.2039		-0.192871	-0.134994	-0.176484	1.36015	1.27955	1.26587	-0.422377	-0.367094	-0.384242
TR18063|c0_g1_i1	PREDICTED: uncharacterized protein LOC107260861 isoform X1 [Ricinus communis]	-0.259963	-0.417419	-0.361409	-0.349515	-0.448797	-0.207496	-0.448797	-0.362604		-0.103958	-0.228037	-0.0567816	1.56917	1.42429	1.42325	-0.452609	-0.316725	-0.402597
TR29429|c0_g4_i17	valencene synthase-like	-0.48678	-0.206367	-0.480319	-0.358015	-0.303391	-0.371103	-0.177861	-0.214923		-0.014922	-0.412326	-0.0271125	1.59962	1.46549	1.25587	-0.409868	-0.555745	-0.302251
TR5373|c0_g4_i1	16S rRNA methyltransferase	-0.455621	-0.466963	-0.297418	-0.344758	-0.320894	-0.446612	-0.273322	-0.230166		-0.267361	-0.150283	-0.211922	1.52733	1.48558	1.63893	-0.386147	-0.455621	-0.344758
TR29429|c0_g4_i6	valencene synthase-like	-0.356998	-0.394369	-0.276294	-0.296366	-0.418914	-0.339971	-0.302697	-0.432733		0.00161387	-0.0710893	-0.153361	1.36167	1.45768	1.22313	-0.346496	-0.293842	-0.360956
TR28743|c4_g1_i4	glucan water dikinase	-0.44739	-0.122713	-0.383214	-0.0728736	-0.468716	-0.543678	-0.134594	-0.136299		-0.219715	-0.00431275	-0.195513	1.31559	0.967383	1.39123	-0.18224	-0.541417	-0.221524
TR23960|c0_g5_i4	cysteine synthase	0.0496777	-0.723827	-0.409943	-0.437264	-0.295908	-0.0121837	-0.154911	-0.312352		-0.0587522	-0.42039	-0.372949	1.38066	1.27164	1.24313	0.0572271	-0.3538	-0.45005
TR20530|c0_g1_i2	PREDICTED: uncharacterized protein LOC8271772 isoform X1	-0.513549	-0.550482	-0.421431	-0.473678	-0.391987	-0.353878	-0.409581	-0.330648		-0.285957	-0.0429196	-0.141148	1.71269	1.69496	1.67145	-0.45529	-0.433379	-0.275166
TR12344|c1_g1_i1	NAC domain-containing 68-like	-0.645223	-0.528018	-0.407148	-0.558967	-0.549795	-0.709131	-0.261536	-0.22458		-0.282653	-0.263784	-0.00876981	1.18964	1.29112	1.32193	0.184974	0.407053	0.0448865
TR4929|c0_g1_i10	catalase hydroperoxidase HPI(I) [Pirellula staleyi]	-0.543024	-0.380708	-0.435246	-0.430865	-0.35143	-0.525271	-0.387767	-0.413951		-0.362977	-0.117126	-0.119866	1.57241	1.60253	1.61483	-0.349591	-0.207917	-0.164028
TR18063|c0_g1_i5	PREDICTED: uncharacterized protein LOC107260861 isoform X1 [Ricinus communis]	-0.491263	-0.381115	-0.295343	-0.493649	-0.438582	-0.360277	-0.485313	-0.338664		-0.195807	-0.2036	-0.169812	1.65408	1.62824	1.6025	-0.300556	-0.448966	-0.281874
TR21385|c1_g1_i3	probable methyltransferase PMT9-like	-0.394825	-0.446697	-0.301381	-0.297616	-0.207722	-0.326736	-0.340874	-0.364312		-0.361689	-0.428741	-0.389472	1.58933	1.55781	1.50597	-0.280173	-0.281412	-0.23147
TR28183|c1_g1_i9	beta-amylase 2, chloroplastic-like	-0.527713	-0.54902	-0.390817	-0.468819	-0.445498	-0.423584	-0.437111	-0.381734		-0.155896	-0.179313	-0.108507	1.78506	1.6699	1.76339	-0.322599	-0.492524	-0.335207
TR23024|c0_g2_i2	PREDICTED: uncharacterized protein At2g39920	-0.367161	-0.355043	-0.36446	-0.188101	-0.36446	-0.460721	-0.264114	-0.261599		-0.195284	-0.182142	-0.270423	1.2748	1.66096	1.5193	-0.360416	-0.460721	-0.360416
TR9907|c0_g1_i1	cytochrome P450 family [Medicago truncatula]	-0.285035	-0.472406	-0.481649	-0.320139	-0.456695	-0.443733	-0.256421	-0.230588		-0.15681	-0.278116	-0.148373	1.44533	1.44289	1.59573	-0.18242	-0.410566	-0.360984
TR26582|c0_g1_i1	universal stress [Methanocaldococcus FS406-22]	-0.504857	-0.485105	-0.354505	-0.370801	-0.310758	-0.273696	-0.237211	-0.35584		-0.432243	-0.178324	-0.25063	1.4841	1.54121	1.7051	-0.431841	-0.210914	-0.333687
TR23817|c0_g2_i2		-0.494082	-0.137896	-0.362422	-0.431318	-0.31584	-0.4261	-0.491355	-0.290729		-0.308621	-0.420901	-0.297859	1.64565	1.53028	1.46894	-0.0560262	-0.354967	-0.256754
TR4915|c0_g2_i8	PREDICTED: uncharacterized protein LOC8258240, partial	-0.62174	-0.439667	-0.249312	-0.628282	-0.231996	-0.572731	-0.524778	-0.360289		-0.275216	-0.205961	-0.554491	1.42037	1.32952	1.3329	0.249543	0.121385	0.210744
TR4023|c0_g2_i1	metallophosphoesterase [Frankia 1c]	-0.215863	-0.379405	-0.209345	-0.313844	-0.250575	-0.136429	-0.243344	-0.238912		-0.122073	-0.175599	-0.267403	1.43577	1.41077	1.35872	-0.565272	-0.588344	-0.498852
TR26599|c1_g2_i6	multidrug DMT transporter permease [Legionella longbeachae]	-0.453091	-0.268074	-0.330167	-0.435108	-0.26374	-0.466311	-0.479654	-0.189919		-0.23517	-0.25296	-0.203692	1.7014	1.72413	1.71317	-0.373098	-0.43999	-0.747724
TR5373|c0_g4_i8	16S rRNA methyltransferase	-0.390708	-0.390708	-0.325416	-0.469638	-0.237703	-0.358781	-0.330746	-0.157858		-0.204058	-0.262952	-0.298016	1.42837	1.46019	1.3796	-0.321167	-0.332883	-0.187526
TR29429|c0_g4_i30	valencene synthase-like	-0.404909	-0.366541	-0.414325	-0.430612	-0.510587	-0.400892	-0.363932	-0.441573		-0.151066	-0.0722944	-0.0543068	1.64225	1.68192	1.45067	-0.410282	-0.410282	-0.343229
TR18063|c0_g1_i6	PREDICTED: uncharacterized protein LOC107260861 isoform X1 [Ricinus communis]	-0.481255	-0.40956	-0.42636	-0.412695	-0.450858	-0.492268	-0.539463	-0.469237		-0.238475	-0.255262	-0.0913948	1.74028	1.81633	1.70407	-0.327388	-0.220966	-0.445497
TR26722|c1_g3_i2	GTPase Era	-0.419355	-0.61607	-0.307948	-0.481639	-0.340284	-0.584969	-0.3616	-0.272645		-0.0788531	0.0105908	-0.157168	1.27136	1.10368	1.15336	0.0805132	0.0790755	-0.0780509
TR29429|c0_g4_i8	valencene synthase-like	-0.452349	-0.389385	-0.448332	-0.491766	-0.423149	-0.435023	-0.44967	-0.421836		-0.16516	-0.119734	-0.246524	1.84524	1.7421	1.68076	-0.390669	-0.416594	-0.417903
TR27031|c0_g4_i15	glycogen debranching [Burkholderia CCGE1002]	-0.396945	-0.435677	-0.380658	-0.47692	-0.462565	-0.407906	-0.435677	-0.421725		-0.164255	-0.198341	-0.165417	1.59484	1.63444	1.79331	-0.376615	-0.349947	-0.349947
TR4943|c2_g1_i1	molecular chaperone	-0.61975	-0.425231	-0.646439	-0.558275	-0.383404	-0.645403	-0.678125	-0.282747		-0.208595	-0.0786731	-0.112978	1.52469	1.47562	1.61643	-0.124657	0.0220503	0.125481
TR25142|c0_g1_i3	NADPH-dependent FMN reductase	-0.392568	-0.209977	-0.0926896	-0.406631	-0.413068	-0.477727	-0.237134	-0.400222		-0.248602	-0.167996	-0.0459174	1.12423	1.16672	1.4725	-0.316978	0.0526842	-0.406631
TR29087|c1_g1_i7	molecular chaperone	-0.381473	-0.329201	-0.338445	-0.381473	-0.288961	-0.326571	-0.314793	-0.351754		-0.28385	-0.206855	-0.22144	1.41315	1.37932	1.34632	-0.216562	-0.228788	-0.268623
TR29429|c0_g4_i5	valencene synthase-like	-0.475707	-0.422885	-0.433846	-0.410653	-0.420158	-0.474292	-0.356206	-0.447665		-0.132139	-0.119917	-0.134372	1.65677	1.70253	1.48846	-0.308774	-0.348407	-0.362737
TR4929|c0_g1_i2	catalase hydroperoxidase HPI(I) [Bacillus cellulosilyticus]	-0.533613	-0.445277	-0.450803	-0.568035	-0.37249	-0.475001	-0.517285	-0.468259		-0.329092	-0.273187	-0.179364	1.73333	1.73422	1.70046	-0.264401	-0.112139	-0.179058
TR27031|c0_g4_i9	glycogen debranching [Burkholderia CCGE1002]	-0.338477	-0.312308	-0.296021	-0.286605	-0.283926	-0.349639	-0.323269	-0.323269		-0.201985	-0.279917	-0.152274	1.45291	1.40597	1.26307	-0.348239	-0.3055	-0.320521
TR24902|c0_g1_i4	short-chain dehydrogenase reductase SDR [Frankia 1c]	-0.252748	-0.393189	-0.253922	-0.407493	-0.304129	-0.35111	-0.258629	-0.302913		-0.32126	-0.223696	-0.23873	1.3651	1.41878	1.47089	-0.382875	-0.232929	-0.331142
TR28274|c0_g1_i20	gigantea, partial [Pinus sylvestris]	-0.391313	-0.26731	-0.224241	-0.346808	-0.292185	-0.371899	-0.339718	-0.324476		-0.121373	-0.0396426	-0.0540745	1.32771	1.29468	1.21427	-0.337363	-0.412231	-0.314018
TR20976|c0_g1_i5	FLUORESCENT IN BLUE LIGHT, chloroplastic isoform X2	-0.358692	-0.37147	-0.34099	-0.34855	-0.329724	-0.304998	-0.318545	-0.303773		-0.349814	-0.309909	-0.415784	1.51716	1.55006	1.48456	-0.269883	-0.295225	-0.234434
TR28274|c0_g1_i19	gigantea, partial [Pinus sylvestris]	-0.570385	-0.532042	-0.477774	-0.517562	-0.411127	-0.452763	-0.404895	-0.355127		-0.141712	-0.116034	-0.229453	1.86861	1.92271	1.82421	-0.392511	-0.496584	-0.517562
TR29429|c0_g4_i28	valencene synthase-like	-0.345374	-0.39586	-0.420405	-0.397212	-0.406717	-0.406717	-0.394508	-0.420405		-0.24819	-0.0943571	-0.201357	1.70056	1.58303	1.52064	-0.375719	-0.334966	-0.362447
TR29429|c0_g4_i42	valencene synthase-like	-0.423641	-0.463395	-0.460618	-0.437226	-0.420939	-0.474557	-0.42229	-0.488632		-0.113388	-0.0567209	-0.00927987	1.6991	1.63531	1.54008	-0.416896	-0.349843	-0.337053
TR29429|c0_g4_i50	valencene synthase-like	-0.438368	-0.363286	-0.395737	-0.414233	-0.410249	-0.462913	-0.423571	-0.449225		-0.206541	-0.182563	-0.255729	1.71994	1.67033	1.55043	-0.311598	-0.35178	-0.274917
TR23915|c0_g2_i5	ankyrin [Burkholderia CCGE1001]	-0.355749	-0.490074	-0.319561	-0.619556	-0.269649	-0.407788	-0.502832	-0.358645		-0.00404252	-0.414804	-0.321443	1.37435	1.42013	1.26038	0.0767813	0.0221686	-0.0896644
TR20653|c0_g2_i1	S-adenosyl-L-homocysteine hydrolase [Frankia 1c]	-0.623686	-0.639881	-0.217383	-0.679041	-0.517573	-0.513404	-0.662018	-0.499935		0.272881	-0.0766713	-0.294883	1.64739	1.52621	1.42094	0.150328	-0.108027	-0.185244
TR23798|c0_g1_i3	30S ribosomal S16	-0.666052	-0.337411	-0.749562	-0.501634	-0.597454	-0.471058	-0.476254	-0.402687		0.00594685	0.170687	-0.416771	1.30648	1.59649	1.64016	-0.0633871	0.140455	-0.177941
TR16669|c0_g2_i1		-0.376842	-0.347636	-0.321848	-0.334207	-0.354398	-0.233717	-0.282626	-0.267961		-0.201137	-0.0090361	-0.276192	1.33182	1.4329	1.34976	-0.331345	-0.444284	-0.333252
TR29429|c0_g4_i12	valencene synthase-like	-0.37964	-0.417011	-0.441556	-0.354822	-0.362613	-0.336804	-0.375693	-0.374379		-0.139848	-0.149926	-0.10894	1.61805	1.56565	1.39594	-0.423787	-0.39687	-0.317745
TR26599|c1_g2_i5	multidrug DMT transporter permease [Legionella longbeachae]	-0.425288	-0.533186	-0.294599	-0.354118	-0.47445	-0.463171	-0.413482	-0.389264		-0.0870381	0.0491533	-0.0549372	1.67807	1.59396	1.58991	-0.517547	-0.489626	-0.414386
TR4021|c7_g2_i1	cleft lip and palate transmembrane 1	-0.363435	-0.493286	-0.347372	-0.455132	-0.380701	-0.400246	-0.433774	-0.41901		-0.203981	-0.33544	-0.21578	1.58125	1.5694	1.54137	-0.166506	-0.204885	-0.272473
TR4384|c0_g1_i5	auxin-induced 5NG4-like	-0.449848	-0.432935	-0.460949	-0.563059	-0.400513	-0.16794	-0.348839	-0.445601		-0.17636	-0.306633	-0.321343	1.58399	1.52202	1.71477	-0.329146	-0.222845	-0.194775
TR26060|c0_g1_i6	zinc finger CONSTANS-LIKE 9-like	-0.349464	-0.257594	-0.320034	-0.349464	-0.293915	-0.376618	-0.293915	-0.348049		-0.348049	-0.348049	-0.265586	1.5787	1.50935	1.39231	-0.262917	-0.318648	-0.348049
TR17846|c0_g1_i1	pentatricopeptide repeat-containing At4g21065-like	-0.442815	-0.00131588	-0.443989	-0.455786	-0.304138	-0.345237	-0.436957	-0.123942		-0.641341	-0.197299	-0.00651166	1.13823	1.46853	1.49543	-0.274587	-0.265215	-0.163052
TR5626|c3_g1_i3	ribokinase [Burkholderia CCGE1001]	-0.710897	-0.600211	-0.359424	-0.70366	-0.426345	-0.824044	-0.593985	-0.326497		-0.251465	-0.175487	-0.119385	1.78702	1.71903	1.79653	-0.0620741	-0.0647207	-0.0843903
TR3598|c0_g2_i1		-0.338968	-0.344745	-0.507722	-0.582533	-0.34041	-0.448213	-0.365147	-0.608358		-0.647983	-0.412134	-0.0797821	1.25629	1.46839	1.87013	-0.0967409	0.169539	0.00838897
TR21349|c0_g1_i1	pentatricopeptide repeat-containing At1g10910, chloroplastic	-0.541914	-0.4322	-0.378285	-0.486453	-0.239449	-0.607205	-0.477704	-0.454344		-0.325527	-0.275388	-0.164525	1.55464	1.74007	1.75035	-0.258056	-0.127104	-0.276905
TR24419|c0_g1_i4	aldehyde dehydrogenase	-0.258446	-0.504504	-0.391116	-0.431235	-0.39595	-0.493067	-0.426282	-0.345524		-0.278835	-0.231414	-0.326944	1.65774	1.54122	1.52724	-0.286892	-0.173004	-0.182994
TR26733|c2_g1_i1	myb family transcription factor APL-like	-0.28908	-0.315968	-0.315968	-0.276517	-0.247621	-0.301754	-0.28908	-0.315968		-0.301754	-0.315968	-0.287679	1.40043	1.37853	1.32503	-0.330323	-0.286279	-0.230018
TR17150|c0_g1_i1	PREDICTED: LOW QUALITY PROTEIN: uncharacterized protein LOC107260948	-0.623566	-0.623566	-0.623566	-0.50587	-0.319054	-0.500562	-0.501887	-0.500562		0.156325	-0.0318861	-0.312062	1.7827	1.69779	1.46932	-0.305104	-0.191675	-0.0667683
TR21385|c1_g1_i11	probable methyltransferase PMT9-like	-0.408101	-0.394878	-0.303085	-0.396195	-0.304321	-0.404122	-0.367496	-0.390934		-0.237881	-0.414759	-0.311758	1.41623	1.7452	1.51587	-0.150835	-0.233167	-0.359768
TR24348|c0_g1_i5	PREDICTED: uncharacterized protein LOC100265575	-0.415162	-0.458096	-0.3183	-0.633478	-0.262157	-0.405178	-0.452373	-0.350935		-0.000959602	-0.168172	-0.00430498	1.34302	1.6222	1.29993	-0.291488	-0.211014	-0.293533
TR29429|c0_g4_i1	valencene synthase-like	-0.447261	-0.3163	-0.379672	-0.435558	-0.33309	-0.331884	-0.406075	-0.430387		-0.154079	-0.0483061	-0.114148	1.58533	1.50259	1.51538	-0.358646	-0.423949	-0.423949
TR21385|c1_g1_i20	probable methyltransferase PMT9-like	-0.349462	-0.299819	-0.281171	-0.326337	-0.370333	-0.382207	-0.422509	-0.344291		-0.263981	-0.301071	-0.289843	1.50019	1.55656	1.38114	-0.248201	-0.272551	-0.28612
TR26143|c0_g2_i5	beta-galactosidase [Micromonospora aurantiaca ATCC 27029]	-0.422178	-0.482102	-0.377565	-0.303615	-0.421148	-0.350857	-0.495041	-0.38859		-0.318871	-0.33623	-0.312177	1.8586	1.80726	1.61593	-0.390603	-0.311223	-0.371587
TR4384|c0_g1_i6	auxin-induced 5NG4-like	-0.443779	-0.457892	-0.309755	-0.426714	-0.464209	-0.349402	-0.467378	-0.384167		-0.36779	-0.181265	-0.202891	1.69202	1.68562	1.63867	-0.408326	-0.275328	-0.277413
TR4023|c0_g2_i6	purple acid phosphatase 18-like	-0.362776	-0.308328	-0.152582	-0.244529	-0.25586	-0.163839	-0.201363	-0.230654		-0.0987806	-0.0767452	-0.209764	1.25988	1.30049	1.21882	-0.505839	-0.515419	-0.452718
TR20530|c0_g1_i5		-0.513142	-0.630995	-0.524428	-0.78354	-0.272768	-0.463059	-0.359716	-0.147661		-0.306142	-0.0772713	-0.258878	1.82251	1.60378	1.67819	-0.338313	-0.241391	-0.187173
TR19322|c0_g2_i1	5-aminolevulinic acid (ALA) dehydratase	-0.428556	-0.623587	-0.306307	-0.560823	-0.634548	-0.245181	-0.703563	-0.491927		-0.0291021	-0.424983	-0.155619	1.6882	1.54376	1.56965	0.218635	-0.186539	-0.229516
TR5373|c0_g4_i9	16S rRNA methyltransferase	-0.475969	-0.392566	-0.475969	-0.416217	-0.243765	-0.3915	-0.43696	-0.288701		-0.298657	-0.246654	-0.0949398	1.59727	1.56853	1.60503	-0.352606	-0.374552	-0.281772
TR23365|c0_g1_i1		-0.509076	-0.401785	-0.110019	-0.680709	-0.221385	-0.243067	-0.599036	-0.176887		-0.26508	-0.119212	-0.386744	1.68114	1.45905	1.37941	-0.180229	-0.504355	-0.122021
TR4384|c0_g1_i1	auxin-induced 5NG4-like	-0.437238	-0.388471	-0.449261	-0.417702	-0.446676	-0.291749	-0.359821	-0.40929		-0.127505	-0.286347	-0.210576	1.61091	1.52178	1.60801	-0.333319	-0.286347	-0.296395
TR16050|c0_g1_i1	alpha beta hydrolase [Burkholderia CCGE1002]	-0.37339	-0.582204	-0.408604	-0.405462	-0.237748	-0.331043	-0.445776	-0.339014		-0.0307381	-0.33602	-0.152752	1.46948	1.44619	1.29538	-0.138771	-0.233098	-0.196433
TR24902|c0_g1_i5	short-chain dehydrogenase reductase SDR [Frankia 1c]	-0.399426	-0.410117	-0.40061	-0.261815	-0.451236	-0.334627	-0.336891	-0.401795		-0.270447	-0.468514	-0.147082	1.43655	1.60884	1.70362	-0.21941	-0.230948	-0.416091
TR20976|c0_g1_i1	FLUORESCENT IN BLUE LIGHT, chloroplastic isoform X2	-0.268846	-0.363976	-0.29698	-0.329457	-0.274916	-0.373062	-0.324413	-0.321897		-0.395369	-0.354947	-0.318132	1.47284	1.50436	1.4703	-0.366566	-0.301929	-0.157008
TR21030|c0_g1_i2		-0.82337	-0.430578	-0.607918	-0.5387	-0.271764	-0.540881	-0.53761	-0.72149		-0.0140244	0.174305	-0.229362	1.64623	1.76469	1.67823	-0.114426	-0.155207	-0.27812
TR24419|c0_g1_i9	coniferyl aldehyde dehydrogenase	-0.442042	-0.410572	-0.201119	-0.344483	-0.339365	-0.442042	-0.351678	-0.430024		-0.199263	-0.294104	-0.329184	1.50146	1.49001	1.33057	-0.161741	-0.135778	-0.240647
TR12784|c0_g1_i1	PREDICTED: uncharacterized protein LOC100241547	-0.643517	-0.269451	-0.520513	-0.525822	-0.327371	0.286274	-0.521838	-0.113446		-0.53115	-0.30552	-0.519189	1.27181	1.62582	1.7397	-0.210557	-0.200971	-0.234262
TR26985|c3_g1_i6	insertase [Xanthomonas albilineans]	-0.516063	-0.523041	-0.436504	-0.545067	-0.303649	-0.35331	-0.44559	-0.429931		-0.238311	-0.264385	-0.220478	1.5306	1.42375	1.38885	-0.0270354	0.0694799	-0.109315
TR29429|c0_g4_i16	valencene synthase-like	-0.327824	-0.444716	-0.322611	-0.405608	-0.389167	-0.375608	-0.350191	-0.402855		-0.182626	-0.111225	-0.0155894	1.46359	1.42227	1.46208	-0.385086	-0.317416	-0.317416
TR24678|c1_g1_i3		-0.711708	-0.518387	-0.532648	-0.332261	-0.559164	-0.421219	-0.424539	-0.498423		-0.0170003	-0.184213	-0.228021	1.36113	1.62019	1.34562	-0.120898	0.123007	0.0985412
TR17099|c0_g1_i3		-0.674138	-0.777058	-0.587397	-0.692367	-0.216354	-0.81521	-0.324546	-0.326841		0.00707132	-0.00243457	-0.145377	1.34559	1.49961	1.2956	0.116847	0.114143	0.182855
TR4023|c0_g2_i2	glucan endo-1,3-beta-glucosidase 3-like isoform 1	-0.19342	-0.36768	-0.195987	-0.255657	-0.274525	-0.102115	-0.194062	-0.204362		-0.0500993	-0.1883	-0.17052	1.28765	1.27728	1.20954	-0.480507	-0.539596	-0.55764
TR5373|c0_g4_i5	16S rRNA methyltransferase	-0.365942	-0.314219	-0.300524	-0.369237	-0.254098	-0.302622	-0.275578	-0.386939		-0.230934	-0.227939	-0.253083	1.4618	1.49268	1.44282	-0.372539	-0.467045	-0.276608
TR29429|c0_g4_i46	valencene synthase-like	-0.438295	-0.477343	-0.488304	-0.439624	-0.516076	-0.502123	-0.488304	-0.333279		-0.109475	-0.108418	-0.31731	1.83747	1.78779	1.80276	-0.375898	-0.389961	-0.443618
TR26733|c2_g1_i3	myb family transcription factor APL-like	-0.304332	-0.25246	-0.275435	-0.278163	-0.329569	-0.261876	-0.23646	-0.358138		-0.343783	-0.343783	-0.315494	1.51213	1.40485	1.29721	-0.328155	-0.300168	-0.286375
TR26582|c0_g1_i2	MULTISPECIES: universal stress A [Burkholderia]	-0.272541	-0.5005	-0.2198	-0.378215	-0.316799	-0.289366	-0.285082	-0.310134		-0.291155	-0.301815	-0.263733	1.50157	1.59743	1.77317	-0.558635	-0.3213	-0.563095
TR44040|c0_g1_i1	pentatricopeptide repeat-containing At4g21065-like	-0.390128	-0.477312	-0.422549	-0.499237	-0.400854	-0.518576	-0.600695	-0.312125		-0.348867	-0.382135	-0.369789	1.8357	1.4129	1.63438	-0.110125	-0.0667754	0.0162007
TR26967|c0_g2_i5	gamma-glutamyl phosphate reductase	-0.301994	-0.374714	-0.21771	-0.336269	-0.251039	-0.290398	-0.346057	-0.321173		-0.355913	-0.246958	-0.303053	1.56243	1.46969	1.3441	-0.372489	-0.273695	-0.384767
TR26004|c0_g3_i4	cytochrome C biogenesis	-0.240776	-0.351867	-0.515301	-0.342949	-0.55688	-0.212443	-0.315728	-0.517124		-0.040059	-0.413339	-0.534556	1.34293	1.47396	1.5573	-0.629944	0.0315154	0.265264
TR26433|c3_g4_i6	lysosomal protective -like	-0.48992	-0.422859	-0.336261	-0.436481	-0.319338	-0.469939	-0.416097	-0.401552		-0.234599	-0.232617	-0.21784	1.41088	1.46531	1.40517	-0.206127	0.0143199	-0.112046
TR28274|c0_g1_i9	gigantea, partial [Pinus sylvestris]	-0.393036	-0.269033	-0.303061	-0.293908	-0.305358	-0.315741	-0.329703	-0.3262		-0.123096	-0.0801763	-0.0851019	1.41345	1.25721	1.33191	-0.388158	-0.376035	-0.413954
TR29817|c0_g1_i3	MYB-like DNA-binding domain, shaqkyf class [Medicago truncatula]	-0.498986	-0.374983	-0.502656	-0.512487	-0.492891	-0.421691	-0.358266	-0.43215		-0.259765	-0.176326	0.0290831	1.35456	1.40342	1.39851	-0.02706	-0.160781	0.0324677
TR25377|c0_g2_i1	ribosome recycling factor	-0.339437	-0.394394	-0.550991	-0.273786	-0.554281	-0.296563	-0.473161	-0.38851		-0.193786	-0.280127	-0.430215	1.41717	1.3997	1.39146	-0.0498444	0.176744	-0.159978
TR29429|c0_g4_i14	valencene synthase-like	-0.463283	-0.36228	-0.421227	-0.425244	-0.489679	-0.448219	-0.475726	-0.448219		-0.253532	-0.192925	-0.129291	1.77125	1.71943	1.61996	-0.324279	-0.389489	-0.287253
TR29429|c0_g4_i23	valencene synthase-like	-0.341714	-0.328936	-0.453773	-0.404678	-0.427654	-0.349436	-0.441342	-0.400661		-0.000407034	-0.0720633	-0.0859715	1.38067	1.59062	1.4315	-0.355903	-0.410051	-0.330208
TR29429|c0_g4_i39	valencene synthase-like	-0.442364	-0.483607	-0.400904	-0.417345	-0.414592	-0.387345	-0.361928	-0.387345		-0.00437617	-0.0776144	-0.183776	1.62408	1.48172	1.48504	-0.316249	-0.369906	-0.343483
TR28520|c1_g1_i2	ATP-dependent protease	-0.490216	-0.188394	-0.384476	-0.421656	-0.428998	-0.426896	-0.370272	-0.31676		-0.295515	-0.217159	-0.186615	1.43203	1.52071	1.48628	-0.387538	-0.192851	-0.131674
TR29429|c0_g4_i18	valencene synthase-like	-0.443541	-0.429709	-0.401086	-0.417372	-0.414645	-0.414645	-0.402436	-0.401086		-0.160493	-0.280737	-0.0729627	1.64507	1.68852	1.60228	-0.342894	-0.397042	-0.357223
TR5626|c3_g1_i2	ribokinase [Burkholderia CCGE1001]	-0.430957	-0.693005	-0.463117	-0.609338	-0.232498	-0.547989	-0.520306	-0.400572		-0.147595	-0.170301	-0.148497	1.51826	1.57493	1.62246	-0.199429	-0.00445029	-0.147595
TR27979|c0_g1_i7	molecular chaperone	-0.444424	-0.485667	-0.349475	-0.445826	-0.402964	-0.337709	-0.444424	-0.349475		-0.308068	-0.0688268	-0.151098	1.46181	1.56187	1.42468	-0.385362	-0.253006	-0.0220441
TR26582|c0_g1_i4	MULTISPECIES: universal stress A [Burkholderia]	-0.360308	-0.49765	-0.159289	-0.433799	-0.383087	-0.136142	-0.23662	-0.337394		-0.361923	-0.340575	-0.384097	1.48407	1.60141	1.79095	-0.475961	-0.226851	-0.542736
TR26599|c1_g2_i1	multidrug DMT transporter permease [Legionella longbeachae]	-0.376193	-0.557024	-0.421922	-0.496724	-0.31392	-0.348522	-0.536932	-0.266398		-0.199644	-0.121461	-0.143087	1.73288	1.77839	1.79967	-0.470804	-0.523977	-0.534332
TR28913|c3_g2_i4	4-alpha-glucanotransferase DPE2	-0.44789	-0.356885	-0.326923	-0.371438	-0.380776	-0.328213	-0.367455	-0.406431		-0.176468	-0.162596	-0.0119739	1.59016	1.42925	1.22192	-0.256472	-0.402349	-0.245464
TR20530|c0_g1_i8	PREDICTED: uncharacterized protein LOC8271772 isoform X1	-0.45781	-0.50104	-0.319408	-0.623653	-0.454013	-0.35792	-0.45705	-0.390938		-0.229671	-0.130568	-0.0729361	1.62782	1.65656	1.62907	-0.382973	-0.171141	-0.364321
TR21030|c0_g1_i1		-0.534906	-0.46236	-0.472152	-0.0257303	-0.214175	-0.508636	-0.615809	-0.270732		-0.104768	-0.153174	0.0192281	1.17583	1.51076	1.54008	-0.232782	-0.248824	-0.40184
TR5601|c0_g6_i13	[Nematostella vectensis]	-0.253907	-0.387825	-0.309952	-0.437923	-0.334654	-0.287961	-0.37191	-0.253907		-0.17957	-0.338218	-0.293716	1.45153	1.45942	1.4262	-0.262909	-0.37191	-0.252785
TR24396|c1_g1_i2	metallophosphoesterase [Frankia 1c]	-0.56167	-0.495948	-0.334421	-0.470637	-0.330009	-0.589963	-0.659759	-0.362681		-0.25456	-0.374369	-0.292328	1.66953	1.62837	1.5675	-0.125346	-0.0235824	0.00986779
TR29429|c0_g4_i35	valencene synthase-like	-0.404573	-0.455059	-0.324579	-0.39287	-0.338231	-0.387699	-0.38899	-0.362119		-0.144807	-0.210623	-0.237117	1.61456	1.65364	1.42407	-0.394166	-0.242941	-0.408495
TR20530|c0_g1_i1	PREDICTED: uncharacterized protein LOC8271772 isoform X1	-0.525046	-0.462854	-0.464738	-0.594846	-0.447871	-0.36755	-0.403835	-0.325293		-0.189814	-0.180496	-0.270444	1.82066	1.87319	1.83094	-0.483713	-0.409266	-0.399024
TR24396|c1_g1_i1	metallophosphoesterase [Frankia 1c]	-0.417942	-0.518047	-0.555104	-0.531524	-0.394244	-0.511355	-0.655489	-0.257148		-0.185184	-0.496861	-0.276101	1.6616	1.55013	1.49455	-0.0223774	0.201127	-0.0860361
TR15731|c0_g2_i1	uncharacterized mitochondrial g00810-like	-0.530018	-0.506817	-0.522651	-0.0260698	-0.75899	-0.144516	-0.525102	-0.53495		-0.0400259	-0.156818	-0.334606	1.95822	1.69703	1.30899	-0.526329	-0.316445	-0.0409026
TR21385|c1_g1_i2	probable methyltransferase PMT9-like	-0.336159	-0.439936	-0.344086	-0.299732	-0.244285	-0.319132	-0.294602	-0.411894		-0.302303	-0.200453	-0.227081	1.55688	1.36924	1.40712	-0.260447	-0.299732	-0.353389
TR24419|c0_g1_i10	aldehyde dehydrogenase	-0.328262	-0.414374	-0.399832	-0.499294	-0.259138	-0.465373	-0.416463	-0.371182		-0.272322	-0.149948	-0.121549	1.50181	1.47276	1.39209	-0.224864	-0.254458	-0.189597
TR10985|c0_g1_i1	pentatricopeptide repeat-containing At3g22470, mitochondrial-like	-0.571594	-0.452137	-0.478983	-0.474319	-0.502534	-0.472457	-0.660989	-0.49874		-0.377082	-0.348633	-0.109267	1.50363	1.51563	1.68115	-0.0998966	0.301969	0.0442538
TR26985|c3_g1_i11	60 kDa inner membrane [Medicago truncatula]	-0.329598	-0.443951	-0.379639	-0.360793	-0.463923	-0.146872	-0.466041	-0.294351		-0.0643154	-0.179525	-0.229934	1.36965	1.33022	1.20299	-0.283102	-0.095133	-0.165686
TR13602|c0_g1_i1	family [Rhodomicrobium vannielii]	-0.381271	-0.48544	-0.275273	-0.481844	-0.516989	-0.495678	-0.490851	-0.373475		-0.113498	0.016778	-0.109331	1.39871	1.48837	1.27981	-0.223306	-0.0741581	-0.162552
TR28913|c3_g2_i5	4-alpha-glucanotransferase [Lactococcus lactis]	-0.474596	-0.474596	-0.337436	-0.372286	-0.457032	-0.493654	-0.445853	-0.384092		-0.11652	-0.340884	-0.332853	1.89109	1.73284	1.66915	-0.41041	-0.291131	-0.361742
TR29429|c0_g4_i2	valencene synthase-like	-0.442928	-0.430365	-0.361167	-0.41791	-0.455602	-0.349293	-0.401468	-0.387909		-0.135939	-0.157634	-0.149603	1.60567	1.69502	1.51475	-0.342738	-0.412408	-0.370471
TR26985|c3_g1_i2	pre translocase subunit	-0.299447	-0.53061	-0.387519	-0.527095	-0.524465	-0.496703	-0.49327	-0.290482		-0.166379	-0.190499	-0.285277	1.54501	1.4508	1.49187	-0.138627	-0.00857842	-0.148719
TR26945|c0_g1_i1	cytochrome P450 family 71 [Medicago truncatula]	-0.257166	-0.494738	-0.492036	-0.588298	-0.505595	-0.328875	-0.41581	-0.181217		-0.206461	0.0138739	-0.265216	1.43212	1.35731	1.58259	-0.258313	-0.179043	-0.213119
TR27031|c0_g4_i10	glycogen debranching [Frankia 1c]	-0.303408	-0.277705	-0.3268	-0.291176	-0.314369	-0.287122	-0.314369	-0.273689		-0.257732	-0.166773	-0.180496	1.24282	1.27426	1.35474	-0.325413	-0.283079	-0.269683
TR29429|c0_g4_i45	valencene synthase-like	-0.427786	-0.401617	-0.371898	-0.401617	-0.440349	-0.358589	-0.426397	-0.332333		-0.216156	-0.120947	-0.181762	1.54237	1.59086	1.50609	-0.327139	-0.394809	-0.237923
TR24921|c0_g1_i1	sec61-gamma subunit of translocation complex [Medicago truncatula]	-0.520217	-0.40122	-0.36703	-0.442079	-0.465674	-0.476618	-0.38989	-0.383322		-0.0440845	0.0829873	-0.118884	1.50289	1.52475	1.2572	-0.296134	-0.258298	-0.204375
TR29265|c1_g1_i1	pentatricopeptide repeat-containing At4g30825, chloroplastic-like	-0.345986	-0.288014	-0.284329	-0.329943	-0.276987	-0.332985	-0.223788	-0.222377		-0.163652	-0.166363	-0.120962	1.30063	1.24664	1.24332	-0.356781	-0.35833	-0.3201
TR26004|c0_g4_i8		-0.216643	0.0698506	-0.518607	-0.402143	-0.184831	-0.441402	-0.142879	-0.32567		-0.0288543	-0.262782	-0.162791	1.33062	1.23286	1.24253	-0.518607	-0.371276	-0.299383
TR29429|c0_g4_i3	valencene synthase-like	-0.389823	-0.389823	-0.346795	-0.338868	-0.428556	-0.360104	-0.414603	-0.400784		-0.0659855	-0.120433	-0.00304095	1.5356	1.4524	1.28594	-0.302441	-0.383015	-0.329674
TR26719|c1_g2_i1		-0.543669	-0.104408	-0.312273	-0.631212	-0.584475	-0.752923	-0.313906	-0.142589		-0.144041	-0.455718	-0.111017	1.72107	1.46318	1.49772	-0.260447	-0.113859	-0.211432
TR15764|c0_g1_i1	phosphatase 1K, mitochondrial-like	-0.204065	-0.158506	-0.541967	-0.650027	-0.442365	-0.413959	-0.435902	-0.514468		-0.054417	0.032713	-0.0722063	1.6179	1.44509	1.47748	-0.30899	-0.515441	-0.260868
TR28520|c1_g1_i5	ATPase AAA	-0.385778	-0.355182	-0.340641	-0.440103	-0.274983	-0.254394	-0.27696	-0.383647		-0.31199	-0.173014	-0.215971	1.40086	1.32047	1.40426	-0.27301	-0.243725	-0.196202
TR13080|c0_g1_i2	BRASSINOSTEROID INSENSITIVE 1-associated receptor kinase 1-like	-0.387596	-0.376822	-0.213592	-0.400633	-0.388678	-0.304594	-0.348127	-0.21551		-0.066101	-0.0993685	-0.168297	1.40641	1.30467	1.37424	-0.316898	-0.3941	-0.405005
TR19093|c0_g1_i3	hypothetical protein	-0.31895	-0.414939	-0.296725	-0.445027	-0.671798	-0.229464	-0.379756	-0.535436		-0.120716	-0.111225	-0.194466	1.61582	1.60866	1.42124	-0.367275	-0.199989	-0.359951
TR39552|c0_g1_i1	60S ribosomal export NMD3	-0.371931	-0.477609	-0.477609	-0.274721	-0.0213287	-0.367914	-0.268468	-0.367914		-0.0957721	-0.175436	-0.274721	1.19232	1.58071	1.2514	-0.270966	-0.477609	-0.102431
TR10796|c0_g1_i1		-0.315498	-0.301913	-0.395473	-0.315498	-0.326459	-0.395473	-0.395473	-0.395473		-0.178863	-0.395473	-0.10741	1.46648	1.48658	1.51103	-0.30869	-0.30869	-0.323711
TR20530|c0_g1_i9		-0.471426	-0.411305	-0.47842	-0.630578	-0.437641	-0.264464	-0.271128	-0.486856		-0.374311	-0.299333	-0.0560401	1.75624	1.72111	1.63171	-0.379538	-0.204676	-0.34334
TR28183|c1_g1_i3	beta-amylase 2, chloroplastic-like	-0.578387	-0.522669	-0.424728	-0.400463	-0.438626	-0.405703	-0.430057	-0.304349		-0.084195	0.00143792	0.0265562	1.71244	1.68977	1.55572	-0.431126	-0.487795	-0.477826
TR4384|c0_g1_i7	auxin-induced 5NG4-like	-0.346231	-0.556584	-0.531481	-0.536466	-0.477059	-0.370193	-0.460042	-0.259468		-0.215966	-0.246571	-0.424616	1.74538	1.74465	1.76085	-0.391975	-0.213112	-0.221118
TR24398|c0_g1_i1	[Nematostella vectensis]	-0.318854	-0.414099	-0.292893	-0.66475	-0.455096	-0.464725	-0.467949	-0.313044		-0.181085	-0.205094	-0.201512	1.5903	1.49748	1.45414	-0.332501	-0.11895	-0.111368
TR26433|c3_g4_i3	lysosomal protective -like	-0.541496	-0.38275	-0.37858	-0.46767	-0.402722	-0.50923	-0.489986	-0.319437		-0.308488	-0.247336	-0.27226	1.58799	1.58452	1.51058	-0.0839727	-0.166036	-0.113119
TR28520|c1_g1_i4	ATP-dependent protease	-0.62997	-0.222164	-0.203258	-0.419996	-0.365934	-0.325459	-0.544772	-0.476164		-0.303241	-0.271949	-0.221258	1.83339	1.56852	1.46427	-0.0930878	-0.540246	-0.248686
TR22972|c0_g1_i5	PI-PLC X domain-containing At5g67130-like	-0.450398	-0.461169	-0.41856	-0.440891	-0.353567	-0.465982	-0.516264	-0.501365		-0.174504	-0.203349	-0.217484	1.53613	1.54393	1.57237	-0.176475	-0.228687	-0.043731
TR1022|c3_g2_i11	MULTISPECIES: beta-glucosidase [Streptomyces]	-0.611416	-0.46491	-0.5127	-0.438655	-0.270877	-0.577754	-0.295745	-0.396475		-0.162948	-0.209445	-0.0992095	1.39637	1.16852	1.35266	-0.100537	0.135919	0.0872037
TR21876|c0_g2_i1	serine threonine- kinase At5g01020-like	-0.628605	-0.598232	-0.360602	-0.485757	-0.333979	-0.478263	-0.471055	-0.338948		-0.00642592	-0.186244	-0.219595	1.75842	1.76101	1.82056	-0.43168	-0.397823	-0.40278
TR12344|c1_g1_i2	NAC domain-containing 68-like	-0.631816	-0.578637	-0.615971	-0.714606	-0.482125	-0.612036	-0.364274	-0.556541		-0.163792	-0.0804341	-0.00420652	1.48244	1.63125	1.48262	-0.024457	0.192622	0.0399688
TR5633|c0_g1_i2	alpha,alpha-trehalose-phosphate synthase [UDP-forming] 1 isoform X3	-0.341474	-0.21568	-0.501444	-0.202251	-0.0867	-0.492076	-0.177637	0.134307		-0.520365	-0.254753	-0.126008	1.39885	1.12063	1.30893	-0.188945	-0.410392	-0.444996
TR20530|c0_g1_i10	PREDICTED: uncharacterized protein LOC8271772 isoform X1	-0.536772	-0.558111	-0.474587	-0.594392	-0.394925	-0.485903	-0.343931	-0.314716		-0.205928	-0.110015	-0.0839884	1.62169	1.67989	1.69834	-0.424376	-0.277534	-0.194745
TR26004|c0_g3_i3	cytochrome C biogenesis	-0.167554	-0.32662	-0.393313	-0.0177865	-0.204782	-0.180584	-0.244516	-0.361641		-0.0979197	-0.344432	-0.187874	1.29907	1.19081	1.19698	-0.327425	-0.485524	-0.346878
TR29455|c4_g1_i2	receptor-like serine threonine- kinase ALE2-like	-0.375766	-0.357078	-0.329492	-0.388044	-0.299744	-0.484128	-0.537836	-0.367326		-0.188185	-0.119645	0.0669833	1.52346	1.40145	1.41836	-0.413884	-0.282891	-0.266233
TR28913|c3_g2_i9	4-alpha-glucanotransferase [Lactococcus lactis]	-0.497397	-0.508088	-0.312168	-0.43373	-0.443958	-0.432598	-0.338428	-0.609328		-0.253025	-0.240094	-0.369501	1.8186	1.7683	1.75445	-0.265064	-0.328919	-0.309049
TR25326|c0_g1_i1	procollagen-proline dioxygenase [Burkholderia CCGE1002]	-0.63016	-0.514506	-0.236205	-0.449318	-0.134286	-0.42325	-0.590569	-0.373447		-0.0436689	-0.0636639	-0.134286	1.57898	1.48919	1.41333	-0.352482	-0.121332	-0.414335
TR21862|c0_g1_i2	TRANSPARENT TESTA 12-like	-0.413533	-0.317939	-0.333641	-0.451245	-0.38431	-0.408408	-0.348287	-0.383053		-0.00202996	0.0199963	-0.136449	1.33736	1.36755	1.35968	-0.375532	-0.240759	-0.289394
TR29429|c0_g4_i38	valencene synthase-like	-0.411256	-0.45101	-0.422114	-0.49189	-0.408554	-0.449621	-0.383138	-0.462172		-0.203814	-0.202643	-0.103186	1.76302	1.71055	1.62249	-0.404511	-0.337458	-0.364692
TR28185|c0_g1_i11	pentatricopeptide repeat-containing At2g35130	-0.450348	-0.59416	-0.42459	-0.468363	-0.224659	0.00287519	-0.0140979	-0.119897		-0.286725	-0.390392	-0.148191	1.32261	1.68752	1.25231	-0.312214	-0.702106	-0.129575
TR4384|c0_g1_i2	auxin-induced 5NG4-like	-0.546845	-0.517774	-0.342856	-0.365255	-0.4437	-0.296542	-0.340897	-0.52369		-0.268954	-0.20934	-0.363928	1.66122	1.70409	1.76693	-0.114779	-0.401559	-0.396123
TR19346|c1_g2_i1		-0.414178	-0.320612	-0.395153	-0.663417	-0.364873	-0.363111	-0.484248	-0.713037		-0.356963	-0.14009	-0.282656	1.47473	1.39916	1.70438	-0.146136	-0.0788156	0.145022
TR27031|c0_g4_i14	glycogen debranching [Burkholderia CCGE1002]	-0.305229	-0.279308	-0.303853	-0.359942	-0.290165	-0.290165	-0.317672	-0.317672		-0.221009	-0.106231	-0.16998	1.30656	1.29434	1.27744	-0.301105	-0.301105	-0.314898
TR26985|c3_g1_i3	pre translocase subunit	-0.434406	-0.408507	-0.388292	-0.355502	-0.286373	-0.453454	-0.421845	-0.346996		-0.218852	-0.247856	-0.146948	1.31557	1.36171	1.40339	-0.222738	-0.023203	-0.125694
TR24053|c0_g1_i5	MULTISPECIES: acetyl- carboxylase	-0.261695	-0.418341	-0.313049	-0.30303	-0.297052	-0.365255	-0.359015	-0.294072		-0.304029	-0.406493	-0.409715	1.61718	1.67306	1.46661	-0.347642	-0.369431	-0.308031
TR25377|c0_g1_i1	ribosome recycling factor	-0.288635	-0.361971	-0.486698	-0.47134	-0.727706	-0.693891	-0.234966	-0.536773		-0.486698	-0.17698	-0.359318	1.63869	1.71598	1.70905	-0.00265019	0.0508518	-0.286953
TR24847|c0_g2_i7	lysosomal protective -like	-0.566635	-0.543055	-0.396849	-0.43289	-0.467517	-0.421531	-0.457041	-0.386873		-0.346569	-0.270207	-0.253996	1.4078	1.46584	1.38566	0.0195779	0.141005	0.123275
TR28274|c0_g1_i18	gigantea, partial [Pinus sylvestris]	-0.31941	-0.395419	-0.352316	-0.397786	-0.366155	-0.320532	-0.355763	-0.308235		0.00117162	0.066161	-0.144259	1.40754	1.33206	1.25956	-0.41207	-0.364996	-0.329542
TR29429|c0_g4_i13	valencene synthase-like	-0.349463	-0.338059	-0.40788	-0.413189	-0.358396	-0.369964	-0.371255	-0.434622		-0.229882	-0.159046	-0.196316	1.51176	1.60793	1.4568	-0.260654	-0.363526	-0.324241
TR29429|c0_g4_i7	valencene synthase-like	-0.302582	-0.35055	-0.344147	-0.401497	-0.410835	-0.332692	-0.274305	-0.345425		-0.21819	-0.147355	-0.196111	1.54189	1.40301	1.37145	-0.37776	-0.364739	-0.250159
TR23915|c0_g2_i4	ankyrin [Burkholderia CCGE1001]	-0.528477	-0.703595	-0.358552	-0.627255	-0.45149	-0.561644	-0.686278	-0.438747		-0.00457993	-0.244064	-0.188151	1.66441	1.62896	1.46839	0.102671	0.0351116	-0.106705
TR38451|c0_g1_i1	PLATZ transcription factor family [Medicago truncatula]	-0.275094	-0.129948	-0.266568	-0.0714966	-0.393425	-0.153335	-0.515103	-0.267783		-0.515103	-0.165738	-0.275094	1.3802	1.37086	1.3345	-0.515103	-0.258093	-0.283671
TR5414|c1_g1_i1	RNA helicase	-0.480739	-0.447572	-0.338078	-0.588023	-0.257271	-0.641365	-0.374509	-0.396946		-0.124574	-0.181307	-0.229967	1.29387	1.37594	1.1981	0.150712	-0.0154061	0.0571307
TR20530|c0_g1_i3	PREDICTED: uncharacterized protein LOC8271772 isoform X1	-0.555189	-0.514369	-0.377433	-0.508137	-0.403543	-0.388202	-0.298236	-0.265748		-0.316874	-0.156665	-0.204566	1.73206	1.71751	1.73834	-0.371136	-0.35987	-0.467936
TR4587|c0_g2_i12	uncharacterized mitochondrial g00810-like	-0.319833	-0.319833	-0.319833	-0.319833	-0.319833	-0.171876	-0.319833	-0.319833		-0.319833	-0.319833	-0.319833	1.43804	1.52937	1.22218	-0.319833	-0.319833	-0.179709
TR27245|c1_g3_i2	molecular chaperone	-0.47943	-0.617445	-0.44618	-0.631189	-0.532304	-0.341461	-0.491914	-0.419981		-0.256306	0.0802065	0.0856534	1.4639	1.58387	1.67637	-0.313166	-0.109324	-0.251304
TR20820|c0_g3_i3	heat shock Hsp20 [Burkholderia CCGE1002]	-0.264557	-0.50766	-0.819403	-0.496669	-0.42628	-0.568638	-0.218154	-0.390536		-0.376839	-0.3256	-0.047108	1.7886	1.71987	1.87115	-0.366798	-0.338817	-0.232562
TR21210|c0_g3_i3	tubulin epsilon chain-like	-0.515762	-0.773504	-0.329115	-0.480284	-0.508086	-0.514052	-0.696847	-0.431068		-0.384257	-0.167899	-0.266619	1.77277	1.84448	1.76593	-0.103506	-0.111885	-0.100297
TR29429|c0_g4_i25	valencene synthase-like	-0.376515	-0.401538	-0.410867	-0.440586	-0.385684	-0.437859	-0.437859	-0.397558		-0.0951023	-0.171196	-0.163291	1.6892	1.69481	1.55463	-0.406861	-0.406861	-0.406861
TR20692|c0_g2_i3	hypothetical protein MTR_7g112650 [Medicago truncatula]	-0.588063	-0.520503	-0.519753	-0.498914	-0.493383	-0.715346	-0.459196	-0.443112		-0.260722	0.00747128	-0.0860023	1.3644	1.56106	1.44698	-0.0552529	0.137698	0.122648
TR26555|c0_g1_i5		-0.0646723	-0.469575	-0.469575	-0.469575	-0.469575	-0.246771	-0.469575	-0.245535		-0.0767085	-0.469575	-0.469575	1.69682	1.42456	1.44077	-0.249245	-0.469575	0.0773807
TR23915|c0_g2_i6	ankyrin [Burkholderia CCGE1001]	-0.560676	-0.476049	-0.311662	-0.389986	-0.42505	-0.574503	-0.543575	-0.528917		-0.208336	-0.252112	-0.175475	1.39803	1.47668	1.3248	0.121833	0.105304	0.0196923
TR24902|c0_g1_i1	short-chain dehydrogenase reductase SDR [Frankia 1c]	-0.432398	-0.419282	-0.3027	-0.256483	-0.365463	-0.246024	-0.32944	-0.279999		-0.334356	-0.359188	-0.28713	1.4496	1.50569	1.51528	-0.233344	-0.318441	-0.306318
TR19093|c0_g1_i5	hypothetical protein	-0.195209	-0.404682	-0.393204	-0.397497	-0.509992	-0.24399	-0.655809	-0.40901		-0.105257	0.00132378	-0.292478	1.54082	1.58683	1.4309	-0.386076	-0.262146	-0.304522
TR5494|c0_g1_i1	calcium-dependent lipid-binding ( domain) family [Medicago truncatula]	-0.373377	-0.529256	-0.219693	-0.437863	-0.276968	-0.559004	-0.401274	-0.276407		-0.336026	-0.392726	-0.543377	1.55426	1.41324	1.40765	-0.0156203	-0.0174963	0.00393253
TR28913|c3_g2_i2	4-alpha-glucanotransferase [Lactococcus lactis]	-0.263419	-0.444659	-0.462439	-0.506554	-0.332974	-0.168641	-0.403597	-0.366059		-0.244618	-0.433344	-0.181204	1.71612	1.5318	1.75126	-0.404824	-0.368452	-0.418394
TR4023|c0_g2_i7	glucan endo-1,3-beta-glucosidase 3-like isoform 1	-0.248831	-0.386556	-0.282474	-0.224648	-0.157038	-0.0741715	-0.223558	-0.262194		-0.186991	-0.198721	-0.268923	1.32835	1.43812	1.29566	-0.551079	-0.484307	-0.512641
TR5601|c0_g6_i8	[Nematostella vectensis]	-0.198947	-0.393196	-0.277324	-0.35895	-0.303621	-0.302415	-0.0867532	-0.231853		-0.345228	-0.307244	-0.334097	1.39347	1.32022	1.48465	-0.433545	-0.256159	-0.369013
TR29429|c0_g4_i10	valencene synthase-like	-0.370147	-0.370147	-0.391189	-0.434218	-0.417931	-0.379315	-0.419281	-0.378002		-0.014411	-0.131249	-0.145704	1.52845	1.57259	1.40419	-0.37276	-0.346835	-0.334045
TR22581|c0_g1_i2	probable galactinol--sucrose galactosyltransferase 2	-0.274187	-0.31292	-0.311518	-0.354163	-0.27146	-0.354163	-0.31292	-0.354163		-0.241796	-0.311518	-0.270099	1.49943	1.30348	1.38396	-0.310118	-0.267379	-0.240462
TR26555|c0_g1_i3		-0.205098	-0.513109	-0.301474	-0.217974	-0.315244	-0.302721	-0.404752	-0.513109		-0.308969	-0.400743	-0.213279	1.46545	1.63582	1.62439	-0.513109	-0.195805	-0.320284
TR26733|c2_g1_i4	myb family transcription factor APL-like	-0.339867	-0.353956	-0.338466	-0.34127	-0.325915	-0.312096	-0.352541	-0.338466		-0.366755	-0.366755	-0.338466	1.6727	1.5879	1.46849	-0.337066	-0.294327	-0.32314
TR5601|c0_g5_i1	[Nematostella vectensis]	-0.164469	-0.260196	-0.569372	-0.569372	-0.569372	0.268167	-0.277769	-0.286043		-0.176505	-0.278948	-0.417513	1.47712	1.50308	1.08093	-0.159031	-0.0313309	-0.569372
TR27979|c0_g2_i1		-0.325735	-0.0229961	-0.320522	-0.469782	-0.469782	-0.321824	-0.469782	-0.469782		-0.0879446	0.052274	0.0381398	0.880716	1.51061	1.43672	-0.315328	-0.315328	-0.329657
TR17015|c0_g2_i2	tubulin gamma-1 chain-like [Ailuropoda melanoleuca]	-0.446968	-0.392092	-0.195391	-0.414547	-0.656241	-0.306487	-0.532383	-0.313503		-0.559234	-0.397673	-0.176879	1.32835	1.58828	1.70376	-0.236473	-0.0389394	0.0464271
TR20530|c0_g1_i6	PREDICTED: uncharacterized protein LOC8271772 isoform X1	-0.568827	-0.421202	-0.461218	-0.693916	-0.424129	-0.310794	-0.370929	-0.349213		-0.186335	-0.240114	-0.0995667	1.66617	1.73469	1.83218	-0.367404	-0.347129	-0.392261
TR24902|c0_g1_i8	short-chain dehydrogenase reductase SDR [Frankia 1c]	-0.318842	-0.317659	-0.30823	-0.265403	-0.406675	-0.310582	-0.370652	-0.392905		-0.327151	-0.412978	-0.328342	1.45654	1.57465	1.69909	-0.384211	-0.322397	-0.264263
191		0h-1	0h-2	2h-w1	2h-w2	12h-w1	12h-w2	12h-w3	24h-w1		2h-s1	2h-s2	2h-s3	12h-s1	12h-s2	12h-s3	24h-s1	24h-s2	24h-s3
TR18387|c0_g1_i3		-0.951161	-1.22525	-1.46067	-1.14123	-0.997181	-0.80354	-1.0758	-1.00678		-1.40956	-1.18717	-1.55529	5.23465	5.39317	5.20665	-1.03432	-0.981327	-1.00517
TR18387|c0_g1_i2		-1.09936	-1.15308	-0.984013	-0.939896	-1.07189	-0.931056	-1.05139	-1.28203		-1.44487	-1.43328	-1.41653	5.27504	5.45284	5.39192	-1.23041	-1.13343	-0.948568
TR1129|c0_g1_i1	ribulose-1,5-biphosphate synthetase	-0.908856	-0.949146	-0.852725	-0.99393	-0.945247	-1.04635	-1.00142	-0.98619		-1.48422	-1.52765	-1.58776	5.79102	5.81866	5.82269	-1.98873	-1.78206	-1.37809
20		0h-1	0h-2	2h-w1	2h-w2	12h-w1	12h-w2	12h-w3	24h-w1		2h-s1	2h-s2	2h-s3	12h-s1	12h-s2	12h-s3	24h-s1	24h-s2	24h-s3
TR4169|c2_g1_i6	cellulose synthase A catalytic subunit 7 [UDP-forming]-like isoform 2	-0.107535	-0.182023	-0.233346	-0.15783	0.0258909	-0.385162	-0.130108	-0.201674		-0.361945	-0.260568	-0.182023	1.08791	0.835758	0.982289	-0.40022	-0.0119173	-0.317495
TR26967|c0_g2_i16	gamma-glutamyl phosphate reductase	-0.300281	-0.278338	-0.213403	-0.251371	-0.207171	-0.257798	-0.239664	-0.310265		-0.247103	-0.312493	-0.3845	1.28652	1.28836	1.29569	-0.295866	-0.263175	-0.309152
TR22133|c0_g2_i2		-0.0994319	-0.160909	-0.012691	-0.168857	-0.0988477	-0.0011823	-0.0687904	-0.087213		-0.794549	-0.830954	-0.806901	1.35708	1.2398	1.08978	-0.109988	-0.2515	-0.194841
TR29615|c0_g1_i11		-0.130893	-0.197303	-0.0750544	-0.101587	-0.274444	-0.166631	-0.124077	-0.260674		-0.47231	-0.359943	-0.47231	1.19263	1.23212	1.09524	-0.165464	-0.304952	-0.41434
TR15561|c0_g1_i1	heat shock Hsp20 [Burkholderia CCGE1002]	-0.0449673	-0.349772	-0.126329	-0.457738	-0.300197	-0.445335	-0.243457	-0.326838		-0.114676	0.0344672	-0.309363	1.1242	1.22182	1.08742	-0.188865	-0.25916	-0.301213
TR22939|c0_g1_i2	lysosomal protective -like	-0.270923	-0.222283	-0.0521411	-0.111469	-0.074875	-0.0220928	-0.0863777	-0.115089		-0.205784	-0.459392	-0.30877	1.18492	0.852376	1.07205	-0.503786	-0.321261	-0.355109
TR3827|c2_g1_i9		-0.193547	-0.252136	-0.185021	-0.160936	-0.261069	-0.223167	-0.130214	-0.186236		-0.216946	-0.203353	-0.157357	1.04205	0.845023	0.985443	-0.319856	-0.103572	-0.279103
TR28976|c0_g1_i1	pentatricopeptide repeat-containing At4g21065-like	-0.22573	-0.276481	-0.30208	-0.298395	-0.210933	-0.208337	-0.309479	-0.123572		-0.499477	-0.509028	-0.470162	1.31722	1.37403	1.36854	-0.309479	-0.175013	-0.141616
TR22817|c0_g1_i1	receptor-like cytosolic serine threonine- kinase RBK1-like	-0.308001	-0.345375	-0.228793	-0.310547	-0.279032	-0.229998	-0.329792	-0.290299		-0.164035	-0.210842	-0.237248	1.19495	1.21943	1.23042	-0.256761	-0.27033	-0.183743
TR26060|c0_g1_i4	import apparatus [Medicago truncatula]	-0.233242	-0.233242	-0.231826	-0.260396	-0.260396	-0.260396	-0.260396	-0.231826		-0.231826	-0.260396	-0.260396	1.14233	1.28853	1.03062	-0.216351	-0.260396	-0.260396
TR2422|c0_g1_i2	monocopper oxidase SKU5-like	-0.625376	-0.104183	-0.354287	0.286229	-0.417435	0.110694	-0.084575	-0.302107		-0.406503	-0.482123	-0.633601	1.25295	0.773353	1.22841	-0.687069	0.16257	0.283054
TR27867|c1_g1_i3	DNA topoisomerase I	-0.154727	-0.31877	-0.283642	-0.0995743	-0.202668	-0.172978	-0.299594	-0.181267		-0.46514	-0.486665	-0.490093	1.19575	1.2867	1.28537	-0.206422	-0.207363	-0.198923
TR24929|c5_g2_i1		-0.308906	-0.00037673	-0.0570286	-0.187173	-0.0975944	-0.159233	-0.291023	-0.0579178		-0.204791	-0.755692	-0.309965	1.13961	0.962396	0.913789	-0.301516	-0.291023	0.00644454
TR26659|c0_g1_i1	uncharacterized mitochondrial g00810-like	-0.461729	-0.216741	0.146296	-0.295351	-0.319523	0.0278195	-0.63627	0.0780295		-0.658936	-0.442922	-0.550064	1.25608	0.926407	0.922595	0.137773	-0.106707	0.193243
TR29340|c0_g1_i17	acetyl- acetyltransferase	-0.283845	-0.231622	-0.29617	-0.14238	-0.236892	-0.0124265	-0.159167	-0.162297		-0.487048	-0.429348	-0.384063	1.06081	1.29953	1.29291	-0.344416	-0.135597	-0.347976
TR21884|c0_g1_i3	peptidylprolyl isomerase	-0.221205	-0.186961	-0.134075	-0.324534	-0.257005	-0.335209	-0.281867	-0.325294		-0.469884	-0.329099	-0.456502	1.32675	1.38366	1.35785	-0.296695	-0.173215	-0.276714
TR5669|c1_g1_i1		-0.198406	-0.241201	-0.739248	0.182536	0.0732615	-0.290913	-0.0647411	-0.18268		-0.606433	-0.432517	-0.317653	1.55748	1.29191	1.17034	-0.303006	-0.416663	-0.482068
TR21385|c1_g1_i17	probable methyltransferase PMT9-like	-0.263469	-0.237547	-0.262093	-0.277301	-0.248405	-0.262093	-0.248405	-0.221413		-0.166321	-0.288463	-0.247043	1.23498	1.08357	1.04296	-0.217407	-0.217407	-0.204135
TR20647|c0_g1_i3	1,4-beta-D-glucan glucohydrolase [Xanthomonas albilineans]	-0.30642	0.254704	-0.204108	-0.326299	-0.0346372	-0.19528	-0.290422	-0.127827		-0.251187	-0.591708	-0.313016	1.06369	1.18281	1.02585	0.0246925	-0.471235	-0.439615
TR26967|c0_g2_i7	gamma-glutamyl phosphate reductase	-0.244833	-0.267666	-0.189855	-0.270091	-0.180702	-0.202536	-0.250806	-0.201378		-0.194453	-0.229415	-0.243641	1.07662	1.11847	1.05741	-0.262829	-0.225881	-0.288407
TR29168|c1_g1_i1		-0.449013	-0.228062	0.0901678	-0.344598	-0.234424	0.111759	-0.226909	-0.0517394		-0.45846	-0.553602	-0.313651	1.25468	1.09063	1.19072	-0.197232	-0.246648	-0.433626
TR2574|c0_g1_i1	Peroxidase 48-like	-0.245697	-0.245697	-0.245697	-0.245697	-0.204454	-0.245697	-0.245697	-0.245697		-0.245697	-0.203053	-0.134666	0.92679	0.98266	1.29135	-0.201653	-0.245697	-0.245697
TR26967|c0_g2_i8	gamma-glutamyl phosphate reductase	-0.248918	-0.343246	-0.23502	-0.29254	-0.197218	-0.185862	-0.271655	-0.236085		-0.326145	-0.193079	-0.328413	1.2248	1.25957	1.24782	-0.230771	-0.321619	-0.321619
TR18415|c0_g1_i1	ethylene-responsive transcription factor WIN1-like	-0.381912	-0.343873	-0.326547	-0.246663	-0.226747	-0.301593	-0.252944	-0.326547		-0.112697	-0.0327114	-0.126469	1.17665	1.13973	1.00252	-0.229221	-0.23046	-0.180518
TR3635|c0_g1_i1	pentatricopeptide repeat-containing At1g05670, mitochondrial-like	-0.341731	-0.324816	-0.172901	-0.372505	-0.210837	-0.223982	-0.330136	-0.280368		-0.310723	-0.109013	-0.322163	1.22853	1.16282	1.21854	-0.146849	-0.248118	-0.215753
TR28612|c1_g1_i8	protease Do-like 10, mitochondrial-like	-0.306476	-0.379283	-0.161532	-0.364061	-0.0131125	-0.166805	-0.123099	-0.277667		-0.464376	-0.402732	-0.417112	1.2812	1.3333	1.23596	-0.269703	-0.242725	-0.261782
TR24633|c0_g1_i7	aldehyde dehydrogenase [Frankia 1c]	-0.151805	-0.429354	-0.282839	-0.392322	-0.116864	-0.27212	-0.159192	-0.0869697		-0.422819	-0.217633	-0.145922	1.28608	1.29691	1.24002	-0.425192	-0.327082	-0.392902
TR18063|c0_g1_i4	PREDICTED: uncharacterized protein LOC107260861 isoform X1 [Ricinus communis]	-0.312651	-0.361	-0.233529	-0.291535	-0.307655	-0.282929	-0.237087	-0.357123		-0.0491996	-0.215871	-0.0936589	1.10816	1.21834	1.16048	-0.247814	-0.2359	-0.261033
TR20460|c0_g1_i1	pentatricopeptide repeat-containing At4g13650-like	-0.111639	-0.256587	-0.16168	-0.239627	-0.21559	-0.173711	-0.366212	-0.142834		-0.299882	-0.377763	-0.404686	1.05614	1.03015	0.985773	-0.017385	-0.228081	-0.0763916
TR28520|c1_g1_i1	ATP-dependent Clp protease ATP-binding subunit clpX2 [Erwinia pyrifoliae DSM 12163]	-0.358879	-0.261301	-0.292352	-0.361229	-0.209578	-0.33906	-0.222336	-0.304736		-0.285642	-0.164767	-0.210637	1.18882	1.19683	1.0951	-0.128293	-0.181279	-0.160669
TR22817|c0_g1_i17	receptor-like cytosolic serine threonine- kinase RBK1-like	-0.384823	-0.296962	-0.266747	-0.347452	-0.196239	-0.368688	-0.356704	-0.231063		-0.165718	-0.17621	-0.214147	1.21984	1.23047	1.12379	-0.184424	-0.125624	-0.259292
TR20933|c1_g1_i2	PREDICTED: uncharacterized protein LOC8281932 isoform X2	-0.0841193	-0.207435	-0.600391	-0.241204	-0.067951	-0.33855	-0.10237	-0.18916		-0.23286	-0.208798	-0.438938	1.05156	1.21168	1.22663	-0.212211	-0.278642	-0.287255
TR13080|c0_g1_i1	PAN domain-containing At5g03700-like	-0.402363	-0.236379	-0.213693	-0.325068	-0.0954154	-0.205144	-0.228777	-0.112301		-0.238559	-0.214765	-0.228777	1.22394	1.13836	1.19072	-0.253906	-0.448285	-0.34959
TR35795|c0_g1_i1		-0.308144	-0.283524	-0.117673	0.175686	-0.524754	0.062131	0.0582838	-0.117673		-0.524754	-0.308144	-0.524754	1.06645	0.389811	0.849312	0.0544263	-0.103598	0.15692
TR27166|c0_g1_i3	pentatricopeptide repeat-containing At1g05670, mitochondrial-like	-0.287902	-0.264636	-0.161605	-0.313421	-0.239514	-0.382454	-0.292509	-0.276907		-0.549925	-0.579454	-0.452892	1.55264	1.65188	1.45613	-0.300837	-0.175152	-0.383436
TR4500|c2_g5_i5	solute carrier family 25 member 41-like	-0.0287344	-0.143413	-0.0144266	-0.0029471	-0.176408	-0.181727	-0.121342	-0.0508134		-0.76707	-0.551056	-0.757961	1.08606	0.989973	1.03685	-0.142672	-0.144897	-0.0294193
TR28315|c0_g1_i4	RNA helicase	-0.144867	-0.228185	-0.216574	-0.290292	-0.154726	-0.247044	-0.183097	-0.187138		-0.526369	-0.436559	-0.446212	1.41792	1.38618	1.43616	-0.433195	-0.440412	-0.305586
TR21385|c1_g1_i24	probable methyltransferase PMT9-like	-0.296499	-0.257767	-0.201551	-0.297902	-0.24148	-0.282546	-0.24283	-0.268727		-0.133601	-0.212091	-0.200239	1.14871	1.1101	1.03632	-0.196309	-0.265979	-0.197618
TR29917|c2_g1_i15	bifunctional nuclease 1	-0.257255	-0.344464	-0.157448	-0.28602	-0.171181	-0.0885061	-0.122936	-0.196703		-0.29518	-0.275269	-0.477479	1.23704	1.16691	1.16174	-0.317913	-0.218717	-0.356617
TR26896|c2_g1_i3	acyl- -binding domain-containing 3	-0.252879	-0.131038	-0.166002	-0.319625	-0.139189	-0.178547	-0.277408	-0.0111908		-0.420319	-0.370292	-0.302361	1.0706	0.629108	1.10119	0.0193386	-0.151502	-0.0998814
TR22592|c0_g2_i3	serine threonine- kinase SAPK2-like	-0.27305	-0.316632	-0.218728	-0.387021	-0.098738	-0.354383	-0.266287	-0.176907		-0.221995	-0.265163	-0.361572	0.950472	1.248	1.2807	-0.318963	-0.150723	-0.0690111
TR24909|c0_g1_i2	probable LRR receptor-like serine threonine- kinase At1g56130-like	-0.325934	-0.215106	-0.113134	-0.308487	-0.223257	-0.348045	-0.195931	-0.161261		-0.121679	-0.209023	-0.233511	1.1905	1.05089	1.2517	-0.310656	-0.415319	-0.311742
TR26733|c2_g1_i5		-0.219089	-0.219089	-0.219089	-0.219089	-0.219089	-0.219089	-0.219089	-0.219089		-0.219089	-0.219089	-0.219089	0.960422	1.0349	1.07193	-0.219089	-0.219089	-0.219089
TR24633|c0_g1_i1	aldehyde dehydrogenase [Frankia 1c]	-0.218291	-0.20859	-0.2974	-0.286691	-0.252312	-0.321433	-0.105164	-0.219176		-0.178153	-0.267338	-0.300675	1.26985	1.31564	1.40005	-0.406581	-0.383082	-0.540661
TR25895|c0_g1_i13	DNA-binding family [Medicago truncatula]	-0.280216	-0.169104	-0.15405	-0.25216	-0.218362	-0.107872	-0.428109	-0.322229		-0.384117	-0.313282	-0.20796	1.12141	1.06033	1.08381	-0.0472773	-0.137176	-0.243636
TR21385|c1_g1_i21	probable methyltransferase PMT9-like	-0.257066	-0.283462	-0.188513	-0.284864	-0.216348	-0.296136	-0.216348	-0.25569		-0.199054	-0.199054	-0.200377	1.17304	0.978638	1.10558	-0.196411	-0.183272	-0.28066
TR5459|c0_g2_i19	thermosome subunit [Methanocella paludicola]	-0.0723438	-0.172827	-0.077175	-0.125772	0.0125278	-0.161881	-0.0887142	-0.0496144		-0.39081	-0.379576	-0.432762	0.980048	1.07755	1.05206	-0.424274	-0.342025	-0.404406
TR28154|c0_g1_i23	molecular chaperone	-0.258488	-0.206765	-0.224872	-0.180543	-0.19727	-0.237792	-0.108571	-0.301922		-0.271713	-0.304185	-0.377352	1.22929	1.14471	1.2568	-0.288418	-0.312134	-0.360769
TR23838|c0_g1_i7	glycoside hydrolase family [Streptomyces -E]	-0.277857	-0.100757	-0.256058	-0.24811	-0.182798	-0.291796	-0.163447	-0.0976927		-0.356245	-0.431402	-0.445616	1.25612	1.17018	1.24812	-0.327245	-0.154929	-0.340464
TR22976|c0_g1_i3	ribonuclease III	-0.302698	-0.13358	-0.13358	-0.165289	-0.156827	-0.211275	-0.314152	-0.153083		-0.501431	-0.297522	-0.270899	1.13651	1.11958	1.07078	-0.140979	-0.240779	-0.304774
TR25047|c0_g1_i15		-0.223086	-0.223086	-0.221671	-0.223086	-0.195045	-0.167538	-0.25024	-0.25024		-0.25024	-0.25024	-0.221671	1.00737	1.03487	1.08261	-0.25024	-0.19227	-0.206196
TR28520|c1_g1_i9	ATPase AAA	-0.320224	-0.235107	-0.297628	-0.377126	-0.289802	-0.332804	-0.335103	-0.310012		-0.131569	-0.20116	-0.153719	1.17064	1.26436	1.12913	-0.1639	-0.207464	-0.208518
TR25966|c0_g2_i6	PREDICTED: uncharacterized protein At3g49720-like	-0.289298	-0.200598	-0.0558319	-0.363741	-0.189762	-0.416742	-0.28091	-0.382688		-0.330902	-0.212513	-0.0204916	1.19778	1.00888	1.15282	-0.186821	-0.270493	-0.158694
TR17756|c0_g2_i1	PREDICTED: uncharacterized protein LOC107260913	-0.221001	-0.238117	-0.157922	-0.134961	-0.130748	-0.0553605	0.0663063	-0.0852077		-0.243564	-0.336552	-0.33171	0.998318	1.04859	1.14485	-0.443244	-0.466412	-0.413262
TR19763|c0_g2_i1	proline-rich receptor kinase PERK1-like isoform 2	-0.197495	-0.285182	-0.0286653	-0.193918	-0.0191373	-0.198391	-0.193918	-0.0382566		-0.525931	-0.536087	-0.439725	1.03408	0.886434	0.913635	-0.0350524	-0.0871939	-0.0551965
TR26967|c0_g2_i6	gamma-glutamyl phosphate reductase	-0.253995	-0.253995	-0.2314	-0.19269	-0.223574	-0.278108	-0.235891	-0.243784		-0.258557	-0.246047	-0.331176	1.1849	1.12749	1.12004	-0.162453	-0.242653	-0.278108
TR27541|c0_g1_i11	HNH endonuclease [Frankia 1c]	-0.24782	-0.307744	-0.0267525	-0.138774	-0.330464	-0.196236	-0.40774	-0.243707		-0.0329501	-0.242681	-0.0716161	1.19324	1.00643	1.09882	-0.345812	-0.370265	-0.335927
TR30223|c0_g1_i1	PREDICTED: uncharacterized protein LOC107261858	0.00665697	-0.324806	-0.0334312	-0.11877	0.0281648	0.107231	-0.0794997	0.0570864		-0.628199	-0.647811	-0.737295	1.14381	1.11712	1.14571	-0.247963	-0.444435	-0.343584
TR21396|c0_g1_i5	F-box LRR-repeat At5g38386 [Ricinus communis]	-0.183365	-0.266667	-0.0239529	-0.169151	-0.142062	0.070914	-0.247625	-0.0769257		-0.357223	-0.38762	-0.369088	1.13265	1.13952	0.8818	-0.406392	-0.318014	-0.276792
TR28707|c0_g2_i5	pentatricopeptide repeat-containing At4g04790, mitochondrial isoform X4 [Ricinus communis]	-0.0450173	-0.277762	-0.177178	-0.20962	0.0347009	0.0219829	-0.105654	-0.073737		-0.494759	-0.360686	-0.375333	1.25109	0.979446	1.01398	-0.455323	-0.31459	-0.411536
TR27166|c0_g1_i1	pentatricopeptide repeat-containing At1g05670, mitochondrial-like	-0.368284	-0.287884	-0.139028	-0.388456	-0.241866	-0.32091	-0.293133	-0.330012		-0.467059	-0.532892	-0.538156	1.61855	1.62445	1.55322	-0.290708	-0.260334	-0.337502
TR28910|c1_g1_i1		0.118522	-0.306937	-0.306937	-0.306937	-0.306937	-0.306937	-0.0730489	-0.306937		-0.0903269	-0.306937	-0.306937	1.00107	0.902204	1.28522	-0.306937	-0.0742762	-0.306937
TR25480|c0_g1_i3	PREDICTED: uncharacterized protein At4g37920, chloroplastic-like	-0.224062	-0.41189	-0.287112	-0.452094	-0.161671	-0.193372	-0.263542	-0.109486		-0.391619	-0.317677	-0.70035	1.49665	1.43185	1.28241	-0.269576	-0.312904	-0.115547
TR27627|c1_g3_i7	1,4-alpha-glucan branching	-0.0551834	-0.204065	-0.0903524	-0.174112	-0.320536	-0.243109	-0.115146	0.118414		-0.296868	-0.397103	-0.280336	1.0004	1.00794	1.10367	-0.359843	-0.299806	-0.393961
TR26204|c0_g2_i2	3 -5 -bisphosphate nucleotidase	-0.241798	-0.258713	-0.310683	-0.289487	-0.127819	-0.313471	-0.179439	-0.232095		-0.281277	-0.198209	-0.265896	1.17501	1.19214	1.3049	-0.243569	-0.388892	-0.340702
TR28160|c1_g1_i1	PREDICTED: uncharacterized protein LOC100241547	-0.157623	-0.156145	-0.0808402	-0.371334	-0.425496	-0.123527	-0.24447	0.181649		-0.249189	-0.660205	-0.800925	1.36145	1.13774	1.10545	-0.0421078	-0.310886	-0.16355
TR28707|c0_g2_i10	pentatricopeptide repeat-containing At4g04790, mitochondrial isoform X4 [Ricinus communis]	-0.089506	-0.0221476	-0.11389	-0.128537	-0.0664082	-0.248391	0.0785272	-0.124861		-0.440608	-0.306535	-0.501264	1.06371	0.958926	1.00033	-0.367121	-0.345572	-0.346642
TR20837|c0_g1_i1	DELLA GAI1-like	-0.293424	-0.0882537	-0.0935946	-0.284235	0.0195655	-0.221499	-0.220038	0.0960375		-0.492448	-0.489805	-0.451586	0.876672	0.815301	0.792683	0.0537861	-0.0442837	0.0251203
TR22976|c0_g1_i8	ribonuclease III	-0.104995	-0.250729	-0.0940925	-0.235675	-0.144751	-0.189497	-0.231687	-0.246699		-0.236673	-0.451758	-0.466913	1.11179	1.14744	1.09521	-0.258823	-0.149446	-0.292698
TR5459|c0_g2_i6	thermosome subunit [Methanocella paludicola]	-0.0826522	-0.11593	-0.00635067	-0.130078	-0.0483711	-0.177198	-0.0577469	-0.149994		-0.427642	-0.37176	-0.470043	1.10681	1.08648	1.04163	-0.438318	-0.348561	-0.410274
TR14393|c0_g1_i1		-0.012135	-0.38144	-0.0328069	-0.0250202	0.0685206	-0.0706012	-0.26172	0.150264		-0.477351	-0.640944	-0.766595	1.07014	0.827954	1.05797	-0.258674	-0.19905	-0.0485074
TR14014|c0_g1_i1		-0.297457	-0.181393	-0.478878	-0.38667	-0.0750645	-0.117109	-0.119356	-0.292377		-0.301279	-0.287315	-0.381267	1.24708	1.31938	0.984222	-0.297457	-0.0363321	-0.29873
TR18750|c0_g1_i2	[Nematostella vectensis]	-0.202576	-0.433345	-0.320276	-0.423369	-0.31105	-0.129802	-0.347134	-0.0605233		-0.279216	-0.200445	-0.151251	1.08285	1.0519	1.25966	-0.195131	-0.217581	-0.122722
TR22976|c0_g1_i2	ribonuclease III	-0.329943	-0.274003	-0.124082	-0.314293	-0.0639612	-0.0615098	-0.200239	-0.294967		-0.393269	-0.556274	-0.481181	1.27326	1.23887	1.23089	-0.189492	-0.154238	-0.305564
TR1004|c1_g1_i11	2-succinylbenzoate-- ligase, chloroplastic peroxisomal	0.146702	-0.0674892	-0.264715	0.00903167	-0.290529	-0.440771	-0.104836	-0.265828		-0.140112	-0.268056	-0.639894	0.991443	0.824252	1.41738	-0.639894	-0.252531	-0.0141558
TR21385|c1_g1_i7	probable methyltransferase PMT9-like	-0.243148	-0.256733	-0.240446	-0.270447	-0.295465	-0.267693	-0.267693	-0.213704		-0.23775	-0.264945	-0.199205	1.14975	1.08875	1.02562	-0.155287	-0.182255	-0.16935
TR29891|c3_g2_i11	transcriptional antiterminator	-0.216052	-0.203485	-0.112567	-0.19351	-0.223645	-0.209755	-0.174989	-0.184837		-0.155493	-0.255721	-0.0857957	1.02248	0.80649	0.953452	-0.295177	-0.176217	-0.295177
TR27031|c0_g4_i11	glycogen debranching [Burkholderia CCGE1002]	-0.278711	-0.278711	-0.289671	-0.30488	-0.289671	-0.235682	-0.275984	-0.248991		-0.1939	-0.192613	-0.221183	1.18629	1.19517	1.21856	-0.258381	-0.258381	-0.273261
TR28147|c1_g1_i1	cobalamin biosynthesis	-0.269423	-0.122809	-0.102372	-0.29717	-0.28501	-0.292151	-0.167853	-0.217518		-0.647207	-0.554994	-0.656392	1.56492	1.57863	1.46808	-0.325462	-0.37945	-0.293822
TR28154|c0_g1_i22	molecular chaperone	-0.174115	-0.251866	-0.208412	-0.177508	-0.101414	-0.176376	-0.211887	-0.186596		-0.261436	-0.211887	-0.192305	1.10446	1.04747	1.0047	-0.413173	-0.294213	-0.295441
TR28035|c0_g1_i4	nucleolar 6	-0.299511	-0.286944	-0.219716	-0.374641	-0.164649	-0.198377	-0.319849	-0.280701		-0.251106	-0.262133	-0.2281	1.05264	0.904919	1.10984	-0.0819951	-0.0381604	-0.0615158
TR21385|c1_g1_i19	probable methyltransferase PMT9-like	-0.24953	-0.237193	-0.288599	-0.237193	-0.261973	-0.248154	-0.222257	-0.274524		-0.231744	-0.21821	-0.179665	1.10291	1.0746	1.02766	-0.175736	-0.190196	-0.190196
TR19078|c0_g1_i2	pentatricopeptide repeat-containing At4g21065-like	-0.342651	-0.210826	-0.175697	-0.243709	-0.20981	-0.268873	-0.261488	-0.148198		-0.45128	-0.462123	-0.513829	1.28112	1.18169	1.29335	-0.137536	-0.119305	-0.210826
TR25598|c1_g1_i2	glycosyl hydrolase family 3	-0.00676265	-0.411551	-0.226941	0.0784702	-0.0361599	-0.599649	-0.514792	-0.124039		-0.609139	-0.33775	-0.577124	1.61143	1.3715	1.3816	-0.241036	-0.331139	-0.42691
TR29340|c0_g1_i9	acetyl- acetyltransferase	-0.154465	-0.305479	-0.00166075	-0.319389	-0.219122	-0.0291569	-0.305479	-0.476393		-0.0789959	-0.29759	-0.125372	1.15853	0.85397	1.07971	-0.222852	-0.292681	-0.263574
TR25385|c0_g1_i3	molecular chaperone	-0.291424	-0.225804	-0.305779	-0.213572	-0.291424	-0.291424	-0.264536	-0.263135		-0.140993	-0.206821	-0.263135	1.27533	1.01557	1.08544	-0.234016	-0.205474	-0.178806
TR28154|c0_g1_i11	molecular chaperone	-0.15078	-0.211144	-0.378367	-0.266257	-0.0799461	-0.0691246	-0.203593	-0.275274		-0.27867	-0.288906	-0.350703	1.2477	1.23028	1.11122	-0.308441	-0.344759	-0.383233
TR4500|c2_g5_i10	solute carrier family 25 member 41-like	-0.0995672	0.0135351	-0.151424	-0.226207	-0.0662373	-0.253884	-0.00919552	-0.21373		-0.517717	-0.758115	-0.672385	1.07585	1.01088	1.01287	-0.0938394	0.0175095	-0.0683419
TR22592|c0_g2_i1	CBL-interacting kinase [Medicago truncatula]	-0.0859435	-0.12379	-0.21469	-0.17764	-0.330719	-0.378145	-0.252717	-0.162657		-0.153106	-0.384339	-0.289446	0.990251	1.10348	1.25305	-0.419529	-0.125865	-0.248191
TR22817|c0_g1_i20	receptor-like cytosolic serine threonine- kinase RBK1-like	-0.269697	-0.305844	-0.312169	-0.392991	-0.205888	-0.227244	-0.302062	-0.239246		-0.245285	-0.307107	-0.198839	1.35093	1.23338	1.07374	-0.216526	-0.253782	-0.181365
TR22976|c0_g1_i5		0.00828686	-0.124573	-0.17381	-0.286309	-0.134983	-0.167563	-0.19	-0.343512		-0.293094	-0.414656	-0.472889	1.07605	1.2548	1.07039	-0.314627	-0.255694	-0.237819
TR28707|c0_g2_i2	pentatricopeptide repeat-containing At4g04790, mitochondrial isoform X4 [Ricinus communis]	-0.294808	-0.153517	-0.142126	-0.0932161	0.0226505	-0.243346	-0.0999814	-0.126501		-0.267895	-0.396285	-0.289965	1.07239	0.869176	1.10143	-0.328178	-0.299667	-0.330165
TR24633|c0_g1_i3	aldehyde dehydrogenase [Frankia 1c]	-0.20899	-0.416053	-0.185295	-0.272758	-0.182252	-0.144532	-0.182252	-0.124784		-0.272296	-0.374277	-0.282036	1.32173	1.32494	1.44311	-0.471759	-0.518145	-0.454348
TR28315|c0_g1_i3	DEAD DEAH box helicase	-0.143945	-0.160385	-0.230562	-0.205975	-0.14956	-0.226105	-0.195773	-0.106147		-0.529855	-0.396463	-0.43938	1.31909	1.17452	1.21332	-0.296	-0.358032	-0.268754
TR5091|c0_g1_i1	isoprenylcysteine carboxyl methyltransferase [Burkholderia CCGE1001]	-0.293948	-0.255221	-0.254441	-0.41766	-0.26854	-0.321444	-0.318182	-0.218266		-0.280394	-0.310059	-0.323896	1.28325	1.22881	1.11487	-0.121978	-0.160894	-0.0820072
TR27270|c0_g1_i1	50S ribosomal L11	-0.250981	-0.160338	-0.0053236	-0.236834	-0.117903	-0.12251	-0.172447	-0.119158		-0.314736	-0.364472	-0.483343	1.27565	1.24785	1.13165	-0.418557	-0.389493	-0.499051
TR28612|c1_g1_i14	protease Do-like 10, mitochondrial-like	-0.16752	-0.231684	-0.435288	-0.201134	-0.267636	-0.152829	-0.0822306	-0.157954		-0.345683	-0.368416	-0.349028	1.10514	1.17231	1.07613	-0.142633	-0.252678	-0.198868
TR21385|c1_g1_i8	probable methyltransferase PMT9-like	-0.279267	-0.238782	-0.17023	-0.252615	-0.184742	-0.251225	-0.237406	-0.223718		-0.207463	-0.234658	-0.222357	1.06151	1.10229	0.972159	-0.206116	-0.192721	-0.234658
TR24512|c1_g2_i1	thioredoxin family , [Medicago truncatula]	-0.251973	-0.260304	-0.297926	-0.327772	-0.17645	-0.244608	-0.29507	-0.190534		-0.230898	-0.247365	-0.328746	1.19355	1.1474	1.21039	-0.307486	-0.240939	-0.151269
TR24348|c0_g1_i8	PREDICTED: uncharacterized protein LOC8279810	-0.325905	-0.247523	-0.328311	-0.386051	-0.261252	-0.317513	-0.240707	-0.248662		-0.0184762	-0.172099	-0.0409958	1.06641	1.18759	1.08958	-0.29498	-0.236181	-0.224927
TR29641|c1_g2_i6	[Nematostella vectensis]	-0.242867	-0.195529	-0.286634	-0.294926	-0.240863	-0.309551	-0.222953	-0.180088		-0.353257	-0.276337	-0.270193	1.2066	1.14242	1.20071	-0.291811	-0.271215	-0.113498
TR22817|c0_g1_i13	receptor-like cytosolic serine threonine- kinase RBK1-like	-0.288866	-0.275868	-0.221277	-0.315217	-0.235047	-0.197798	-0.273283	-0.283653		-0.191682	-0.178318	-0.205171	1.1278	1.09516	1.02494	-0.238825	-0.238825	-0.104076
TR18063|c0_g1_i3	PREDICTED: uncharacterized protein LOC107260861 isoform X1 [Ricinus communis]	-0.391877	-0.272619	-0.0766993	-0.285795	-0.265483	-0.276201	-0.375139	-0.276201		-0.258382	-0.186981	-0.123242	1.21025	1.36656	1.1497	-0.327297	-0.380269	-0.230322
TR5459|c0_g2_i12	thermosome subunit [Methanocella paludicola]	-0.0752402	-0.114969	-0.00982599	-0.146293	-0.0237204	-0.127417	-0.121803	-0.0885649		-0.401243	-0.49249	-0.42794	1.00764	1.07193	1.05192	-0.335504	-0.375032	-0.391452
TR2421|c0_g2_i1	thaumatin -like	-0.115605	-0.205308	-0.33868	-0.138292	-0.123814	-0.216237	-0.319697	-0.292839		-0.218433	-0.273304	-0.323237	1.06812	1.0838	1.05818	-0.103379	-0.293996	-0.247288
TR28154|c0_g1_i16	molecular chaperone	-0.297208	-0.212581	-0.147041	-0.289203	-0.213663	-0.150145	-0.214746	-0.168908		-0.339096	-0.301803	-0.293772	1.24626	1.27778	1.14059	-0.395679	-0.421697	-0.219085
TR21385|c1_g1_i12	probable methyltransferase PMT9-like	-0.292952	-0.305289	-0.236736	-0.267249	-0.290225	-0.263233	-0.290225	-0.263233		-0.260561	-0.273969	-0.221069	1.26306	1.22162	1.18925	-0.218474	-0.231495	-0.259227
TR22133|c0_g2_i1		-0.154145	-0.181194	-0.00627618	-0.00366379	-0.0400056	-0.203504	-0.050078	-0.0280109		-0.689981	-0.71007	-0.681605	1.1993	0.994051	0.958321	-0.210265	-0.0102037	-0.182671
TR23729|c0_g1_i3	AT hook motif DNA-binding family [Medicago truncatula]	-0.21536	-0.392057	-0.0255239	-0.301888	-0.136089	-0.0729511	-0.0639389	0.0428159		-0.335835	-0.437891	-0.208723	1.12524	1.17557	1.02919	-0.262693	-0.383623	-0.536249
TR28147|c1_g1_i5	cobalamin biosynthesis	-0.253291	-0.171698	-0.271923	-0.253291	-0.148361	-0.353397	-0.136244	-0.12306		-0.595712	-0.619377	-0.413831	1.54152	1.46946	1.40105	-0.327628	-0.401045	-0.34317
TR26910|c1_g2_i4	elongator complex 2-like	-0.38139	-0.096786	-0.0438993	-0.185069	0.0382669	-0.378868	-0.235118	-0.155277		-0.531992	-0.501501	-0.332592	0.871797	0.999708	1.00808	-0.206519	0.0822417	0.0489188
TR25377|c0_g3_i2	26S proteasome non-ATPase regulatory subunit 10 isoform X1 [Mustela putorius furo]	-0.363934	-0.374066	-0.266344	-0.273702	-0.343881	-0.300292	-0.303516	-0.20678		-0.268443	-0.19376	-0.159279	1.05768	0.91657	1.23443	-0.13802	0.0284902	-0.0451506
TR28924|c3_g1_i16	MULTISPECIES: beta-glucosidase [Streptomyces]	-0.116669	-0.528987	-0.111027	-0.405687	-0.124857	-0.20472	-0.257757	-0.176295		-0.361107	-0.291391	-0.441426	1.1948	1.26541	1.34168	-0.224212	-0.19143	-0.366324
TR28515|c4_g1_i1	abortive phage infection	-0.166069	-0.226433	-0.171264	-0.271469	-0.20603	-0.336513	-0.218882	-0.32373		-0.227515	-0.225352	-0.196465	1.1515	1.2026	1.42235	-0.360048	-0.397304	-0.449366
TR28154|c0_g1_i3	molecular chaperone	-0.0997044	-0.30082	-0.189568	-0.226462	-0.203989	-0.258523	-0.272484	-0.235549		-0.31039	-0.26084	-0.360459	1.27777	1.21786	1.14401	-0.305597	-0.356736	-0.258523
TR21396|c0_g1_i7	F-box LRR-repeat At5g38386 [Ricinus communis]	-0.0901466	-0.12775	-0.101916	-0.229507	-0.280979	-0.0755689	-0.261049	-0.322832		-0.293295	-0.303451	-0.16533	1.16685	1.11017	0.914729	-0.20921	-0.358857	-0.37186
TR5459|c0_g2_i2	thermosome subunit [Methanocella paludicola]	-0.144136	-0.166982	-0.027669	-0.0390155	-0.0929814	-0.136803	-0.113826	-0.0521752		-0.477596	-0.474512	-0.443272	1.14721	1.17399	1.0973	-0.450072	-0.346351	-0.453104
TR5459|c0_g2_i18	thermosome subunit [Methanocella paludicola]	-0.089803	-0.117148	-0.00240944	-0.153612	-0.0113047	-0.115349	-0.0315219	-0.0548974		-0.464962	-0.401463	-0.445994	0.982828	1.04287	1.02041	-0.354723	-0.400732	-0.402194
TR28154|c0_g1_i10	molecular chaperone	-0.238381	-0.218947	-0.0795976	-0.281231	-0.207814	0.0227641	-0.29081	-0.0630885		-0.225056	-0.422665	-0.425007	1.32897	1.16541	1.15761	-0.394853	-0.383422	-0.443882
TR28515|c4_g1_i3	abortive phage infection	-0.207047	-0.165474	-0.31596	-0.120984	-0.250968	-0.216813	-0.188778	-0.32767		-0.133262	-0.26216	-0.254316	1.08957	1.07719	1.06515	-0.280251	-0.305501	-0.202727
TR26060|c0_g1_i3	import apparatus [Medicago truncatula]	-0.276013	-0.248859	-0.153009	-0.236173	-0.276013	-0.247444	-0.206998	-0.276013		-0.276013	-0.247444	-0.276013	1.18342	1.27292	1.06312	-0.276013	-0.276013	-0.247444
TR27867|c1_g1_i2	DNA topoisomerase I	-0.228778	-0.170131	-0.165911	-0.208673	-0.21302	-0.2456	-0.149155	-0.183717		-0.570871	-0.481113	-0.433672	1.36671	1.1021	1.33461	-0.343228	-0.20434	-0.205205
TR28315|c0_g1_i11	DEAD DEAH box helicase	-0.262386	-0.174876	-0.11923	-0.240305	-0.151085	-0.114475	-0.23117	-0.242698		-0.644098	-0.399364	-0.622647	1.47741	1.45322	1.47401	-0.264006	-0.415469	-0.522834
TR25047|c0_g1_i14	porphobilinogen deaminase	-0.274448	-0.206809	-0.217864	-0.274448	-0.219252	-0.191745	-0.274448	-0.245879		-0.274448	-0.274448	-0.274448	1.1681	1.04112	1.22584	-0.216478	-0.244465	-0.245879
TR28647|c2_g3_i1	glycoside hydrolase family [Streptomyces -E]	-0.338122	-0.325125	-0.295668	-0.389961	-0.27178	-0.210743	-0.296937	-0.345977		-0.228785	-0.191744	-0.182338	1.00994	1.07168	1.13936	-0.0164555	0.0145491	-0.141891
TR26716|c1_g2_i12	glycogen phosphorylase	-0.180227	-0.20441	-0.173929	-0.230312	-0.114835	-0.290349	-0.213423	-0.263357		-0.156442	-0.274093	-0.195453	1.11906	1.05241	1.0848	-0.315082	-0.343069	-0.301289
TR22817|c0_g1_i10	receptor-like cytosolic serine threonine- kinase RBK1-like	-0.300917	-0.287801	-0.335586	-0.404693	-0.335586	-0.335586	-0.272218	-0.270927		-0.166411	-0.265775	-0.191838	1.22853	1.15263	1.26548	-0.0667149	-0.23776	-0.174837
TR11124|c0_g2_i1	probable methyltransferase PMT9-like	-0.109941	-0.22645	-0.19151	-0.336652	0.0531561	-0.293215	-0.383475	-0.097062		-0.209476	-0.193297	-0.443871	1.2894	1.16941	1.0268	-0.515821	-0.171415	-0.366577
TR28315|c0_g1_i7	superfamily II DNA and RNA helicase [Rothia mucilaginosa DY-18]	-0.171673	-0.116715	-0.182799	-0.215468	-0.15529	-0.303973	-0.186729	-0.14761		-0.597133	-0.588309	-0.467551	1.57743	1.4616	1.54225	-0.518072	-0.516549	-0.413416
TR26896|c2_g1_i2	acyl- -binding domain-containing 6-like	-0.124539	-0.332693	-0.193425	-0.137877	-0.707733	0.194199	-0.0294949	0.041644		-0.309366	-0.586961	-0.705083	1.191	0.366566	1.27727	-0.117476	-0.0138356	0.187798
TR18862|c0_g1_i2	pentatricopeptide repeat-containing At1g05670, mitochondrial-like	-0.218417	-0.203681	-0.0678604	-0.22726	-0.11961	-0.243675	-0.15731	-0.233305		-0.646799	-0.627472	-0.690645	1.45256	1.49877	1.44601	-0.271577	-0.363345	-0.32639
TR6699|c0_g1_i1	Cytokinin-O-glucosyltransferase	-0.105568	-0.0538682	-0.00997665	-0.235892	-0.127214	-0.18053	-0.321886	-0.0109824		-0.379169	-0.228855	-0.474444	0.961082	0.960056	0.778149	-0.142562	-0.178269	-0.250071
TR20647|c0_g1_i6	glycosyl hydrolase family 3	-0.320014	-0.298678	-0.128845	-0.269083	-0.0713106	-0.33399	-0.354996	-0.0920331		-0.519963	-0.444052	-0.53995	1.40553	1.31479	1.11854	-0.0681215	-0.122215	-0.275607
TR5601|c0_g6_i17	ER membrane complex subunit 2-like	-0.250625	-0.359845	-0.221	-0.313551	-0.242949	-0.0981944	-0.205169	-0.238702		-0.19115	-0.248062	-0.237007	1.06324	1.10628	1.0878	-0.205169	-0.312658	-0.133241
TR28362|c1_g2_i4	phytochrome 1 [Physcomitrella patens]	-0.493562	-0.136926	-0.274808	-0.302129	-0.406598	-0.17819	0.0706592	-0.286304		-0.308508	-0.00588761	-0.505727	1.36896	0.911904	1.0579	-0.380603	0.00957919	-0.139767
TR26931|c2_g1_i1		-0.297107	-0.324531	-0.0522974	-0.274008	-0.193244	-0.105675	-0.0854262	-0.0871027		-0.50999	-0.220586	-0.34144	1.19882	1.11088	1.01294	-0.403798	-0.437621	0.0101945
TR30047|c3_g2_i1	uncharacterized mitochondrial g00810-like	-0.177216	-0.560269	-0.257387	-0.278632	-0.0439232	0.0136139	-0.578117	-0.167276		-0.487629	-0.265076	-0.269903	1.67741	1.23963	1.41679	-0.59014	-0.459788	-0.212092
TR22817|c0_g1_i11	receptor-like cytosolic serine threonine- kinase RBK1-like	-0.36738	-0.316014	-0.188544	-0.36738	-0.226954	-0.262669	-0.25149	-0.286557		-0.136203	-0.268917	-0.295459	1.16803	1.20817	1.14377	-0.216047	-0.120299	-0.216047
TR29641|c1_g2_i5	[Nematostella vectensis]	-0.269331	-0.259207	-0.346544	-0.3221	-0.180673	-0.246151	-0.415701	-0.245151		-0.185459	-0.304295	-0.237181	1.24127	1.18603	1.24234	-0.309509	-0.217444	-0.130904
TR17991|c0_g2_i2	myeloid leukemia factor 1 isoform X1 [Ricinus communis]	-0.183787	-0.411499	-0.367608	-0.517936	-0.303696	-0.440815	-0.287438	-0.156607		-0.187331	-0.220539	-0.23514	1.41644	1.26709	1.36896	-0.223266	-0.300814	-0.216007
TR29958|c1_g3_i5	ribose-phosphate pyrophosphokinase	-0.179996	-0.359802	-0.0758656	-0.326111	-0.0497528	-0.179996	-0.283647	-0.196017		-0.525347	-0.235943	-0.366837	0.9348	1.25395	1.10282	-0.305688	-0.201396	-0.00516262
TR10563|c0_g1_i1		-0.28676	-0.373571	-0.218325	-0.320708	0.00091513	-0.401554	-0.407217	-0.10553		-0.546667	-0.272663	-0.479512	1.14385	1.10004	1.13247	-0.0330758	-0.205583	0.273892
TR25545|c1_g1_i2	ferritin heavy chain-like	-0.293559	-0.150253	-0.0490019	-0.133618	-0.0163805	-0.120321	-0.102781	-0.156056		-0.492921	-0.46544	-0.471859	0.962053	1.0241	0.951898	-0.202005	-0.0984288	-0.185426
TR4500|c2_g5_i20	solute carrier family 25 member 41-like	-0.0336043	-0.0248819	0.020487	-0.272864	-0.0789283	-0.296814	-0.0816393	0.0188006		-0.551055	-0.453023	-0.467133	0.93857	1.00779	0.750695	-0.196438	-0.0717238	-0.20824
TR18083|c0_g2_i7		-0.276109	-0.240845	-0.305959	-0.289714	-0.246864	-0.176245	-0.29594	-0.305959		-0.300941	-0.250487	-0.289714	0.965325	1.0074	1.15027	-0.0509056	-0.0839255	-0.00938632
TR28315|c0_g1_i9	MULTISPECIES: DEAD DEAH box helicase [Streptomyces]	-0.291336	-0.136881	-0.0646926	-0.190905	-0.218417	-0.298952	-0.2442	-0.180045		-0.391748	-0.433053	-0.358923	1.37577	1.26411	1.25494	-0.468951	-0.280276	-0.336442
TR22976|c0_g1_i4		-0.164914	-0.262119	-0.11054	-0.296394	-0.171857	-0.170863	-0.193899	-0.292065		-0.407903	-0.313842	-0.318237	1.11076	1.06298	1.04256	-0.16987	-0.160962	-0.182836
TR28147|c1_g1_i3	cobalamin biosynthesis	-0.37167	-0.177992	-0.207195	-0.414912	-0.10747	-0.217443	-0.0963951	-0.181889		-0.44136	-0.321066	-0.466264	1.36809	1.38418	1.33516	-0.310058	-0.409028	-0.364693
TR5601|c0_g6_i5	[Nematostella vectensis]	-0.320887	-0.287746	-0.254245	-0.128531	-0.312817	-0.141743	-0.185276	-0.160239		-0.247638	-0.212898	-0.272016	1.01026	1.16644	1.09285	-0.122473	-0.346546	-0.276493
TR29087|c1_g1_i4	molecular chaperone	-0.309434	-0.296088	-0.292108	-0.272372	-0.254192	-0.204723	-0.22988	-0.386543		-0.263253	-0.261955	-0.317501	1.28311	1.18896	1.26836	-0.182451	-0.234964	-0.234964
TR27627|c1_g3_i13	1,4-alpha-glucan branching	-0.19015	-0.205283	-0.088441	-0.179318	-0.157895	-0.115982	-0.0978244	0.00656695		-0.367937	-0.25428	-0.399498	1.13795	1.14161	1.11241	-0.397566	-0.5342	-0.410174
TR27627|c1_g3_i14	1,4-alpha-glucan branching	-0.206635	-0.0688579	0.0103688	-0.20513	-0.10349	-0.121123	-0.169469	-0.126099		-0.390273	-0.404885	-0.538764	1.20293	1.22376	1.22989	-0.405749	-0.407479	-0.518995
TR2421|c0_g2_i2	thaumatin -like	-0.341114	-0.161351	-0.250196	-0.251371	-0.0797485	-0.109278	-0.301619	-0.0976052		-0.43414	-0.380433	-0.258443	1.0797	1.1207	0.872493	0.032674	-0.313845	-0.126428
TR22817|c0_g1_i15	receptor-like cytosolic serine threonine- kinase RBK1-like	-0.286586	-0.346153	-0.254661	-0.264409	-0.210415	-0.329429	-0.269308	-0.266857		-0.132474	-0.224617	-0.351338	1.18566	1.13511	1.07936	-0.114731	-0.126906	-0.22224
TR20820|c0_g3_i4	heat shock Hsp20 [Burkholderia CCGE1002]	-0.358711	-0.433053	-0.324512	-0.197222	-0.257446	-0.368477	-0.201095	-0.158112		-0.204007	-0.293171	-0.307712	1.31909	1.15153	1.30414	-0.330863	-0.257446	-0.0829354
TR28823|c0_g1_i1		-0.0572445	-0.22917	-0.331196	-0.132761	-0.0787295	0.0155293	-0.0487393	-0.186561		-0.341548	-0.327334	-0.32862	1.10781	0.892853	1.13327	-0.406623	-0.406623	-0.274315
TR12998|c0_g1_i2	lactoylglutathione lyase glyoxalase I family [Medicago truncatula]	-0.42161	-0.302586	-0.311915	-0.42161	-0.139467	-0.42161	-0.42161	-0.114764		-0.42161	-0.42161	-0.42161	1.02094	1.30129	1.36457	0.205997	-0.104306	0.0315126
TR1061|c0_g1_i1	BEL1-like homeodomain 3 isoform X1 [Ricinus communis]	-0.224621	-0.043273	-0.148294	-0.259973	-0.0983791	-0.0344033	-0.143885	-0.0249118		-0.426721	-0.415161	-0.465629	0.981493	0.696018	0.901976	0.0539795	-0.303572	-0.0446425
TR23729|c0_g1_i4	AT hook motif DNA-binding family [Medicago truncatula]	-0.326154	-0.149186	-0.0695405	-0.258719	-0.142954	-0.305126	-0.100068	-0.124418		-0.39114	-0.482609	-0.471287	1.43624	1.26455	1.33495	-0.457473	-0.415137	-0.34193
TR2422|c0_g1_i1	multi-copper oxidase [Medicago truncatula]	0.00581146	0.312261	-0.456962	-0.0163518	0.0995753	-0.0121039	0.0763255	-0.198627		-0.727667	-0.690706	-0.888695	1.17043	1.05877	1.06053	-0.392048	-0.304382	-0.0961576
TR19349|c0_g1_i2	GTPase [Staphylococcus aureus]	-0.214011	-0.194852	-0.187259	-0.255094	-0.016913	-0.11705	-0.212084	-0.0043495		-0.305579	-0.19295	-0.370737	0.944727	0.857938	0.855183	-0.0389522	-0.309695	-0.238324
TR28707|c0_g2_i4	pentatricopeptide repeat-containing At4g04790, mitochondrial isoform X4 [Ricinus communis]	-0.170477	-0.293003	-0.188792	-0.144246	-0.145871	-0.183774	-0.0415725	-0.157302		-0.307485	-0.381198	-0.121678	0.978337	0.838183	1.03719	-0.242563	-0.157302	-0.318442
TR5601|c0_g6_i15	[Nematostella vectensis]	-0.349327	-0.325543	-0.166974	-0.192788	-0.319348	-0.34303	-0.215616	-0.235307		-0.351854	-0.35059	-0.140522	1.41688	1.32337	1.3918	-0.297266	-0.441848	-0.402029
TR21848|c0_g1_i3	cobalamin biosynthesis	-0.220518	-0.374797	-0.287535	-0.377076	-0.150616	-0.398909	-0.401227	-0.216431		-0.3124	-0.255733	-0.416382	1.12495	1.26052	1.31236	0.0661955	-0.317863	-0.0345389
TR23729|c0_g1_i2	AT hook motif DNA-binding family [Medicago truncatula]	-0.0326729	-0.0495883	-0.196526	-0.216494	-0.181729	-0.15066	-0.145865	-0.0849436		-0.289701	-0.225571	-0.323951	1.02502	0.962451	0.97351	-0.327204	-0.384786	-0.351286
TR24345|c0_g1_i2	UDP-glucuronosyltransferase 2C1-like	-0.349933	-0.349933	-0.349933	-0.269957	-0.349933	-0.321363	-0.294737	-0.321363		-0.159634	-0.171059	-0.0856964	1.16356	1.25935	1.15036	-0.143289	-0.263149	-0.143289
TR40518|c0_g1_i1	NRT1 PTR FAMILY	-0.115765	-0.210093	-0.234379	-0.117915	-0.137411	-0.541225	0.0126274	-0.113618		-0.25198	-0.102932	-0.541225	1.287	0.862043	0.700006	-0.234379	-0.235546	-0.0252094
TR23838|c0_g1_i4	glycoside hydrolase family [Streptomyces -E]	-0.122901	-0.204504	-0.341124	-0.218937	-0.122901	-0.260822	-0.197891	-0.226768		-0.424873	-0.323022	-0.34965	1.15493	1.13761	1.30874	-0.344772	-0.202296	-0.260822
TR23024|c0_g2_i5	acid phosphatase [Medicago truncatula]	-0.313894	-0.365766	-0.309877	-0.392418	-0.297893	-0.336869	-0.272917	-0.270313		0.0699709	-0.104586	-0.167399	1.07817	1.17498	1.18734	-0.265118	-0.212929	-0.200481
TR24633|c0_g1_i2	aldehyde dehydrogenase [Burkholderia CCGE1001]	-0.2307	-0.21775	-0.210735	-0.43556	-0.113768	-0.317202	-0.166518	-0.201435		-0.141291	-0.15413	-0.0856906	1.25409	1.0815	1.30556	-0.556328	-0.462385	-0.347656
TR22817|c0_g1_i19	receptor-like cytosolic serine threonine- kinase RBK1-like	-0.456278	-0.407499	-0.214066	-0.361538	-0.366437	-0.194332	-0.285338	-0.316996		-0.334888	-0.172719	-0.144044	1.32719	1.4507	1.25766	-0.343314	-0.224034	-0.214066
TR23838|c0_g1_i2	glycoside hydrolase family [Streptomyces -E]	-0.323842	-0.140091	-0.168956	-0.0942541	-0.294095	-0.171118	-0.142209	-0.223986		-0.409277	-0.32024	-0.252308	0.979208	1.10376	1.06848	-0.210586	-0.177621	-0.222864
TR4500|c2_g5_i4	solute carrier family 25 member 41-like	-0.154835	-0.279956	-0.0165939	-0.0844881	0.0784588	-0.191337	0.00615178	-0.0844881		-0.521143	-0.543383	-0.569572	1.02417	0.998475	0.844715	-0.27505	-0.0699714	-0.161156
TR28185|c0_g1_i13	pentatricopeptide repeat-containing At3g22470, mitochondrial-like	-0.185329	-0.091444	-0.0108414	-0.147039	-0.0943556	-0.22626	-0.0907171	-0.30586		-0.274976	-0.27994	-0.381193	1.14634	1.10601	0.907829	-0.367921	-0.351282	-0.353025
TR26716|c1_g2_i8	glycogen phosphorylase	-0.236052	-0.28567	-0.229648	-0.286999	-0.256736	-0.110735	-0.296337	-0.205571		-0.332931	-0.346724	-0.252835	1.31208	1.09202	1.32431	-0.332931	-0.31791	-0.237336
TR27166|c0_g1_i4	pentatricopeptide repeat-containing At1g05670, mitochondrial-like	-0.301209	-0.31547	-0.0700585	-0.359938	-0.260786	-0.149442	-0.155843	-0.23345		-0.326659	-0.399056	-0.510391	1.18956	1.36026	1.21293	-0.18974	-0.221465	-0.269243
TR22817|c0_g1_i5	receptor-like cytosolic serine threonine- kinase RBK1-like	-0.178471	-0.324919	-0.169945	-0.251122	-0.296801	-0.283601	-0.335777	-0.18214		-0.0589583	-0.226917	-0.334415	1.04619	1.21983	1.10809	-0.173592	-0.224392	-0.333055
TR28154|c0_g1_i15	molecular chaperone	-0.119034	-0.33278	-0.256916	-0.187816	-0.250684	-0.218907	-0.263175	-0.187816		-0.28	-0.401306	-0.348222	1.38686	1.40408	1.32596	-0.482956	-0.4457	-0.341584
TR31154|c0_g1_i1	nucleobase-ascorbate transporter 12	-0.0491209	-0.447602	-0.440739	-0.361759	0.0537412	-0.433909	-0.390754	0.207687		-0.522224	-0.606392	-0.357137	1.18505	0.982953	1.45955	0.0696217	-0.327898	-0.0210635
TR26967|c0_g2_i15	gamma-glutamyl kinase	-0.245903	-0.392183	-0.256035	-0.248148	-0.236956	-0.314834	-0.0549413	-0.212634		-0.150411	-0.259428	-0.381052	1.28224	1.18489	1.3134	-0.376133	-0.441435	-0.210443
TR28612|c1_g1_i6	protease Do-like 10, mitochondrial-like	-0.272522	-0.242259	-0.347851	-0.382911	-0.0478374	-0.0970854	-0.228104	-0.128569		-0.460042	-0.423081	-0.282495	1.11356	1.21165	1.17427	-0.281725	-0.17712	-0.127877
TR4500|c2_g5_i13	solute carrier family 25 member 41-like	-0.103062	-0.0609526	-0.0623601	-0.223073	0.0243985	-0.0462561	-0.226225	-0.150924		-0.649436	-0.605683	-0.662185	1.04872	0.939047	1.05717	-0.0765112	-0.0857844	-0.116889
TR21396|c0_g1_i4	F-box LRR-repeat At5g38386 [Ricinus communis]	-0.289511	-0.270351	-0.207049	-0.377999	-0.239284	-0.0898909	-0.242081	-0.156046		-0.34055	-0.298216	-0.435526	1.44379	1.34133	1.1505	-0.321691	-0.353597	-0.313824
TR28362|c1_g2_i5	PAS PAC sensor [Rhodopseudomonas palustris DX-1]	-0.0435893	-0.314171	-0.157534	-0.252938	-0.254873	-0.161159	-0.31518	-0.213828		-0.230868	-0.0990024	-0.140439	1.12884	1.10376	1.11542	-0.322264	-0.37601	-0.466174
TR23960|c0_g5_i24	cysteine synthase	-0.306381	-0.267431	-0.308027	-0.375455	-0.197118	-0.210139	-0.185725	-0.148386		-0.31215	-0.368568	-0.332107	1.10917	1.16778	0.989654	0.0631183	-0.112708	-0.20553
TR27646|c0_g1_i1	hypothetical protein EUTSA_v10004059mg	-0.110439	-0.504364	0.0659257	-0.307035	0.133423	0.0378452	-0.0182228	0.0642393		-0.372902	-0.518194	-0.639368	0.727471	0.844095	0.623094	0.212441	-0.182687	-0.0553215
TR28147|c1_g2_i1	cobalamin biosynthesis	-0.309981	-0.0132194	-0.129864	-0.16678	0.0261575	-0.126073	-0.215904	-0.21671		-0.363437	-0.247685	-0.411546	1.00867	1.07276	0.9205	-0.165223	-0.47765	-0.18402
TR5601|c0_g6_i20	[Nematostella vectensis]	-0.255924	-0.24441	-0.0345229	-0.152233	-0.247855	-0.0275988	-0.20482	-0.201476		-0.262877	-0.273369	-0.347801	0.916567	1.03846	1.06554	-0.221654	-0.434109	-0.11192
TR26060|c0_g1_i5	import apparatus [Medicago truncatula]	-0.273344	-0.273344	-0.190641	-0.24619	-0.244775	-0.273344	-0.244775	-0.273344		-0.273344	-0.244775	-0.244775	1.25623	1.10683	1.21105	-0.273344	-0.273344	-0.244775
TR28300|c1_g1_i9	glycosyltransferase family 20	-0.270526	-0.279824	-0.317626	-0.216956	-0.0807155	-0.026669	-0.203131	-0.197246		-0.408751	-0.255162	-0.457152	1.24446	1.21203	1.24949	-0.324024	-0.13031	-0.537892
TR19078|c0_g1_i1	pentatricopeptide repeat-containing At4g21065-like	-0.238082	-0.408147	-0.140492	-0.351224	-0.113486	-0.0629311	-0.309369	-0.238082		-0.410674	-0.251607	-0.348799	1.06896	1.14448	1.1898	-0.17874	-0.224682	-0.126926
TR21995|c0_g1_i2	thioredoxin-like 3-1, chloroplastic	-0.203297	-0.213583	-0.098666	-0.221498	-0.0742035	0.0233094	-0.190094	-0.106537		-0.447762	-0.495687	-0.334484	1.26885	1.29874	1.19369	-0.463561	-0.533842	-0.401378
TR28185|c0_g1_i18	pentatricopeptide repeat-containing At3g22470, mitochondrial-like	-0.210256	-0.11426	-0.111077	-0.127983	-0.152082	-0.0336962	0.0677039	-0.0606389		-0.299057	-0.358749	-0.407008	1.06087	1.15566	0.957884	-0.479043	-0.399221	-0.489044
TR25153|c0_g1_i2		-0.274684	-0.0652775	-0.245398	-0.337826	0.023734	-0.182826	-0.278169	-0.0949307		-0.611261	-0.522829	-0.53737	1.08943	0.914258	0.99479	0.129436	-0.00701608	0.00593589
TR23838|c0_g1_i1	MULTISPECIES: beta-D-glucosideglucohydrolase [Streptomyces]	-0.22137	-0.232587	-0.226344	-0.320285	-0.341718	-0.215175	-0.193093	-0.226344		-0.148735	-0.246417	-0.286121	1.01039	0.993376	1.19801	-0.283526	-0.0287245	-0.231336
TR28520|c1_g1_i12	ATP-dependent protease	-0.28331	-0.35546	-0.301552	-0.370107	-0.202448	-0.282244	-0.31675	-0.169557		-0.209523	-0.176471	-0.263192	1.28197	1.27619	1.19088	-0.253759	-0.298316	-0.26635
TR5459|c0_g2_i16	thermosome subunit [Methanocella paludicola]	-0.10782	-0.0589668	-0.0486326	-0.120296	-0.01013	-0.176629	-0.0399872	-0.0999363		-0.49029	-0.352117	-0.487348	1.04221	1.11562	1.06091	-0.440374	-0.364207	-0.422005
TR28154|c0_g1_i21	molecular chaperone	-0.200609	-0.314608	-0.116466	-0.254856	-0.200609	-0.178852	-0.113515	-0.137296		-0.40193	-0.35238	-0.287746	1.17782	1.24298	1.25901	-0.348905	-0.410356	-0.361688
TR21385|c1_g1_i5	probable methyltransferase PMT9-like	-0.303027	-0.315363	-0.246811	-0.303027	-0.327806	-0.3003	-0.313987	-0.340358		-0.244188	-0.229845	-0.205403	1.31076	1.29822	1.20916	-0.228549	-0.269302	-0.190177
TR25369|c0_g1_i1	metallophosphatase	-0.340528	-0.307648	-0.411032	-0.376524	-0.17392	-0.276597	-0.300937	-0.264579		-0.120759	-0.200732	-0.225933	1.21118	1.25851	1.02567	-0.143588	-0.206991	-0.145591
TR20933|c1_g1_i1	PREDICTED: uncharacterized protein LOC8281932 isoform X2	-0.251572	-0.349565	-0.0892318	-0.253374	-0.132027	-0.274813	-0.407383	-0.218454		-0.583441	-0.494219	-0.487415	1.51513	1.52062	1.47422	-0.229764	-0.346099	-0.39261
TR24232|c0_g1_i4	pyrroline-5-carboxylate reductase	-0.180912	-0.179978	-0.10006	-0.124113	-0.232273	-0.193111	-0.282519	-0.101828		-0.338741	-0.285529	-0.289554	1.13577	1.05397	0.991502	-0.321128	-0.249807	-0.301694
TR20933|c1_g1_i3	PREDICTED: uncharacterized protein LOC8281932 isoform X2	-0.0896752	-0.295272	-0.124102	-0.142708	0.101233	-0.276184	-0.37764	-0.191047		-0.373408	-0.422405	-0.509813	1.24387	1.20308	1.15291	-0.294471	-0.363301	-0.241061
TR24232|c0_g1_i2	pyrroline-5-carboxylate reductase	-0.179703	-0.178707	-0.232466	-0.231433	-0.119216	-0.307772	-0.188698	-0.183694		-0.162864	-0.296925	-0.345276	1.13983	1.04496	1.05516	-0.248051	-0.30451	-0.260642
TR28185|c0_g1_i14	pentatricopeptide repeat-containing At3g22470, mitochondrial-like	-0.0843457	-0.280199	0.0323752	-0.16316	-0.39782	0.0783142	-0.0995569	-0.247114		-0.425974	-0.338122	-0.526596	1.17934	1.15037	1.22427	-0.339367	-0.360694	-0.401715
TR26085|c0_g1_i3	Peptidase M50	-0.221296	-0.128393	0.011224	-0.187772	-0.149489	-0.0499011	-0.315288	-0.0258617		-0.322369	-0.393291	-0.370177	0.923783	1.00523	0.941257	-0.116805	-0.286442	-0.314405
TR27646|c4_g1_i1	hypothetical protein EUTSA_v10004059mg	-0.344655	-0.325221	-0.0973236	-0.291084	0.0964055	-0.383268	-0.210995	0.0556335		-0.482879	-0.540687	-0.396017	0.992638	1.08307	0.972529	-0.0749424	0.04152	-0.0947233
TR22133|c0_g1_i1	coproporphyrinogen III oxidase	-0.134971	-0.141534	0.0951953	-0.0216781	-0.109015	-0.309542	0.0148478	-0.0419981		-0.54251	-0.569787	-0.584614	0.89027	1.06004	0.890985	-0.264277	-0.0891447	-0.142265
TR18063|c0_g1_i7	PREDICTED: uncharacterized protein LOC107260861 isoform X1 [Ricinus communis]	-0.340992	-0.352695	-0.272701	-0.391063	-0.335821	-0.237318	-0.361863	-0.225316		-0.13722	-0.124904	-0.17366	1.21078	1.23965	1.09062	-0.264081	-0.143983	-0.179437
TR29917|c2_g1_i3	hypothetical protein [Desulfovibrio aespoeensis]	-0.287829	-0.297536	-0.226831	-0.288603	-0.137994	-0.0735302	-0.149903	-0.233524		-0.640756	-0.621121	-0.494696	1.5043	1.60954	1.47802	-0.408863	-0.364112	-0.366562
TR27541|c0_g1_i6	HNH endonuclease [Frankia 1c]	-0.119288	-0.126739	-0.137047	-0.341835	-0.151224	-0.392578	-0.299117	-0.294914		-0.254564	-0.359283	-0.157888	1.25105	1.13979	1.04474	-0.175166	-0.355995	-0.26995
TR3827|c2_g1_i10	N-acetylmuramoyl-L-alanine amidase [Bacillus cellulosilyticus]	0.0247803	-0.541673	-0.088123	-0.0736234	-0.171947	0.0906328	-0.13075	-0.627523		-0.211551	-0.501162	-0.459537	1.52933	1.33013	1.33173	-0.632515	-0.22186	-0.646333
TR4500|c2_g5_i14	solute carrier family 25 member 41-like	-0.0104661	-0.0814069	-0.0104661	-0.164172	0.0294099	-0.308849	-0.0711477	0.103738		-0.933528	-0.818587	-0.789913	1.09237	0.939673	0.944422	0.0102137	0.0687933	-8.91441e-05
TR29917|c2_g1_i8	bifunctional nuclease 1	-0.216977	-0.252808	-0.148597	-0.173222	-0.273018	-0.325631	-0.284019	-0.215472		-0.444902	-0.249723	-0.226041	1.17462	1.13594	1.06154	-0.0984907	-0.258221	-0.204979
TR23647|c0_g1_i1	PALE CRESS, chloroplastic, partial	-0.251043	-0.339908	-0.0938642	-0.210966	-0.210966	-0.326556	-0.143077	-0.429841		-0.627594	-0.364711	-0.550549	1.23683	1.2963	1.46979	-0.173299	-0.0763768	-0.204167
TR21396|c0_g1_i3	F-box LRR-repeat At5g38386 [Ricinus communis]	-0.205688	-0.089914	-0.178935	-0.21828	-0.259728	-0.0306288	-0.05301	-0.15174		-0.438566	-0.295202	-0.320041	1.09604	1.04953	1.07118	-0.258727	-0.269774	-0.446521
TR5334|c0_g1_i21	ATP synthase I, related [Medicago truncatula]	-0.410257	-0.264229	-0.270461	-0.248766	-0.204341	-0.346326	-0.236514	-0.143976		-0.326712	-0.303096	-0.264229	1.40103	1.48018	1.31242	-0.254931	-0.447429	-0.472355
TR29641|c1_g2_i13	[Nematostella vectensis]	-0.2065	-0.187095	-0.258207	-0.248119	-0.232122	-0.231128	-0.234112	-0.309738		-0.300325	-0.196765	-0.29201	1.15417	1.1007	1.20352	-0.189989	-0.359914	-0.212372
TR5205|c0_g1_i1	glutaredoxin	-0.115594	-0.286107	-0.152747	-0.460272	-0.138344	-0.0904217	-0.104352	-0.381264		-0.285049	-0.102487	-0.517524	1.07364	0.994375	1.24347	-0.0575279	-0.578439	-0.0413581
TR21356|c0_g1_i4	PREDICTED: uncharacterized protein LOC100262782	-0.269909	-0.0878361	-0.193625	-0.162993	-0.0748176	-0.24403	-0.0634578	-0.104144		-0.580605	-0.59243	-0.52643	0.970346	0.947558	1.01146	-0.0238877	-0.17795	0.172755
TR23838|c0_g1_i6	glycosyl hydrolase family 3	-0.435135	-0.0344818	-0.320245	-0.332042	-0.109649	-0.310877	-0.213834	-0.264928		-0.234719	-0.490905	-0.492228	1.37367	1.38272	1.32154	-0.435135	-0.16238	-0.241377
TR29906|c1_g2_i11	AN1-type zinc finger 6-like	-0.28629	-0.343932	-0.219339	-0.322816	-0.279094	-0.277898	-0.352717	-0.277898		-0.189803	-0.199959	-0.285088	1.28741	1.30786	1.25432	-0.279094	-0.255365	-0.280291
TR24633|c0_g1_i5	aldehyde dehydrogenase [Frankia 1c]	-0.20893	-0.280903	-0.257503	-0.265859	-0.185527	-0.215852	-0.129444	-0.236234		-0.153055	-0.333886	-0.129989	1.1939	1.18998	1.12549	-0.415204	-0.383033	-0.313943
TR21385|c1_g1_i22	probable methyltransferase PMT9-like	-0.26011	-0.234188	-0.231486	-0.300594	-0.219391	-0.258734	-0.245046	-0.272553		-0.202097	-0.269778	-0.230137	1.16436	1.06951	0.987238	-0.121105	-0.240965	-0.134923
TR22817|c0_g1_i16	receptor-like cytosolic serine threonine- kinase RBK1-like	-0.316916	-0.3038	-0.248724	-0.305106	-0.165703	-0.237458	-0.262614	-0.223806		-0.135181	-0.217644	-0.220106	1.08172	1.05957	1.14431	-0.266426	-0.165703	-0.216414
TR28154|c0_g1_i5	molecular chaperone	-0.155295	-0.143953	-0.189866	-0.179407	-0.214568	-0.202753	-0.148479	-0.17825		-0.306413	-0.254261	-0.232475	1.08969	1.05714	0.955357	-0.315291	-0.251824	-0.329354
TR25385|c0_g1_i9	molecular chaperone	-0.268251	-0.268251	-0.295405	-0.268251	-0.240209	-0.295405	-0.295405	-0.240209		-0.20998	-0.20998	-0.184374	1.28088	0.833548	1.33127	-0.237435	-0.237435	-0.1951
TR28154|c0_g1_i14	molecular chaperone	-0.321599	-0.186311	-0.276788	-0.275762	-0.193072	-0.116702	-0.139844	-0.308953		-0.408864	-0.340779	-0.388764	1.40154	1.35329	1.34865	-0.392094	-0.325839	-0.428107
TR27627|c1_g3_i1	1,4-alpha-glucan branching	-0.0860164	-0.0585095	-0.106292	0.00999729	-0.0929759	-0.211421	-0.13761	-0.108406		-0.466751	-0.501517	-0.433687	1.16709	1.24173	1.1595	-0.420496	-0.45774	-0.496894
TR29641|c1_g2_i7	rubisco methyltransferase family [Medicago truncatula]	-0.34698	-0.179478	-0.18142	-0.220813	-0.234859	-0.273688	-0.188237	-0.271618		-0.26234	-0.218818	-0.306156	1.15154	1.05506	1.08969	-0.202953	-0.213842	-0.195086
TR28154|c0_g1_i19	molecular chaperone	-0.323582	-0.33349	-0.177626	-0.150126	-0.201621	-0.219883	-0.0985277	-0.218863		-0.40598	-0.312653	-0.395563	1.33863	1.17549	1.27267	-0.3192	-0.320294	-0.30939
TR4328|c4_g1_i1		-0.269434	-0.269434	-0.269434	-0.269434	-0.269434	-0.269434	-0.269434	-0.269434		-0.0791351	-0.269434	-0.269434	1.12178	1.40231	1.05768	-0.269434	-0.269434	-0.269434
TR27126|c0_g1_i1		-0.196279	-0.212998	-0.0924918	-0.295877	-0.0827548	-0.0491837	-0.235297	-0.143874		-0.309061	-0.416049	-0.46159	1.07599	1.20049	1.11423	-0.261603	-0.360093	-0.273553
TR4021|c7_g2_i4	cleft lip and palate transmembrane 1 homolog	-0.326655	-0.375003	-0.283512	-0.316679	-0.346815	-0.238088	-0.217061	-0.284727		-0.128234	-0.0937542	-0.141379	1.16172	1.06727	1.01491	-0.166914	-0.179289	-0.145788
TR26896|c2_g1_i6	acyl- -binding domain-containing 3	-0.329487	-0.176362	-0.131662	-0.419757	-0.136561	-0.1346	-0.227709	-0.0125032		-0.514778	-0.286385	-0.290747	1.0655	0.761272	1.07655	-0.122886	-0.154336	0.0344539
TR29917|c2_g1_i12	hypothetical protein [Desulfovibrio aespoeensis]	-0.353297	-0.199712	-0.192616	-0.224394	-0.159307	-0.230195	-0.286197	-0.273264		-0.586013	-0.555105	-0.479922	1.56983	1.66205	1.57766	-0.395695	-0.449491	-0.424335
TR28154|c0_g1_i4	molecular chaperone	-0.17089	-0.180656	-0.147291	-0.237283	-0.214811	-0.304505	-0.205919	-0.201493		-0.161189	-0.296224	-0.286818	1.02971	1.09907	1.24239	-0.292689	-0.341761	-0.329638
TR9900|c0_g1_i1	pentatricopeptide repeat-containing At4g21065-like	-0.318584	-0.27255	-0.299022	-0.321048	-0.254775	-0.253598	-0.338415	-0.311217		-0.343416	-0.221019	-0.295383	1.21925	1.22897	1.14977	-0.125324	-0.149206	-0.0944342
TR22972|c0_g1_i4	PI-PLC X domain-containing At5g67130-like	-0.296953	-0.359917	-0.290549	-0.334664	-0.330717	-0.23048	-0.382892	-0.342591		-0.0283671	-0.211001	-0.165764	1.18011	1.22951	1.05596	-0.158749	-0.148291	-0.184638
TR29917|c2_g1_i9	hypothetical protein [Desulfovibrio aespoeensis]	-0.115469	-0.120097	0.00258229	-0.139345	-0.000614224	-0.163622	-0.146999	-0.302679		-0.495888	-0.382436	-0.585043	1.10403	1.22117	1.16403	-0.344035	-0.402732	-0.292849
TR5601|c0_g7_i1	ER membrane complex subunit 2-like	-0.576343	-0.576343	-0.37722	0.181534	-0.0888567	-0.37722	-0.379736	-0.37722		-0.228111	-0.576343	-0.576343	1.64646	1.56607	1.39635	-0.21121	-0.0492727	-0.396195
TR21385|c1_g1_i14	probable methyltransferase PMT9-like	-0.263574	-0.263574	-0.220545	-0.277288	-0.247287	-0.233854	-0.235192	-0.274535		-0.19169	-0.231183	-0.232518	1.13775	1.13723	1.08674	-0.202116	-0.271787	-0.216576
TR22817|c0_g1_i3	receptor-like cytosolic serine threonine- kinase RBK1-like	-0.360967	-0.323593	-0.198168	-0.387319	-0.188868	-0.318513	-0.319781	-0.221684		-0.215769	-0.262563	-0.181932	1.14575	1.33575	1.12166	-0.198168	-0.152255	-0.273581
TR18862|c0_g1_i1	pentatricopeptide repeat-containing At1g05670, mitochondrial-like	-0.185615	-0.211961	-0.0821265	-0.218532	-0.115804	-0.255593	-0.228077	-0.0817937		-0.627363	-0.632716	-0.782067	1.46541	1.48789	1.49783	-0.316161	-0.322439	-0.390883
TR24902|c0_g1_i7	short-chain dehydrogenase reductase SDR [Frankia 1c]	-0.329183	-0.244257	-0.298184	-0.211398	-0.325272	-0.250425	-0.326574	-0.166384		-0.308443	-0.334415	-0.270342	1.2343	1.25404	1.32586	-0.228342	-0.240569	-0.280404
TR27601|c1_g1_i4		-0.343925	-0.201035	0.0583374	-0.357311	-0.256961	-0.0188506	-0.339088	0.0565031		-0.148255	-0.470447	-0.596098	0.642689	0.632259	0.966083	0.142886	-0.017884	0.251097
TR29274|c3_g1_i3	cytochrome P450 [Rhodopseudomonas palustris]	-0.317056	-0.294223	-0.227813	-0.156719	-0.287087	-0.132002	-0.135202	-0.274095		-0.121386	-0.141624	-0.155636	1.08612	0.769908	1.09069	-0.275271	-0.0522062	-0.376404
TR24348|c0_g1_i2	PREDICTED: uncharacterized protein LOC100265575	-0.192793	-0.340159	-0.297016	-0.250416	-0.373064	-0.384631	-0.323983	-0.298231		-0.208697	0.0073177	-0.0478111	1.13882	1.23937	1.14241	-0.112592	-0.181539	-0.516982
TR25545|c1_g1_i6	ferritin [Medicago truncatula]	-0.115028	-0.142608	-0.147886	-0.148642	0.0208635	-0.0930467	-0.0642494	-0.120206		-0.453852	-0.469814	-0.373934	0.95768	0.836928	0.751634	-0.0829021	-0.153183	-0.201753
TR5352|c0_g1_i1	transcription factor bHLH25-like	-0.209707	-0.187765	-0.0527378	-0.414883	-0.0767333	-0.383368	-0.180163	-0.103187		-0.377147	-0.315177	-0.341584	1.11862	1.19576	1.24338	-0.361096	-0.217467	-0.336746
TR27627|c1_g3_i12	1,4-alpha-glucan branching	-0.184722	-0.0974074	-0.187248	-0.0738463	-0.135924	-0.241339	-0.170491	-0.163843		-0.392467	-0.294811	-0.264267	1.1126	1.11329	1.12623	-0.374126	-0.405153	-0.366472
TR22993|c0_g1_i4	NAC domain-containing 68-like	-0.369917	-0.308919	-0.284414	-0.372067	-0.258329	-0.247433	-0.23173	-0.197964		-0.120916	-0.109212	-0.132715	1.09137	1.09876	0.973549	-0.267305	-0.12182	-0.140941
TR23838|c0_g1_i9	glycoside hydrolase family [Streptomyces -E]	-0.260699	-0.0452597	-0.307697	-0.230952	-0.176504	-0.251481	-0.115649	-0.142024		-0.454666	-0.350114	-0.340308	1.1179	1.21794	1.06999	-0.298174	-0.250333	-0.181967
TR29891|c3_g2_i6	transcriptional antiterminator	-0.191985	-0.304429	-0.226556	-0.260781	-0.139436	-0.171633	-0.264368	-0.170511		-0.220736	-0.242977	-0.119807	1.13154	1.04094	1.00861	-0.226556	-0.30074	-0.340576
TR22177|c0_g1_i5	cold regulated , [Medicago truncatula]	-0.277387	-0.171709	-0.181125	-0.185179	-0.277387	-0.277387	-0.277387	-0.277387		-0.277387	-0.277387	-0.193322	1.23104	0.924874	1.34929	-0.277387	-0.277387	-0.277387
TR28515|c4_g1_i2	abortive phage infection	-0.180609	-0.30595	-0.398832	-0.308229	-0.200581	-0.252304	-0.33238	-0.230527		-0.168136	-0.230527	-0.119296	1.11051	1.22645	1.29824	-0.317382	-0.283355	-0.307089
TR29917|c2_g1_i14	hypothetical protein [Desulfovibrio aespoeensis]	-0.340836	-0.282709	-0.0534115	-0.228992	-0.222954	-0.214799	-0.181798	-0.166403		-0.392664	-0.554382	-0.665218	1.47377	1.42928	1.35265	-0.336173	-0.36723	-0.248135
TR26204|c0_g2_i4	3 -5 -bisphosphate nucleotidase	-0.216092	-0.287218	-0.191074	-0.20875	-0.216092	-0.163437	-0.32414	-0.287218		-0.162423	-0.160399	-0.195213	1.04	1.09061	1.07006	-0.262031	-0.240482	-0.286113
TR28154|c0_g1_i7	molecular chaperone	-0.269151	-0.207751	-0.0865446	-0.211902	-0.207751	-0.379231	-0.111535	-0.310844		-0.247682	-0.358372	-0.373407	1.34295	1.21736	1.12697	-0.402767	-0.188192	-0.332151
TR22939|c0_g1_i3	lysosomal protective -like	-0.212494	-0.285315	-0.122834	-0.155695	-0.136953	-0.0178648	-0.0967294	-0.115827		-0.380785	-0.236995	-0.39344	1.21464	1.19716	1.06734	-0.496612	-0.429912	-0.397683
TR22976|c0_g1_i6		-0.152204	-0.201793	-0.0873069	-0.195367	-0.18154	-0.139811	-0.163658	-0.232167		-0.399353	-0.385876	-0.182599	1.01276	0.975745	0.988502	-0.206093	-0.20717	-0.242067
TR28795|c1_g3_i1	DEAD DEAH box helicase	-0.0576519	-0.136999	0.0156022	-0.208912	-0.257742	-0.20834	-0.221542	-0.0664283		-0.196958	-0.337355	-0.364476	1.33645	0.812365	1.02341	-0.466697	-0.29003	-0.374699
TR29429|c0_g4_i22	valencene synthase-like	-0.282163	-0.103717	-0.203915	-0.283328	-0.196209	0.0243004	-0.417686	-0.109909		-0.253319	-0.20723	-0.24421	1.14057	1.09105	0.972007	-0.201709	-0.463201	-0.261337
TR23838|c0_g1_i3	beta-D-glucoside glucohydrolase	0.0757017	-0.205844	-0.0863416	-0.347662	-0.256803	-0.279906	0.0388319	-0.231691		-0.402654	-0.402654	-0.350234	1.31321	1.03883	1.04227	-0.347662	-0.388047	-0.209341
TR22817|c0_g1_i9	receptor-like cytosolic serine threonine- kinase RBK1-like	-0.210938	-0.198681	-0.330216	-0.322216	-0.206023	-0.370896	-0.318232	-0.240788		-0.288052	-0.149486	-0.262312	1.19143	1.14937	1.13249	-0.219581	-0.122607	-0.233267
TR26176|c0_g2_i1	NB-ARC domain-containing [Frankia 1c]	-0.329013	-0.302901	-0.260822	-0.292586	-0.338266	-0.325066	-0.274712	-0.286177		-0.218714	-0.157772	-0.308086	1.25243	1.15923	0.992124	-0.0714792	-0.118528	-0.119667
TR16697|c0_g1_i1		-0.203359	-0.084688	-0.186634	-0.32404	-0.0187757	-0.363299	-0.444007	-0.187613		-0.109507	-0.135705	-0.322965	1.11063	1.10185	1.06905	-0.249609	-0.430045	-0.22128
TR29917|c2_g1_i2		-0.211336	-0.30619	0.0467323	-0.384406	-0.22163	-0.198063	-0.256131	-0.21493		-0.288228	-0.415973	-0.622788	1.43061	1.35106	1.17939	-0.350687	-0.188439	-0.348993
TR25119|c0_g1_i7	purple acid phosphatase 18-like	-0.207165	-0.205682	0.0139545	-0.191664	-0.145425	-0.243996	-0.303048	-0.161872		-0.271667	-0.349798	-0.449861	1.11417	1.05537	0.901789	-0.0605153	-0.301462	-0.193133
TR27166|c0_g1_i5	pentatricopeptide repeat-containing At1g05670, mitochondrial-like	-0.292694	-0.240251	-0.0958609	-0.223185	-0.233006	-0.249524	-0.20503	-0.247532		-0.420031	-0.416296	-0.477243	1.39042	1.3752	1.30431	-0.289957	-0.2845	-0.394824
TR27627|c1_g3_i6	1,4-alpha-glucan branching	-0.17327	-0.115622	-0.102386	-0.0982746	-0.124792	-0.0900868	-0.144158	-0.0403337		-0.350674	-0.389333	-0.363445	1.03197	0.974576	1.05725	-0.332209	-0.343843	-0.395374
TR25545|c1_g1_i4	ferritin heavy chain-like	-0.22694	-0.186763	-0.170879	-0.185842	-0.022617	-0.198482	-0.17179	-0.141113		-0.655516	-0.587436	-0.686885	1.26856	1.28924	1.13707	-0.302803	-0.131621	-0.0261849
TR26967|c0_g2_i14	gamma-glutamyl phosphate reductase	-0.24057	-0.133655	-0.173929	-0.221051	-0.255677	-0.19842	-0.245202	-0.164029		-0.270944	-0.317738	-0.191699	1.08551	1.06368	1.0758	-0.289958	-0.242884	-0.279232
TR24633|c0_g1_i8	aldehyde dehydrogenase [Burkholderia CCGE1001]	-0.179177	-0.386241	-0.181834	-0.310148	-0.135172	-0.353921	-0.178293	-0.192957		-0.442477	-0.375049	-0.220009	1.26167	1.35628	1.43165	-0.404226	-0.328675	-0.361431
TR8522|c0_g1_i1		-0.276171	-0.276171	-0.276171	-0.276171	-0.276171	-0.276171	-0.276171	-0.276171		-0.276171	-0.276171	-0.276171	0.929847	1.24689	1.47057	-0.276171	-0.276171	-0.0570802
TR28154|c0_g1_i1	molecular chaperone	-0.172109	-0.182733	-0.200975	-0.312049	-0.172109	-0.212902	-0.163666	-0.256004		-0.226028	-0.316722	-0.284327	1.13898	1.20485	1.20567	-0.361884	-0.361884	-0.326113
TR5601|c0_g3_i1	[Nematostella vectensis]	-0.0906238	-0.319596	-0.319596	-0.319596	-0.319596	-0.084482	-0.0857083	-0.319596		-0.319596	-0.319596	-0.319596	1.1064	1.12825	1.13247	-0.319596	-0.319596	0.0896588
TR29283|c1_g2_i1	probable inactive ATP-dependent zinc metalloprotease FTSHI 4, chloroplastic	-0.0473119	-0.228776	-0.140533	-0.116657	0.0276078	-0.0319308	-0.0734591	-0.138751		-0.515705	-0.482551	-0.44683	1.2483	1.2234	1.11143	-0.441877	-0.592904	-0.353445
TR19428|c0_g1_i1	serine threonine kinase [Frankia 1c]	-0.447069	-0.345819	0.232363	-0.342134	0.0977605	-0.564526	-0.380359	0.129292		-0.168941	-0.18288	-0.337541	1.01793	1.00062	0.923505	-0.270343	-0.142261	-0.219596
TR23729|c0_g1_i6	AT hook motif DNA-binding family [Medicago truncatula]	-0.16586	-0.380032	-0.0209163	-0.258388	-0.265853	-0.173446	0.00722965	-0.449881		-0.605353	-0.618036	-0.759286	1.59477	1.51043	1.35585	-0.213185	-0.284688	-0.273358
TR28147|c1_g1_i6	cobalamin biosynthesis	-0.10009	-0.238607	-0.0906864	-0.266961	-0.24516	-0.314816	-0.261089	-0.182038		-0.517808	-0.444111	-0.620314	1.5137	1.48871	1.44855	-0.204776	-0.460166	-0.504336
TR14431|c0_g1_i2		-0.267288	-0.144623	-0.0586587	-0.207574	-0.13044	-0.0591384	-0.280092	-0.419722		-0.555933	-0.341784	-0.56	1.56744	1.3404	1.28705	-0.237665	-0.386835	-0.545141
TR17991|c0_g2_i4	myeloid leukemia factor 1 isoform X1 [Ricinus communis]	-0.253174	-0.351074	-0.337278	-0.525404	-0.280329	-0.288474	-0.176536	-0.134635		-0.339392	-0.26518	-0.259165	1.23318	1.34468	1.37045	-0.178427	-0.377981	-0.181267
TR21385|c1_g1_i18	probable methyltransferase PMT9-like	-0.269672	-0.307711	-0.239159	-0.283143	-0.279088	-0.227392	-0.228695	-0.239159		-0.262984	-0.249699	-0.264319	1.12749	1.19414	1.1922	-0.207992	-0.233917	-0.220896
TR5459|c0_g2_i11	thermosome subunit [Methanocella paludicola]	-0.0836021	-0.161639	-0.0658022	-0.126222	-0.0737543	-0.100999	-0.0356192	-0.0260925		-0.336789	-0.394609	-0.440537	0.975983	1.04031	0.983961	-0.433436	-0.371052	-0.350099
TR27867|c1_g1_i1	DNA topoisomerase I	-0.145641	-0.24152	-0.196151	-0.12785	-0.168607	-0.266962	-0.131874	-0.222514		-0.623601	-0.533541	-0.494674	1.318	1.237	1.22855	-0.105519	-0.298277	-0.226811
TR26910|c1_g2_i3	WD repeat domain-containing	-0.318676	-0.179084	-0.0767107	-0.0430837	-0.0581989	0.0643967	-0.226825	-0.229524		-0.190434	-0.679195	-0.681657	0.60964	1.26661	0.828721	-0.0840197	0.00363474	-0.00558871
TR3445|c0_g1_i1	tetratricopeptide domain-containing [Desulfovibrio aespoeensis]	-0.269708	-0.248604	-0.11267	-0.18551	-0.145185	-0.329279	-0.254779	-0.206902		-0.566226	-0.414274	-0.634364	1.4599	1.44614	1.25525	-0.305155	-0.251483	-0.237148
TR21656|c2_g1_i1	beta-amylase 2, chloroplastic-like	-0.234036	-0.116082	-0.330096	-0.218383	-0.266628	-0.26433	-0.299973	-0.0322394		-0.128567	-0.160973	-0.480232	1.13841	1.08414	1.14592	-0.165254	-0.450321	-0.221351
TR26204|c0_g2_i3	3 -5 -bisphosphate nucleotidase	-0.198885	-0.322664	-0.229095	-0.148658	-0.224179	-0.281234	-0.226143	-0.19215		-0.311152	-0.207591	-0.282255	1.08632	1.22684	1.25211	-0.403705	-0.241954	-0.295599
TR22748|c0_g1_i2	probable chalcone--flavonone isomerase 3	-0.584747	-0.591749	0.219389	-0.504745	0.282437	-0.407511	-0.490135	0.447484		-0.554034	-0.490862	-0.440136	1.07409	1.13967	1.20465	-0.185904	-0.0662217	-0.0516679
TR23838|c0_g1_i13	glycosyl hydrolase family 3	-0.351801	-0.107772	-0.341434	-0.238459	-0.215138	-0.182904	-0.344881	-0.0835735		-0.405982	-0.344881	-0.443677	1.20711	1.42586	1.44561	-0.389275	-0.37746	-0.25134
TR21995|c0_g1_i5	thioredoxin-like 3-1, chloroplastic	-0.176434	-0.222747	-0.0937691	-0.143391	-0.183745	-0.0161291	-0.0726909	-0.130972		-0.409398	-0.321432	-0.427365	1.19801	1.31933	1.14671	-0.533113	-0.404408	-0.528451
TR5334|c0_g1_i14	ATP synthase I, related [Medicago truncatula]	-0.156376	0.0601991	-0.377753	-0.367132	-0.32313	-0.356588	-0.248673	-0.202835		-0.458126	-0.360094	-0.282646	1.26107	1.23613	1.45143	-0.380124	-0.263917	-0.231446
TR26967|c0_g2_i9	gamma-glutamyl phosphate reductase	-0.267058	-0.244225	-0.20077	-0.190395	-0.180094	-0.213553	-0.182377	-0.178954		-0.241842	-0.217059	-0.161961	0.956372	1.0297	1.04295	-0.298902	-0.213553	-0.238275
TR26143|c0_g2_i4	beta-galactosidase [Micromonospora aurantiaca ATCC 27029]	-0.20519	-0.367764	-0.252188	-0.217963	-0.232026	-0.325685	-0.29092	-0.253382		-0.187953	-0.282358	-0.260572	1.08163	1.23818	1.15371	-0.206347	-0.219129	-0.17205
TR29059|c1_g1_i1	pentatricopeptide repeat-containing At4g21065-like	-0.298582	-0.138649	-0.161423	-0.229576	-0.209264	-0.107358	-0.188065	-0.095248		-0.326621	-0.379041	-0.276039	0.939948	0.602829	1.07614	0.0575223	-0.161423	-0.105148
TR27031|c0_g4_i3	glycogen debranching [Burkholderia CCGE1002]	-0.261882	-0.249764	-0.259181	-0.289181	-0.233764	-0.286428	-0.247085	-0.286428		-0.138832	-0.202286	-0.177844	1.22567	1.13564	1.10766	-0.28368	-0.297472	-0.255138
TR5459|c0_g2_i4	thermosome subunit [Methanocella paludicola]	-0.111988	-0.115859	-0.0636491	-0.156296	-0.0987924	-0.0738335	-0.0604479	-0.103177		-0.461519	-0.486363	-0.396165	1.18498	1.16984	1.04536	-0.447512	-0.463632	-0.360951
TR4500|c2_g5_i1	solute carrier family 25 member 41-like	-0.0229321	-0.234155	0.0384365	-0.197452	-0.0958467	-0.125912	-0.0522813	-0.0522813		-0.54616	-0.478546	-0.604458	0.943812	0.828628	0.758302	-0.000929001	-0.0663948	-0.0918314
TR21385|c1_g1_i10	probable methyltransferase PMT9-like	-0.300434	-0.286601	-0.218049	-0.262033	-0.285225	-0.257978	-0.299044	-0.257978		-0.202381	-0.188167	-0.297657	1.17533	1.10991	1.18281	-0.212807	-0.212807	-0.186882
TR22966|c0_g1_i3	early flowering [Medicago truncatula]	-0.171	-0.32675	-0.270166	-0.221072	-0.230488	-0.271554	-0.271554	-0.165829		-0.270166	-0.32675	-0.270166	1.17099	1.15403	1.09817	-0.172296	-0.26878	-0.186625
TR19546|c0_g1_i5	carboxyl-terminal peptidase [Medicago truncatula]	-0.387921	-0.248317	-0.205094	-0.252616	-0.246887	-0.243081	-0.21858	-0.226074		-0.561923	-0.425714	-0.360857	1.35811	1.23609	1.36856	-0.203706	-0.225135	-0.156848
TR28315|c0_g1_i8	superfamily II DNA and RNA helicase [Rothia mucilaginosa DY-18]	-0.21977	-0.118113	-0.190747	-0.224846	-0.180144	-0.290992	-0.259399	-0.200714		-0.508955	-0.447057	-0.483094	1.37205	1.43318	1.44247	-0.369523	-0.375962	-0.378384
TR5459|c0_g2_i10	thermosome subunit [Methanocella paludicola]	-0.170353	-0.0936344	-0.0521361	-0.153566	-0.0948208	-0.144938	-0.00899961	-0.106739		-0.428518	-0.365591	-0.365591	0.986239	1.01814	1.09013	-0.377814	-0.335829	-0.39598
TR28154|c0_g1_i6	molecular chaperone	-0.152491	-0.389334	-0.215329	-0.293118	-0.22013	-0.306331	-0.062655	-0.388253		-0.367865	-0.242423	-0.459128	1.434	1.39717	1.32551	-0.405648	-0.395837	-0.258136
TR25638|c0_g2_i2	endonuclease or glycosyl hydrolase [Medicago truncatula]	-0.345361	-0.277722	-0.345361	-0.279099	-0.345361	-0.276346	-0.276346	-0.15886		-0.116388	-0.345361	-0.221033	1.11931	1.37754	1.09612	-0.100474	-0.273598	-0.23166
TR4500|c2_g5_i18	solute carrier family 25 member 41-like	-0.152527	-0.217622	-0.0609856	-0.0673351	-0.1023	-0.0737127	-0.105097	-0.0537631		-0.362915	-0.529496	-0.581778	0.892568	0.845543	0.777325	-0.0492673	-0.0976507	-0.0609856
TR21385|c1_g1_i15	probable methyltransferase PMT9-like	-0.255016	-0.28048	-0.251036	-0.307779	-0.305025	-0.264345	-0.291337	-0.305025		-0.169899	-0.248389	-0.303651	1.23713	1.14902	1.20321	-0.245747	-0.206682	-0.154949
TR4500|c2_g5_i15	solute carrier family 25 member 41-like	-0.204504	-0.0894742	-0.00739597	-0.186325	0.0284225	-0.169996	0.0927682	-0.0456153		-0.562212	-0.697266	-0.687936	0.971414	0.950282	0.837697	-0.0307955	-0.134708	-0.0643567
TR21385|c1_g1_i23	probable methyltransferase PMT9-like	-0.291035	-0.303372	-0.288308	-0.24008	-0.288308	-0.315815	-0.301996	-0.261316		-0.193412	-0.232196	-0.259979	1.31336	1.24817	1.11905	-0.216557	-0.25731	-0.230887
TR28154|c0_g1_i18	molecular chaperone	-0.292745	-0.16092	-0.125791	-0.337974	-0.262997	-0.271748	-0.253216	-0.249971		-0.273944	-0.340273	-0.30954	1.28067	1.32124	1.24354	-0.312923	-0.372852	-0.280551
TR25545|c1_g1_i7	ferritin heavy chain-like	-0.362671	-0.20981	-0.0108811	-0.188837	0.2256	-0.183242	-0.200092	-0.0928021		-0.580178	-0.651776	-0.694912	1.13205	1.22485	1.13333	-0.26911	-0.061305	-0.210216
TR27031|c0_g4_i1	glycogen debranching [Frankia 1c]	-0.285704	-0.285704	-0.257081	-0.247665	-0.27064	-0.27064	-0.258431	-0.230339		-0.175744	-0.16178	-0.242311	1.22294	1.07801	1.13105	-0.266559	-0.253038	-0.22637
TR28147|c1_g1_i2	cobalamin biosynthesis	-0.0611713	0.00882036	-0.246467	-0.248143	-0.276947	-0.0949666	-0.12238	-0.437278		-0.586945	-0.402012	-0.528052	1.28192	1.39312	1.27552	-0.340507	-0.276377	-0.338125
TR28315|c0_g1_i5	RNA helicase	-0.327652	-0.158519	-0.165229	-0.22337	-0.239676	-0.243034	-0.215652	-0.116508		-0.486626	-0.541159	-0.487511	1.53771	1.47925	1.50094	-0.432375	-0.447791	-0.432801
TR28154|c0_g1_i9	molecular chaperone	-0.202618	-0.273316	-0.271155	-0.307238	-0.104112	-0.21088	-0.125429	-0.0182344		-0.35222	-0.261469	-0.389244	1.21435	1.12199	1.27218	-0.406932	-0.371771	-0.313896
TR1061|c0_g1_i3	BEL1-like homeodomain 3 isoform X1 [Ricinus communis]	-0.296919	-0.251439	-0.168934	-0.363768	-0.0785157	0.107524	-0.207349	0.0117236		-0.470234	-0.514011	-0.360434	0.953982	0.72835	0.9001	-0.0201425	-0.10547	0.135538
TR28154|c0_g1_i13	molecular chaperone	-0.245367	-0.216582	-0.0977819	-0.337474	-0.185471	-0.364441	-0.216582	-0.0995932		-0.250389	-0.375371	-0.368803	1.38564	1.35124	1.40717	-0.525547	-0.476475	-0.384174
210		0h-1	0h-2	2h-w1	2h-w2	12h-w1	12h-w2	12h-w3	24h-w1		2h-s1	2h-s2	2h-s3	12h-s1	12h-s2	12h-s3	24h-s1	24h-s2	24h-s3
TR1011|c3_g1_i1	tubulin gamma-2 chain-like [Ailuropoda melanoleuca]	-0.847938	-1.05255	-0.757389	-0.8387	-0.792632	-0.888668	-0.901435	-0.439092		-0.664688	-0.420596	-0.85103	3.15991	3.11703	3.1232	-0.206431	-0.507592	-0.231401
TR1011|c3_g1_i3	tubulin gamma-1 chain-like [Ailuropoda melanoleuca]	-0.802201	-1.03763	-0.652868	-1.02043	-0.825803	-0.900765	-0.959659	-0.915412		-0.755598	-0.761937	-0.595134	3.36315	3.40106	3.51307	-0.417839	-0.320668	-0.311341
TR26601|c0_g1_i7	cathepsin L1-like	-0.778952	-0.788652	-0.596548	-0.7919	-0.843766	-0.726216	-1.03192	-0.644674		-0.475837	-0.564716	-0.835922	3.03575	3.00012	2.66349	-0.27462	-0.222558	-0.123071
TR28073|c0_g1_i1	endonuclease superfamily	-0.708591	-0.98438	-0.842582	-0.976125	-0.835099	-1.02394	-0.944723	-0.90837		-0.408908	-0.454866	-0.461435	3.31496	3.23964	3.28897	-0.463082	-0.36591	-0.465555
TR26601|c0_g1_i5	cathepsin L1-like	-1.0245	-0.837541	-0.776522	-0.916098	-0.830081	-0.844205	-1.29645	-1.01695		-0.597684	-0.816913	-0.806302	3.62969	3.50284	3.34196	-0.184936	-0.10774	-0.418562
212		0h-1	0h-2	2h-w1	2h-w2	12h-w1	12h-w2	12h-w3	24h-w1		2h-s1	2h-s2	2h-s3	12h-s1	12h-s2	12h-s3	24h-s1	24h-s2	24h-s3
TR27031|c0_g1_i2	speckle-type POZ -like isoform 1	-1.29668	-1.24288	-1.18699	-1.20448	-1.11145	-1.18699	-1.18833	-1.24149		0.42272	0.28298	0.421843	3.79095	3.88199	3.73299	-1.01454	-0.832014	-1.02765
TR17346|c0_g1_i1	light-harvesting complex I chlorophyll A B-binding [Medicago truncatula]	-1.30625	-1.30472	-0.982483	-1.20603	-1.13167	-1.08839	-1.39752	-1.21656		1.03719	0.942485	0.937636	3.16344	3.12569	3.17023	-0.909217	-0.887638	-0.946181
TR36211|c0_g1_i1	protoporphyrinogen IX oxidase	-1.13301	-1.34962	-1.34962	-1.29582	-1.1887	-1.34962	-1.17713	-1.34962		0.559959	0.580547	0.799637	3.53571	3.56743	3.44568	-0.821551	-0.842716	-0.631535
TR17346|c0_g1_i2	light-harvesting complex I chlorophyll A B-binding [Medicago truncatula]	-1.45595	-1.3632	-1.16469	-1.47999	-1.26737	-1.06224	-1.33004	-1.03435		1.01788	1.10092	0.888175	3.50914	3.55298	3.52421	-1.21807	-1.06443	-1.15297
TR27031|c0_g1_i6	speckle-type POZ -like isoform 1	-1.40863	-1.47627	-1.34007	-1.41	-1.47627	-1.40725	-1.47627	-1.21684		0.479419	0.528775	0.443265	4.07737	4.13177	4.07131	-0.858027	-0.849593	-0.812694
TR27031|c0_g1_i4	BTB POZ and TAZ domain-containing 4	-1.0691	-1.0955	-1.06773	-1.0969	-1.06773	-1.0941	-1.13674	-1.02705		0.245094	0.282796	-0.0357651	3.4665	3.64267	3.45781	-0.955322	-0.569197	-0.879732
215		0h-1	0h-2	2h-w1	2h-w2	12h-w1	12h-w2	12h-w3	24h-w1		2h-s1	2h-s2	2h-s3	12h-s1	12h-s2	12h-s3	24h-s1	24h-s2	24h-s3
TR14390|c0_g2_i1	glutathione S-transferase	-1.29572	-0.988149	-0.884084	-1.41816	-0.897577	-1.10626	-1.119	-1.12579		0.329511	0.298292	0.0210998	2.46959	2.70178	2.54652	0.291231	0.179712	-0.00300303
TR10959|c0_g1_i1	fasciclin-like arabinogalactan [Medicago truncatula]	-1.48022	-1.37208	-1.01879	-1.48695	-1.08592	-1.46022	-1.48511	-1.0126		0.296475	0.188518	0.105965	2.87683	2.82075	2.75357	0.460768	0.394252	0.504753
TR14390|c0_g1_i1	glutathione S-transferase [Burkholderia CCGE1001]	-1.30781	-1.24657	-0.998127	-1.42066	-1.20813	-1.26929	-1.39942	-1.21614		0.27822	0.368321	0.299963	2.83037	2.88059	2.75497	0.183448	0.276973	0.193304
TR14390|c0_g1_i2	glutathione S-transferase [Medicago truncatula]	-1.20138	-1.03185	-0.788346	-1.2139	-0.849136	-1.14977	-1.09746	-0.921375		0.430315	0.385661	0.00682302	2.46762	2.36469	2.26758	0.0742175	0.00605194	0.25026
TR22901|c0_g1_i1	alpha beta hydrolase [Burkholderia CCGE1002]	-1.32083	-1.28169	-1.04164	-1.39253	-1.0947	-1.50725	-1.26541	-0.948803		0.554187	0.63962	0.471552	2.72024	2.68763	2.54775	0.0661904	0.0659332	0.0997429
22		0h-1	0h-2	2h-w1	2h-w2	12h-w1	12h-w2	12h-w3	24h-w1		2h-s1	2h-s2	2h-s3	12h-s1	12h-s2	12h-s3	24h-s1	24h-s2	24h-s3
TR29812|c1_g4_i2		-0.289778	-0.498303	-0.226173	-0.00645002	-0.231517	-0.367059	-0.277752	-0.142428		0.309665	0.332174	0.142114	0.83304	0.877564	0.857153	-0.536371	-0.367059	-0.408821
TR8130|c0_g2_i1		-0.0745573	-0.218604	-0.218604	-0.218604	-0.0837256	-0.218604	-0.218604	-0.0693443		0.163233	-0.0654469	-0.218604	0.47917	0.218624	1.09057	-0.0641501	-0.0641501	-0.218604
TR27615|c0_g4_i4	RNA-binding (RRM RBD RNP motif) family [Medicago truncatula]	-0.395295	-0.395295	-0.14676	-0.156508	-0.312592	-0.000232136	-0.150408	-0.395295		-0.0245727	-0.229222	-0.0837918	1.17565	0.820073	0.852633	-0.227937	-0.227937	-0.102513
TR23322|c0_g2_i1		-0.193012	-0.284413	-0.0300963	-0.0983014	-0.379345	-0.0228283	-0.0259387	-0.2416		-0.259794	-0.0841838	-0.201193	0.907688	1.02705	0.485933	0.0684675	-0.29438	-0.374051
TR17200|c0_g3_i1	NBS domain resistance	-0.201003	-0.242979	-0.629305	-0.522051	0.0205087	0.000745447	0.223684	-0.0982436		0.170926	0.0673029	-0.307851	0.741533	0.419605	0.717518	0.0621779	0.00685533	-0.429423
TR28798|c1_g3_i1		-0.0485836	-0.288593	-0.288593	-0.288593	-0.288593	-0.288593	0.156075	-0.288593		-0.288593	-0.0461425	-0.0485836	0.850222	0.958727	0.620605	0.155014	-0.288593	-0.288593
TR29906|c1_g2_i7	AN1-type zinc finger 6-like	-0.279487	-0.253374	-0.211295	-0.279487	-0.0712801	-0.150994	-0.095431	-0.261158		-0.121173	-0.155823	-0.0989144	0.909778	0.862203	0.818555	-0.228997	-0.16553	-0.217592
TR25148|c0_g1_i12	MADS-box transcription factor family [Medicago truncatula]	-0.198957	-0.211625	0.000939424	-0.231554	0.051881	0.0317197	-0.116573	-0.0380129		0.289669	0.324209	0.0257359	0.629365	0.649351	0.451526	-0.575508	-0.485586	-0.596583
TR19748|c3_g1_i3	PREDICTED: uncharacterized protein LOC8277827	-0.159339	-0.147997	-0.00915871	-0.251007	-0.173068	-0.0849966	-0.0667276	-0.0413237		-0.0112124	0.0813189	0.114661	0.705263	0.701506	0.601567	-0.428993	-0.456711	-0.373782
TR15579|c0_g1_i1	[Nematostella vectensis]	-0.20991	-0.197792	-0.234455	-0.111907	-0.234455	-0.193775	-0.208558	-0.207208		0.0219164	-0.111907	-0.088102	0.828119	0.852279	0.805556	-0.203165	-0.30347	-0.203165
TR25588|c1_g1_i13	1-phosphatidylinositol-4,5-bisphosphate phosphodiesterase epsilon-1-like	-0.191615	-0.16753	-0.0476496	-0.158798	-0.181933	-0.132916	-0.316705	-0.0564689		-0.270653	-0.216934	-0.103676	0.878311	0.974166	0.901266	-0.268943	-0.341641	-0.298281
TR42554|c0_g1_i1		-0.597347	-0.310466	-0.336719	-0.236702	0.197589	0.0897136	0.0762093	-0.223281		0.207533	-0.458533	-0.345174	0.728615	0.845198	0.854721	-0.340336	-0.100629	-0.0503909
TR19918|c0_g1_i3	UDP-glucuronosyltransferase 2C1-like	-0.140713	-0.0930029	-0.254658	-0.235775	-0.23399	-0.17114	-0.167728	-0.301572		-0.0413448	-0.0460365	0.0391209	0.826295	0.767793	0.939005	-0.419388	-0.319447	-0.14742
TR14450|c0_g3_i1	50S ribosomal L18 [Medicago truncatula]	-0.913497	-0.741055	-0.21998	-0.0750023	-0.101615	-0.208252	-0.090296	-0.295959		0.262962	-0.158509	-0.119809	0.665407	0.782262	0.979483	0.0192159	0.161161	0.0534836
TR18493|c0_g1_i1		-0.518372	-0.380618	-0.279165	-0.290875	-0.149848	-0.280332	0.0610739	-0.0760611		-0.0559395	0.0536849	0.121515	0.862362	0.856535	0.838912	-0.341123	-0.221998	-0.199751
TR29087|c1_g1_i13	molecular chaperone	-0.19587	-0.221573	-0.218846	-0.209341	-0.205287	-0.16667	-0.193191	-0.205287		-0.14969	-0.162734	-0.190517	0.870939	0.907593	0.86195	-0.160116	-0.160116	-0.201244
TR18297|c0_g1_i1		-0.229307	-0.228324	-0.0658434	-0.338569	-0.255106	-0.0183394	0.149129	0.104569		-0.20203	-0.06936	0.123945	0.878205	1.07938	0.809982	-0.710413	-0.317508	-0.710413
TR882|c5_g4_i1		-0.547076	-0.2379	-0.139995	-0.165239	-0.412198	-0.0280373	0.261103	-0.397817		-0.408261	-0.268496	0.151587	1.14178	0.900768	0.743938	-0.0391545	-0.264933	-0.290065
TR27180|c0_g1_i15	MCM family [Methanocaldococcus FS406-22]	-0.211926	-0.195296	-0.0499219	-0.185409	-0.0130224	-0.192818	-0.182128	-0.127468		-0.176405	-0.258675	-0.247488	1.0144	1.0119	0.907983	-0.250921	-0.440745	-0.402065
TR29783|c1_g4_i15	probable serine incorporator	-0.462028	0.0151311	-0.462028	0.142992	-0.0473513	-0.0141845	-0.22814	-0.0237353		-0.0473513	-0.462028	-0.462028	0.669561	0.889035	1.07998	-0.462028	0.33623	-0.462028
TR23024|c0_g1_i1		-0.383183	-0.22038	-0.380406	-0.119686	-0.302112	-0.289032	-0.290335	-0.237867		-0.124325	-0.0651523	-0.0353595	0.960265	0.866352	0.92534	-0.107005	0.059728	-0.256842
TR24961|c0_g2_i6	Xaa-Pro aminopeptidase	-0.189205	-0.225956	-0.232388	-0.28892	-0.22211	-0.233678	-0.149711	-0.158258		-0.105354	-0.092425	-0.19171	0.824493	0.962673	0.846632	-0.174268	-0.280897	-0.0889191
TR13003|c0_g2_i1		-0.300497	-0.258804	-0.674563	-0.483	0.407458	-0.12662	0.256742	-0.144492		0.211402	0.133616	-0.146492	1.0969	0.521414	0.441802	-0.298273	-0.46792	-0.168672
TR28520|c1_g1_i11	ATP-dependent protease	-0.249726	-0.237364	-0.267214	-0.263448	-0.208119	-0.219016	-0.244768	-0.147875		-0.0844991	-0.15135	-0.120372	0.924882	0.908286	0.84284	-0.184193	-0.149032	-0.149032
TR15579|c0_g1_i2	Mg-protoporphyrin IX chelatase	0.0051841	-0.232835	-0.240619	-0.186991	-0.0180411	-0.241921	-0.243223	-0.320864		-0.0644923	-0.0518822	-0.186991	0.823002	0.961184	0.870147	-0.318116	-0.235425	-0.318116
TR23227|c0_g1_i1	PREDICTED: uncharacterized protein LOC8276472	-0.0536438	-0.0819253	-0.0133383	-0.0803823	0.0570511	-0.0393335	0.0472033	0.0626483		-0.404046	-0.392512	-0.46616	1.00204	1.00749	0.873789	-0.530016	-0.44615	-0.542708
TR29891|c3_g2_i4	transcriptional antiterminator	-0.187017	-0.120607	-0.0757648	-0.212275	-0.101379	-0.156345	-0.181068	-0.166889		-0.220794	-0.159851	-0.162193	0.789544	0.98582	0.894683	-0.241694	-0.30757	-0.376599
TR27782|c0_g1_i11	iron ABC transporter substrate-binding	-0.0978689	0.0338876	0.0346552	-0.0945079	-0.173863	-0.0953474	0.0991859	0.0999195		-0.376295	-0.333077	-0.518807	0.969111	0.84201	0.825693	-0.453844	-0.369171	-0.391681
TR25390|c0_g1_i1	sugar:proton symporter [Legionella longbeachae]	-0.230999	-0.203845	-0.20243	-0.203845	-0.230999	-0.188355	-0.230999	-0.230999		-0.132041	-0.188355	-0.106671	0.880032	1.05411	0.763218	-0.144216	-0.186955	-0.216644
TR28515|c7_g8_i2	gypsy retrotransposon integrase 1-like isoform 1	-0.207192	-0.388612	-0.213567	-0.388612	0.0676681	-0.048335	-0.20338	-0.214845		-0.063226	-0.388612	0.32772	0.856275	1.04808	0.801054	-0.207192	-0.388612	-0.388612
TR27180|c0_g1_i9	MCM family [Methanocaldococcus FS406-22]	-0.248952	-0.0875081	-0.11576	-0.198267	-0.0996572	-0.222141	-0.110372	-0.148514		-0.205634	-0.21139	-0.209743	0.958992	1.01324	0.997996	-0.391962	-0.373407	-0.346918
TR29891|c3_g2_i2	transcriptional antiterminator	-0.250171	-0.139871	-0.181979	-0.381102	-0.233144	-0.28484	-0.159534	-0.220181		-0.203503	-0.150898	-0.128928	0.70092	0.969961	1.01561	-0.0385468	-0.0871425	-0.226648
TR24633|c0_g1_i9	aldehyde dehydrogenase [Burkholderia CCGE1001]	-0.255885	-0.262241	-0.135052	-0.180221	-0.14897	-0.205259	-0.240902	-0.0799836		-0.105469	-0.024237	-0.00545687	0.933983	0.920367	0.965941	-0.463556	-0.338254	-0.374802
TR754|c0_g1_i6	3-ketoacyl-ACP reductase	-0.169496	-0.202145	-0.270941	-0.161724	-0.0664021	-0.214725	-0.195329	-0.126722		-0.0235163	0.133609	-0.00551983	0.830504	0.859706	0.741545	-0.415268	-0.389108	-0.32447
TR27236|c0_g1_i2	alpha-1,4 glucan phosphorylase L isozyme, chloroplastic amyloplastic-like	-0.4547	-0.4547	-0.371998	-0.215914	-0.150189	-0.125864	-0.139714	-0.136239		-0.289914	-0.139714	0.112845	0.91323	0.767486	0.970222	-0.136239	-0.124716	-0.02388
TR25896|c0_g2_i6	endonuclease	-0.213589	-0.260567	-0.225439	-0.322852	-0.330296	-0.3507	-0.30179	-0.188244		-0.101066	-0.0713553	-0.0501258	0.763113	0.956445	0.939741	-0.138851	-0.0829864	-0.0214361
TR21907|c0_g3_i2	26S proteasome non-ATPase regulatory subunit 10 isoform X1 [Mustela putorius furo]	-0.168636	-0.230516	-0.231474	-0.300187	-0.127918	-0.00812329	-0.0874493	-0.159488		0.00901784	0.114599	-0.253692	0.56447	0.831823	0.829068	-0.202999	-0.304214	-0.274281
TR4648|c0_g1_i1		-0.208266	-0.261918	-0.198892	-0.125125	0.0328143	-0.192366	-0.300498	-0.542236		-0.133137	-0.195159	0.057274	1.12975	0.638581	1.15848	-0.415224	0.00631257	-0.450386
TR21654|c0_g3_i1	Nucleolar complex-associated	-0.326397	-0.377783	-0.322417	-0.266547	-0.211533	-0.310543	-0.310543	-0.198102		-0.0199621	0.107447	0.0420649	0.843823	0.899975	0.968173	-0.200534	-0.200534	-0.116585
TR28160|c1_g6_i1	PREDICTED: uncharacterized protein LOC100241547	-0.32631	-0.214478	-0.257661	-0.216983	-0.247383	-0.172551	-0.0716382	-0.148445		-0.190898	-0.177421	-0.131807	1.03378	0.960305	1.01041	-0.361901	-0.348108	-0.138914
TR27031|c0_g4_i6	glycogen debranching [Burkholderia CCGE1002]	-0.257576	-0.257576	-0.0710754	-0.165368	-0.174873	-0.161314	-0.0723437	-0.161314		-0.0041917	0.0090607	-0.257576	0.656989	1.07011	0.619776	-0.257576	-0.257576	-0.257576
TR25896|c0_g2_i3	endonuclease [Xanthomonas albilineans]	-0.332506	-0.387888	-0.170825	-0.260357	-0.205339	-0.290356	-0.23853	-0.235285		-0.0338857	-0.00319875	-0.0556662	0.767954	0.986181	0.687013	0.0132685	-0.0943466	-0.146233
TR23203|c0_g1_i2		-0.474143	-0.431209	-0.0211893	-0.476438	0.0689323	-0.57016	-0.185157	-0.188917		0.13508	-0.184219	0.161156	1.04832	1.11692	1.04032	-0.277203	-0.452516	-0.309579
TR23227|c0_g1_i2	PREDICTED: uncharacterized protein LOC8276472	-0.0902034	-0.121837	-0.102091	-0.0952863	0.0885271	-0.00722453	0.114442	-0.0944379		-0.30992	-0.400341	-0.373335	1.00113	0.857267	0.885922	-0.45048	-0.439665	-0.462471
TR28823|c2_g2_i4	MULTISPECIES: 50S ribosomal L5	-0.1696	-0.1696	-0.159315	-0.0980097	-0.161594	-0.0528882	0.0343257	-0.0838921		-0.323133	-0.198559	-0.403121	0.878889	1.03283	0.873334	-0.372438	-0.306645	-0.320584
TR28868|c4_g2_i1		-0.341886	-0.0794298	-0.331519	-0.0929854	-0.356993	-0.277454	-0.176077	-0.170934		-0.0526948	0.0246603	-0.0367013	0.621825	1.02914	1.16306	-0.285214	-0.218959	-0.417835
TR25535|c0_g1_i2	PREDICTED: uncharacterized protein LOC100262072	-0.218681	-0.245835	-0.189252	-0.218681	-0.204592	-0.149574	-0.176821	-0.176821		-0.217266	-0.203191	-0.175446	0.879154	0.969533	0.863191	-0.132135	-0.201791	-0.201791
TR22939|c0_g1_i5	lysosomal protective -like	-0.243079	-0.00190847	-0.229384	-0.10298	-0.0678717	-0.12232	-0.35301	-0.159794		-0.159794	-0.0317678	-0.0455472	1.00835	0.77428	0.678065	-0.35988	-0.313575	-0.269787
TR19918|c0_g1_i1	UDP-glucuronosyltransferase 2C1-like	-0.205047	-0.196223	-0.158884	-0.0507446	-0.306797	-0.240892	-0.000722011	-0.221067		-0.0317823	-0.0364996	-0.0587197	0.843685	0.785184	0.836824	-0.391888	-0.392895	-0.173531
TR28647|c2_g3_i2	glycoside hydrolase family [Streptomyces -E]	-0.229597	-0.280083	-0.250639	-0.307382	-0.212723	-0.263949	-0.177036	-0.277382		-0.221785	-0.157033	-0.0621403	0.826107	1.01812	0.971185	-0.179556	-0.0915002	-0.10461
TR28707|c0_g2_i7	pentatricopeptide repeat-containing At3g03580, mitochondrial isoform X4 (MEF26)	-0.181126	-0.0501302	0.137942	-0.140749	-0.195482	-0.0501302	-0.0466559	-0.0746873		-0.376631	-0.331543	-0.411955	0.97316	0.960268	0.916885	-0.404154	-0.450459	-0.274553
TR25119|c0_g1_i13		-0.28211	-0.190987	-0.215274	-0.0294969	-0.288231	-0.216441	-0.057451	-0.274799		-0.185265	-0.0101453	-0.176155	0.754675	1.00094	0.908166	-0.168231	-0.328032	-0.241163
TR7120|c0_g1_i1		0.00892787	-0.216526	-0.225942	-0.229997	-0.0761	-0.225942	-0.227292	-0.225942		0.197841	-0.14333	-0.144605	0.678517	0.262758	0.861124	-0.23542	-0.0531709	-0.00489999
TR28408|c0_g2_i2	STRUBBELIG-RECEPTOR FAMILY 8-like	0.0308177	0.0384611	0.138463	-0.056725	-0.00998856	0.0179879	0.0179879	0.00764133		-0.470406	-0.486769	-0.52945	0.875547	0.827826	0.890757	-0.37087	-0.363297	-0.557982
TR12662|c0_g1_i1	molecular chaperone	0.0485799	-0.307249	-0.215401	-0.236379	-0.0868754	-0.27532	0.0166958	-0.152423		0.335073	0.165148	0.0981725	0.562443	0.608092	0.682627	-0.102548	-0.823264	-0.317373
TR293|c0_g1_i1	serine threonine kinase	-0.360023	-0.428535	-0.0215213	-0.45462	-0.130437	-0.340204	-0.212841	-0.0600958		-0.127437	-0.055336	-0.00398915	0.882519	0.946564	0.767414	-0.0987504	0.0259641	-0.328671
TR27180|c0_g1_i14	MCM family [Methanocaldococcus FS406-22]	-0.207421	-0.0944891	-0.152779	-0.178988	-0.200476	-0.173028	-0.136948	-0.105798		-0.165402	-0.2507	-0.220532	1.03399	1.02068	0.989514	-0.357684	-0.379087	-0.420849
TR24482|c0_g1_i2		-0.238404	-0.135864	-0.021033	-0.149939	-0.197873	-0.0585985	-0.0808971	0.0105259		-0.154661	-0.230406	-0.235399	0.807478	0.738351	0.74242	-0.174666	-0.288386	-0.33265
TR27627|c1_g3_i5	1,4-alpha-glucan-branching enzyme 1, chloroplastic amyloplastic isoform X2 [Ricinus communis]	-0.234803	0.0145566	-0.00953912	-0.128733	0.0165465	-0.158733	0.0244788	0.0392355		-0.279271	-0.171136	-0.305133	0.724386	0.68864	0.622892	-0.26349	-0.340353	-0.239545
TR26387|c0_g1_i3		-0.245671	-0.255579	-0.169806	-0.301596	-0.215274	-0.224975	-0.165649	-0.170848		-0.00289146	0.107728	0.0579295	0.807639	0.812916	0.833313	-0.197127	-0.335055	-0.335055
TR4158|c0_g3_i3	peptidase inhibitor 16-like	-0.248735	-0.357749	-0.262939	-0.340432	-0.12312	-0.315897	-0.248735	-0.325448		-0.125899	0.126122	0.0794389	0.891611	0.753787	0.914782	-0.174936	-0.196196	-0.0456534
TR24633|c0_g1_i6	betaine-aldehyde dehydrogenase [Burkholderia CCGE1002]	-0.0401053	0.0827514	0.0811148	-0.167581	-0.0688882	-0.0232833	-0.271431	-0.276668		-0.11786	-0.214043	-0.290372	0.829985	0.926106	0.666077	-0.347634	-0.337749	-0.43042
TR24845|c0_g1_i18	metallophosphoesterase	-0.309111	-0.239944	-0.300585	-0.346232	-0.315232	-0.220283	-0.063693	-0.13228		-0.320147	-0.100219	0.0756829	1.08687	1.11309	0.81881	-0.342477	-0.219135	-0.185108
TR10563|c0_g2_i1		-0.194425	-0.290388	-0.185899	-0.316739	-0.312755	-0.0726656	-0.189547	-0.187114		-0.308783	0.0260465	-0.310106	0.724549	1.29283	0.910395	-0.0805461	-0.0704219	-0.434434
TR23227|c0_g1_i8	PREDICTED: uncharacterized protein LOC8276472	-0.108744	-0.0751134	-0.030115	-0.0117059	0.0999733	-0.00219362	-0.15367	0.0754762		-0.445421	-0.487937	-0.235823	0.71023	0.892106	0.941002	-0.384423	-0.332839	-0.450802
TR27848|c3_g1_i9	receptor-like serine threonine- kinase ALE2-like	-0.117844	-0.290618	-0.106502	-0.152415	-0.286773	-0.27276	-0.376558	-0.140799		-0.133874	0.00122018	-0.183061	0.903069	1.02152	0.769712	-0.177117	-0.165301	-0.291902
TR29340|c0_g2_i1	cellulose synthase H1-like	-0.327227	0.0486764	0.123483	-0.0872924	0.145189	-0.148473	0.121294	-0.0140935		-0.35134	-0.259117	-0.226231	0.774698	0.738029	0.639003	-0.374832	-0.497277	-0.304491
TR21135|c0_g2_i1		-0.124988	-0.124166	0.119559	-0.3043	-0.190615	-0.239643	0.116083	0.0829972		-0.487793	-0.508031	-0.329669	0.947202	1.1119	0.913962	-0.547172	-0.271154	-0.164174
TR28154|c0_g1_i20	molecular chaperone	-0.231313	-0.142646	-0.0872482	-0.0959205	-0.311288	-0.228586	-0.0897207	-0.162029		-0.107148	-0.239526	-0.15943	0.914603	0.923213	0.652925	-0.239526	-0.156835	-0.239526
TR22972|c0_g1_i6	PI-PLC X domain-containing At5g67130-like	-0.281822	-0.333693	-0.264496	-0.220142	-0.252622	-0.35893	-0.265821	-0.332304		0.0163134	-0.0853268	0.0260944	1.02664	0.945924	0.939613	-0.130489	-0.260527	-0.168409
TR29105|c0_g1_i5	iojap family [Pirellula staleyi]	-0.175609	-0.213709	-0.139454	-0.18853	-0.116478	-0.132715	-0.146225	-0.0762052		-0.250756	-0.281307	-0.24244	0.931165	0.884472	0.892517	-0.211678	-0.254931	-0.278116
TR26418|c0_g1_i2		-0.370976	-0.192515	-0.314955	-0.274632	-0.0960349	-0.316233	-0.268432	-0.171539		-0.236616	-0.118163	-0.00251387	0.924135	0.878489	1.03155	-0.124868	-0.11371	-0.23299
TR27324|c0_g1_i1		-0.209204	-0.0830043	-0.0395338	-0.137614	-0.0735783	-0.246377	-0.248732	-0.293016		-0.147469	0.163651	-0.138705	0.767675	0.675032	0.827594	-0.295449	-0.333693	-0.187577
TR4941|c0_g1_i1	F-box RNI FBD-like domain [Medicago truncatula]	-0.0163934	-0.217933	0.00229465	-0.131871	-0.156533	-0.0661464	-0.252962	-0.0458468		-0.251855	-0.238629	-0.0956504	0.841912	0.769576	0.834631	-0.388805	-0.280933	-0.304855
TR28184|c0_g1_i1	uncharacterized mitochondrial g00810-like	-0.604388	-0.491997	-0.342467	-0.261244	0.0351871	0.00995817	0.209314	-0.246402		-0.437435	-0.406049	-0.210375	1.05682	0.650086	0.912187	-0.0956152	-0.0268661	0.249287
TR18274|c0_g1_i1	C2H2-like zinc finger [Medicago truncatula]	-0.275911	-0.144167	0.0294448	-0.335564	-0.0634062	-0.0943253	-0.331576	-0.143293		0.126135	0.302009	0.227603	0.673394	0.732685	0.591224	-0.412457	-0.468283	-0.413511
TR28408|c0_g2_i3	STRUBBELIG-RECEPTOR FAMILY 8-like	-0.122803	-0.0838526	0.0730259	-0.0521786	0.044744	0.0329788	0.111292	0.0203723		-0.413407	-0.361047	-0.336994	0.868948	0.770978	0.791199	-0.457329	-0.458367	-0.427561
TR26004|c0_g4_i6		-0.259454	-0.309742	-0.125971	-0.184665	-0.0485233	-0.206799	-0.345012	-0.0539847		-0.322867	-0.255254	0.174907	0.900623	1.08667	0.703265	-0.305393	-0.118322	-0.329475
TR27961|c2_g1_i1	tyrosyl-DNA phosphodiesterase	-0.234455	-0.270019	-0.287506	-0.26012	-0.170483	-0.19267	-0.217596	-0.250289		-0.161242	-0.184456	-0.175126	0.863868	1.02585	0.904589	-0.132741	-0.0882785	-0.169325
TR2063|c0_g1_i1	PREDICTED: uncharacterized protein K02A2.6-like	-0.506223	-0.383173	-0.224605	-0.0312647	-0.250418	-0.141401	-0.0747167	-0.236893		-0.0390683	0.359245	-0.164688	1.10774	0.715783	0.863316	-0.234651	-0.499478	-0.259506
TR28841|c3_g2_i3	bZIP family transcription factor [Medicago truncatula]	-0.315234	-0.315234	0.176362	-0.315234	-0.315234	-0.315234	-0.130002	-0.315234		0.0101522	0.0341311	-0.315234	0.708376	0.706956	1.12625	-0.315234	0.0375244	-0.147876
TR4021|c7_g2_i5	cleft lip and palate transmembrane 1 homolog	-0.313022	-0.250625	-0.295855	-0.240483	-0.209242	-0.196932	-0.187159	-0.295855		-0.0391792	-0.0602085	0.00304901	0.893916	0.840574	0.840574	-0.113585	-0.212955	-0.163013
TR26418|c0_g1_i3		-0.230534	-0.0995487	-0.164124	-0.176705	-0.271653	-0.282736	-0.464298	-0.165264		0.00440813	-0.133703	-0.114873	0.880166	0.845522	0.902627	-0.198696	-0.223398	-0.107191
TR3925|c1_g1_i1	[Nematostella vectensis]	-0.290558	-0.357454	-0.100639	-0.337176	-0.19623	-0.281412	-0.284835	-0.111741		0.124193	0.0822969	0.0680568	0.781033	0.669324	0.74624	-0.0727599	-0.280273	-0.158067
TR15809|c0_g1_i1		-0.252683	-0.329863	-0.241341	-0.476404	-0.179423	-0.0461561	0.337205	-0.253822		0.00521838	0.109887	0.0118689	0.701624	0.312022	0.672537	-0.150493	-0.0461561	-0.174021
TR16776|c0_g4_i1	lipase lipooxygenase, PLAT LH2 family , [Medicago truncatula]	-0.279425	-0.100685	-0.241861	-0.235975	-0.376923	-0.220116	-0.379702	-0.210189		0.0258003	0.246091	0.0145567	1.00642	0.771976	1.00713	-0.389937	-0.235975	-0.401186
TR4898|c0_g4_i18	NB-ARC domain-containing [Frankia 1c]	-0.292502	-0.270704	-0.214865	-0.251475	-0.186661	-0.306442	-0.343087	-0.271843		-0.197444	-0.0494505	-0.145363	0.773587	0.972361	1.01922	-0.125663	-0.0543427	-0.0553231
TR42280|c0_g1_i1	PREDICTED: uncharacterized protein LOC100241596	-0.39151	0.0735312	0.107652	-0.4038	0.034275	0.287769	0.271183	-0.087208		-0.139791	-0.220441	0.0772591	1.0393	0.836484	0.383088	-0.738614	-0.437314	-0.691864
TR24482|c0_g1_i4	CG18812, isoform D	-0.206711	-0.0207826	-0.0815721	-0.237125	-0.0125386	0.01353	-0.00761468	-0.0166547		-0.243864	-0.332413	-0.266232	0.777211	0.740125	0.743536	-0.244829	-0.317103	-0.286962
TR17926|c0_g1_i2	serine threonine- phosphatase BSL1-like	-0.232147	-0.205495	-0.190287	-0.219461	-0.230732	-0.216657	-0.204106	-0.216657		-0.120487	-0.0932287	-0.121798	0.85173	0.883439	0.877546	-0.158996	-0.201331	-0.201331
TR27979|c0_g1_i3	molecular chaperone	-0.288915	-0.287732	-0.135256	-0.257309	-0.258467	-0.234335	-0.140585	-0.244628		-0.0445421	0.0170666	-0.128886	0.799453	0.793876	0.827564	-0.0984904	-0.153457	-0.165358
TR26387|c0_g1_i5	CASP 1F2	-0.383841	-0.25944	-0.109926	-0.263592	-0.151637	-0.288755	-0.172953	-0.216554		-0.156454	0.104972	0.192434	0.947771	0.958504	0.884925	-0.418138	-0.383841	-0.283477
TR23479|c0_g1_i5		-0.743529	0.132607	-0.340873	-0.611038	0.000529492	-0.221064	0.220474	-0.342609		-0.172394	0.294387	0.268463	1.05396	1.15677	0.649989	-0.744676	-0.217874	-0.383127
TR26895|c0_g3_i16		-0.175454	-0.331204	-0.331204	-0.0466896	0.0726094	-0.170284	-0.171575	-0.331204		0.0726094	-0.0290309	-0.179345	0.874814	0.567198	0.750136	0.0910293	-0.331204	-0.331204
TR227|c0_g1_i1		-0.274417	0.192341	-0.274417	-0.0479082	-0.0516122	-0.274417	-0.274417	-0.274417		-0.274417	-0.274417	-0.0466756	1.1343	0.379102	0.74208	-0.274417	0.168129	-0.274417
TR26909|c0_g1_i8	zinc finger CONSTANS-LIKE 9-like	-0.18563	0.0891858	0.128924	-0.158521	-0.0502275	-0.0331998	0.125482	-0.0463399		-0.569368	-0.271971	-0.473333	0.661131	0.81437	0.686582	-0.44235	-0.284739	0.0100047
TR16602|c0_g1_i1		-0.407019	0.266043	0.0733007	-0.410267	-0.335291	-0.0589409	-0.149221	-0.395171		-0.252314	0.00178685	-0.325037	1.14402	0.979623	1.01436	-0.147413	-0.481361	-0.517099
TR754|c0_g1_i3	chlorophyll(ide) b reductase NOL, chloroplastic	-0.196588	0.0265883	-0.36761	-0.199883	0.093617	0.147334	0.134309	-0.59165		-0.38751	-0.185658	-0.19002	0.994754	1.12644	0.585311	-0.181309	-0.59165	-0.216472
TR15975|c0_g1_i1	UDP-glucosyltransferase family [Medicago truncatula]	-0.524696	-0.332945	0.0570839	-0.150777	-0.363541	-0.251759	-0.0324716	-0.403543		0.0626495	-0.0341679	-0.0231775	0.745277	1.07804	0.684693	-0.00809696	-0.144351	-0.358219
TR15584|c0_g1_i1	heat shock Hsp20	-0.355072	-0.271954	-0.200416	-0.150064	-0.295352	-0.110513	-0.287823	-0.0923652		0.0096821	0.12416	0.265826	0.894459	0.920285	0.878238	-0.442227	-0.613982	-0.272883
TR9984|c0_g2_i1	[Nematostella vectensis]	-0.163853	-0.0684063	1.01455e-05	-0.39492	-0.0291362	-0.0652251	-0.208779	0.0855064		-0.589135	-0.343915	-0.301187	0.772229	1.15023	0.92361	-0.0844186	-0.429271	-0.253338
TR28362|c1_g2_i9	histidine kinase [Rhodopseudomonas palustris]	-0.184205	-0.235928	-0.278232	-0.239223	-0.124084	-0.172609	-0.207682	-0.140421		-0.15176	-0.0489168	-0.133251	0.909036	0.933143	1.01471	-0.337032	-0.325312	-0.278232
TR29340|c0_g1_i8	acetyl- acetyltransferase	-0.293202	-0.243917	-0.208752	-0.257828	-0.0438749	-0.137214	-0.333668	-0.392738		-0.151055	-0.216492	-0.182929	0.97791	0.929191	1.0607	-0.291157	-0.152911	-0.0620658
TR4254|c0_g1_i1	PREDICTED: uncharacterized protein LOC8258136 isoform X2	-0.360571	-0.171884	-0.255162	-0.324144	-0.245398	-0.268697	-0.188159	-0.279867		-0.0331197	0.0905725	-0.0671171	0.91122	0.888674	0.829849	-0.0811606	-0.234491	-0.210545
TR25385|c0_g1_i12	molecular chaperone	-0.230687	-0.217888	-0.230687	-0.245042	-0.176028	-0.245042	-0.230687	-0.230687		-0.106228	-0.187072	-0.120714	0.934469	0.983315	0.808069	-0.17328	-0.187072	-0.144737
TR21946|c0_g1_i2	cytochrome P450 [Frankia 1c]	-0.181473	-0.280739	-0.291596	-0.294323	-0.226341	-0.251295	-0.25262	-0.331654		0.0511605	-0.0136536	0.173645	0.657096	0.929044	0.678813	0.0479342	-0.219845	-0.194151
TR23729|c0_g1_i5	AT hook motif DNA-binding family [Medicago truncatula]	-0.232464	-0.14537	-0.0265702	-0.21689	-0.162174	-0.210707	-0.154242	-0.0558274		-0.24084	-0.197401	-0.330733	0.965716	0.977497	0.988735	-0.345334	-0.430189	-0.183207
TR29891|c3_g2_i12	transcriptional antiterminator	-0.221125	-0.175814	-0.0870394	-0.155994	-0.134161	-0.0254549	-0.251731	-0.178163		-0.102576	-0.0243976	-0.161795	0.810031	0.728962	0.817716	-0.291878	-0.240638	-0.305941
TR29238|c1_g1_i13	DNA-damage-inducible F	-0.322347	-0.137836	-0.177391	-0.207036	-0.0974847	-0.22917	-0.314796	-0.18819		0.100241	-0.0609357	0.213482	0.618038	0.747836	0.798942	0.0274291	-0.396689	-0.374094
TR23729|c0_g1_i1	AT hook motif DNA-binding family [Medicago truncatula]	-0.242796	-0.154524	-0.0629084	-0.266272	-0.142625	-0.093123	-0.164515	-0.101736		-0.285768	-0.272741	-0.202095	0.936624	0.972624	0.841987	-0.223868	-0.247036	-0.291231
TR5884|c0_g1_i1		-0.252396	0.0397194	-0.247183	-0.396442	-0.0246048	-0.396442	-0.396442	-0.247183		0.183703	-0.00137966	-0.120244	0.612188	0.453157	1.1711	-0.114299	-0.241989	-0.021264
TR29891|c3_g2_i5	transcriptional antiterminator	-0.238935	-0.187569	-0.275598	-0.238935	-0.146748	-0.234918	-0.236256	-0.0146285		-0.115641	0.0383307	-0.274224	0.993383	0.749623	0.958729	-0.27285	-0.230913	-0.27285
TR5293|c0_g1_i7	LATD NIP	-0.204163	-0.130846	-0.0157978	-0.0923723	-0.154245	0.0626107	-0.10235	-0.0610762		-0.236762	-0.184759	-0.310552	0.767727	0.946863	0.764736	-0.356492	-0.334943	-0.357578
TR20549|c0_g1_i1		-0.239451	-0.196968	-0.305039	-0.170378	-0.274136	-0.145306	-0.308514	-0.462581		-0.154657	-0.101445	-0.136014	0.846906	0.768267	1.0827	-0.0745711	0.0963397	-0.22515
TR24198|c1_g3_i3	rRNA methyltransferase , [Medicago truncatula]	-0.130425	-0.0848661	-0.144615	-0.180715	-0.00934612	0.0821845	0.159938	0.206022		-0.187228	-0.456477	-0.275558	0.698179	0.793054	0.759579	-0.543633	-0.202816	-0.483277
TR24929|c5_g1_i1		-0.446969	-0.130601	-0.591542	-0.198068	-0.462076	-0.0537712	-0.0581791	-0.0608303		-0.0921264	-0.306107	0.0266846	1.14069	0.837484	1.07055	-0.599229	0.259859	-0.335767
TR18750|c0_g1_i1	[Nematostella vectensis]	-0.288469	-0.426666	-0.311776	-0.323572	-0.141329	-0.139243	-0.339053	-0.312951		-0.0670674	0.104729	-0.00211823	0.851345	0.995985	0.984071	-0.175127	-0.186931	-0.221827
TR20736|c0_g1_i2	alpha,alpha-trehalose-phosphate synthase [UDP-forming] 1 isoform X1	-0.2791	-0.2791	-0.310151	-0.261652	-0.147093	-0.106618	-0.139105	-0.278004		0.000297634	0.0298236	-0.0969155	1.02406	0.949704	0.862885	-0.146092	-0.380204	-0.442731
TR22160|c0_g2_i1	lysophospholipase A [Legionella longbeachae NSW150]	-0.207075	-0.0566515	0.125859	0.152383	0.0665614	-0.00210795	-0.129564	-0.101288		-0.418391	-0.546869	-0.472551	0.941084	0.927425	0.703398	-0.415072	-0.25596	-0.311179
TR25810|c0_g1_i1		-0.354306	-0.553882	-0.704572	-0.272245	-0.0292923	0.322091	0.309146	-0.350193		-0.371919	-0.349167	-0.0897282	0.795223	0.778415	1.02555	0.00963605	-0.0508255	-0.113932
TR27180|c0_g1_i6	MCM family [Methanocaldococcus FS406-22]	-0.274083	-0.217072	-0.11781	-0.124733	-0.0717425	-0.174946	-0.157488	-0.111684		-0.126276	-0.155123	-0.218717	0.942311	0.955864	0.93641	-0.289559	-0.40187	-0.393485
TR30003|c0_g1_i1		-0.0958875	-0.214962	-0.421831	-0.260309	0.0196668	0.19216	0.0616192	-0.0908834		-0.620954	-0.416813	-0.252465	0.729543	0.848932	1.10805	-0.244664	-0.0730108	-0.268196
TR27180|c0_g1_i5	MCM family [Methanocaldococcus FS406-22]	-0.191414	-0.207068	-0.0569019	-0.155537	-0.118063	-0.108232	-0.169952	-0.113958		-0.237107	-0.19835	-0.178499	0.961497	0.877409	0.932422	-0.311295	-0.361988	-0.362962
TR28756|c0_g4_i2	pentatricopeptide repeat-containing At3g18110, chloroplastic	-0.498149	-0.474948	0.191265	-0.254114	-0.229381	-0.300588	-0.163475	-0.101383		-0.197051	-0.135442	-0.313527	1.08804	0.698338	1.05906	-0.338656	-0.0911349	0.0611467
TR880|c1_g1_i1		-0.375905	-0.547831	-0.271048	-0.128595	-0.000595817	-0.46157	-0.103659	-0.114293		-0.222303	-0.462702	-0.206098	0.867357	1.0031	1.23442	-0.193828	0.132042	-0.148495
TR23227|c0_g1_i4	PREDICTED: uncharacterized protein LOC8276472	0.0194824	-0.166844	0.0736513	0.0385912	-0.0220919	0.054188	-0.0246766	0.0152946		-0.374247	-0.38417	-0.189866	0.641598	0.80723	0.754439	-0.448653	-0.390824	-0.403102
TR25727|c0_g1_i2		-0.288295	-0.261642	-0.219187	-0.249187	-0.246434	-0.205754	-0.220537	-0.260253		0.0327838	-0.0729985	0.0191197	0.864062	0.771335	0.84805	-0.201748	-0.174016	-0.135301
TR1009|c0_g2_i1		-0.0267945	0.00157302	0.108437	-0.0967798	0.0343306	0.0230208	-0.0400777	-0.129534		-0.521359	-0.51929	-0.513103	0.853007	1.00265	0.832503	-0.335197	-0.317118	-0.356272
TR754|c0_g1_i4	3-ketoacyl-ACP reductase	-0.151448	-0.1717	-0.291388	-0.165274	-0.110747	-0.15039	-0.271696	-0.149332		0.094194	-0.00655379	0.0460846	0.883066	0.821845	0.84325	-0.377903	-0.3292	-0.512809
TR28707|c0_g2_i20	pentatricopeptide repeat-containing At4g04790, mitochondrial isoform X4 [Ricinus communis]	-0.167883	-0.132945	-0.0790872	-0.088497	0.0897005	-0.204618	-0.264442	-0.088497		-0.434004	-0.072282	-0.340077	0.960026	0.981851	0.863954	-0.449352	-0.35239	-0.221459
TR41762|c0_g1_i1		-0.315062	-0.315062	0.0821936	-0.315062	-0.315062	-0.167104	-0.315062	-0.165802		-0.315062	-0.176247	-0.177558	0.607897	1.11629	0.834848	-0.315062	0.201962	0.0489503
TR28160|c1_g6_i2	PREDICTED: uncharacterized protein LOC100241547	-0.1762	-0.116852	-0.246022	-0.25133	-0.146221	-0.169903	-0.135137	-0.286323		-0.115641	-0.326381	-0.178727	0.956936	1.0056	0.747339	-0.324981	-0.124138	-0.112015
TR10526|c0_g1_i1		-0.277202	-0.263856	-0.273185	-0.329073	-0.185014	-0.123457	-0.0795375	-0.22196		-0.178739	-0.16627	0.00778781	0.97945	0.932686	0.558226	0.0165647	-0.113847	-0.282575
TR27961|c0_g1_i1		-0.115465	-0.28824	0.0140456	-0.117744	-0.246493	-0.234077	-0.108649	-0.374179		-0.179492	-0.0400419	-0.000601151	0.646784	0.888515	0.864469	-0.236552	-0.456882	-0.0153982
TR24030|c0_g1_i2	phenazine biosynthesis	-0.320215	-0.12757	-0.302513	-0.334278	-0.208854	-0.242212	-0.210032	-0.277595		-0.142114	0.0204201	-0.0665405	0.87243	0.907076	1.01992	-0.147748	-0.219492	-0.220679
TR25706|c0_g2_i1	solute carrier family 25 member 35-like isoform X1 [Tribolium castaneum]	-0.26507	-0.296828	-0.21004	-0.21545	-0.191798	-0.277463	-0.193933	-0.38064		0.0733671	0.0671428	-0.0219918	0.91702	0.931287	0.867223	-0.205727	-0.297976	-0.299124
TR28868|c4_g1_i4	glutamine--tRNA ligase	-0.451557	-0.218027	-0.110699	-0.280876	-0.301426	-0.239898	-0.319942	-0.215859		0.195562	0.199901	-0.139873	1.05714	0.918226	0.91361	-0.604884	-0.130309	-0.271085
TR754|c0_g1_i9	3-ketoacyl-ACP reductase	-0.176248	-0.226543	-0.191777	-0.280868	-0.0873924	-0.267642	-0.177278	-0.152756		0.0207672	-0.0230095	0.130567	0.968632	0.796202	0.95882	-0.430044	-0.417818	-0.443614
TR31738|c0_g2_i1	pectinacetylesterase family [Medicago truncatula]	-0.274917	-0.448203	-0.464037	-0.113492	-0.296563	-0.465262	-0.0896764	-0.476336		-0.296563	-0.27277	0.420639	0.786081	0.999619	0.891782	-0.267417	0.220298	0.146819
TR16028|c0_g1_i1	protease Do-like 2, chloroplastic isoform X2	-0.411345	-0.272326	0.105311	-0.192531	-0.194922	-0.124874	-0.343473	-0.135167		-0.300366	0.056904	-0.14207	0.824092	0.932104	0.867699	-0.183009	-0.338179	-0.147848
TR28362|c1_g2_i8	histidine kinase [Rhodopseudomonas palustris]	-0.183938	-0.193364	-0.129645	-0.247973	-0.183938	-0.192314	-0.0773211	-0.223089		-0.181852	-0.138722	-0.194415	0.935709	0.982968	1.00923	-0.418035	-0.24144	-0.321859
TR28300|c1_g2_i1	MULTISPECIES: trehalose-6-phosphate synthase [Burkholderia]	-0.237478	-0.226704	-0.255982	-0.335933	-0.106281	-0.0856916	-0.261469	-0.268082		-0.0349984	0.0148821	-0.0856916	1.14045	0.910897	0.948935	-0.396226	-0.396226	-0.324401
TR27848|c3_g1_i3	receptor-like serine threonine- kinase ALE2-like	-0.22887	-0.0958886	-0.184733	-0.196529	-0.210814	-0.307276	-0.284436	-0.371349		-0.0663667	-0.190619	-0.0142859	0.910174	0.797536	0.96044	-0.224033	-0.187085	-0.105865
TR24845|c0_g1_i15	metallophosphoesterase	-0.269793	-0.0561506	-0.252091	-0.235845	-0.192996	-0.16907	-0.136227	-0.252091		-0.0916922	-0.136227	-0.0376193	0.70777	0.852129	0.905494	-0.269793	-0.121229	-0.24457
TR4344|c0_g1_i8	phosphoglucosamine mutase	-0.0680165	-0.211875	0.0791503	0.0254532	-0.157192	-0.1246	-0.101552	-0.144978		-0.264579	-0.203935	-0.267886	0.973186	1.05586	0.921859	-0.551427	-0.395902	-0.563568
TR29340|c0_g1_i19	acetyl- acetyltransferase	-0.129806	-0.342665	-0.113082	-0.378662	-0.25912	-0.144726	-0.158791	-0.322169		-0.103334	-0.0821175	0.0159495	0.823943	0.969598	0.810599	-0.319909	-0.18837	-0.0773388
TR5181|c0_g1_i1	SPX domain-containing 3-like	-0.318778	-0.19952	-0.201906	-0.167681	-0.204297	-0.227207	-0.252959	-0.134249		-0.0161448	0.00677218	-0.0288001	0.75752	0.876536	0.754446	-0.293106	-0.13311	-0.217516
TR19921|c0_g1_i2	late embryogenesis abundant hydroxyproline-rich glyco [Medicago truncatula]	-0.253264	-0.212021	-0.13026	-0.213424	-0.170562	-0.253264	-0.253264	-0.21062		0.03598	-0.0871916	-0.1692	0.814374	0.783063	0.792179	-0.166481	-0.166481	-0.139564
TR21894|c0_g1_i4	rhodanese	-0.304126	-0.351309	-0.0732074	-0.226831	-0.204997	-0.333746	-0.0794664	-0.181244		-0.140322	0.187049	-0.198171	0.841572	1.04515	0.62579	-0.261991	-0.0690497	-0.275101
TR4941|c0_g1_i2	F-box RNI FBD-like domain [Medicago truncatula]	-0.14411	-0.00822628	-0.127385	-0.27559	-0.221343	-0.120555	-0.0774004	-0.0172601		-0.198557	-0.0764559	-0.253005	0.820328	0.802983	0.822861	-0.277759	-0.346684	-0.301841
TR27180|c0_g1_i10	MCM family [Methanocaldococcus FS406-22]	-0.152067	-0.134509	-0.0734893	-0.221868	0.0115817	-0.182674	-0.0983986	-0.172399		-0.292434	-0.20781	-0.170694	1.02504	0.910489	0.90686	-0.412244	-0.352062	-0.38332
TR22418|c0_g1_i1	alpha,alpha-trehalose-phosphate synthase [UDP-forming] 1 isoform X3	-0.244958	-0.298604	-0.059875	-0.248253	-0.122997	0.0470402	-0.175352	-0.180589		-0.0990014	0.00890505	-0.249353	0.966422	0.656877	0.966895	-0.26373	-0.230765	-0.472663
TR28362|c1_g2_i3	histidine kinase [Rhodopseudomonas palustris]	-0.207641	-0.237389	-0.29991	-0.2612	-0.108106	-0.20554	-0.293199	-0.133851		-0.0363149	-0.111053	-0.115978	0.902163	0.915258	0.967415	-0.298789	-0.242766	-0.233101
TR25727|c0_g1_i3		-0.280651	-0.29474	-0.225632	-0.241918	-0.252879	-0.225632	-0.226982	-0.266698		0.00349284	0.0387516	-0.0941525	0.803096	0.906463	0.794471	-0.127807	-0.16744	-0.141746
TR21779|c0_g1_i5	hypothetical protein MTR_2g076330 [Medicago truncatula]	-0.237411	-0.199392	-0.194225	-0.23874	-0.15857	-0.233431	-0.234757	-0.233431		-0.0909983	-0.0414487	-0.128694	0.957391	0.909602	0.731706	-0.215002	-0.176287	-0.216311
TR4629|c0_g1_i8	solute carrier family 17 (sodium-dependent inorganic phosphate cotransporter), member 6	-0.116557	-0.349782	-0.150845	0.0775937	-0.0197341	0.0102288	-0.0720711	-0.0640622		-0.0546541	-0.0956259	-0.118063	0.794945	0.699806	0.819553	-0.263048	-0.589986	-0.507698
TR4344|c0_g1_i2	phosphomannomutase [Xanthomonas albilineans]	-0.135579	-0.0524324	0.0725597	-0.0110186	-0.108447	-0.0602098	-0.0414858	-0.0389221		-0.308503	-0.251741	-0.304648	0.945304	0.924765	0.769256	-0.535405	-0.37081	-0.492682
TR29891|c3_g2_i7	transcriptional antiterminator	-0.240214	-0.13643	-0.161092	-0.219098	-0.152825	-0.174181	-0.176573	-0.150471		-0.12022	-0.0962412	-0.230238	0.886672	0.77658	0.77658	-0.225276	-0.10419	-0.252781
TR17548|c0_g1_i4	steroid 17-alpha-hydroxylase 17,20 lyase-like	-0.249414	-0.207395	-0.186419	-0.127659	-0.302591	-0.266042	-0.287324	-0.188086		-0.0928934	-0.0505826	0.0247441	1.015	0.919544	0.982395	-0.341016	-0.250285	-0.391973
TR5186|c4_g1_i7	sugar:proton symporter [Legionella longbeachae]	-0.280252	-0.341598	-0.237109	-0.246857	-0.313157	-0.324724	-0.14879	-0.238324		0.0243048	0.0770255	-0.0188867	0.870499	0.888978	0.882286	-0.0861997	-0.252984	-0.254212
TR4629|c0_g1_i3	solute carrier family 17 (sodium-dependent inorganic phosphate cotransporter), member 6	-0.00207992	-0.0897038	-0.151938	-0.219222	-0.018272	-0.163416	-0.100006	-0.189582		-0.0202273	-0.118738	0.0145692	0.753952	0.90687	0.971925	-0.576774	-0.568167	-0.42919
TR27541|c0_g1_i9	HNH endonuclease [Frankia 1c]	-0.145496	-0.161065	-0.370328	-0.0700765	0.136483	-0.204318	-0.43615	-0.26564		-0.216918	-0.160195	0.202858	1.01205	1.01474	0.855364	-0.321887	-0.515088	-0.354331
TR25326|c0_g1_i2	procollagen-proline dioxygenase [Burkholderia CCGE1002]	-0.251408	-0.17245	-0.242954	-0.372651	-0.120638	-0.317081	-0.318349	-0.196736		-0.0451996	-0.165585	0.0639638	0.80443	0.921878	0.964741	-0.209623	-0.0824257	-0.259913
TR25385|c0_g1_i2	molecular chaperone	-0.203421	-0.21751	-0.230309	-0.190858	-0.244664	-0.230309	-0.203421	-0.20202		-0.119013	-0.0405234	-0.133633	0.955087	0.813999	0.822286	-0.172901	-0.186694	-0.216095
TR29105|c0_g1_i4	iojap family [Pirellula staleyi]	-0.21973	-0.11156	-0.048612	-0.160407	-0.226584	-0.205153	-0.162283	-0.0935485		-0.211937	-0.301101	-0.347305	1.0712	0.967349	0.867905	-0.212909	-0.307315	-0.298004
TR22376|c0_g2_i1		-0.334899	-0.302503	-0.146638	-0.224035	-0.0845357	-0.149616	-0.212573	-0.207392		-0.350803	0.00744539	-0.0628548	0.46485	0.866194	0.823304	-0.211535	0.256451	-0.13086
TR754|c0_g1_i2	3-ketoacyl-ACP reductase	-0.243203	-0.116036	-0.198809	-0.180984	-0.0457976	-0.167758	-0.2033	0.00569736		-0.0427762	-0.0297563	0.0431471	0.74519	0.782575	0.776316	-0.462516	-0.356178	-0.305811
TR16381|c0_g1_i1	chloroplastic lipocalin isoform X2	-0.380577	-0.0364511	-0.315415	-0.330613	-0.28655	-0.0284632	-0.141656	-0.381707		-0.516725	-0.141656	-0.266578	0.780156	1.37803	0.883493	0.0490734	-0.0779833	-0.186379
TR12554|c0_g1_i1	auxin response factor 2 [Medicago truncatula]	-0.32314	-0.277105	-0.210696	-0.245267	-0.235967	-0.234808	-0.295102	-0.155953		-0.0728819	-0.15705	-0.117017	0.833595	0.991878	0.663877	0.132257	-0.142857	-0.153762
TR25385|c0_g1_i5	molecular chaperone	-0.219797	-0.193145	-0.204307	-0.219797	-0.205708	-0.218382	-0.218382	-0.204307		-0.134585	-0.175189	-0.204307	0.791485	1.0744	0.942715	-0.202907	-0.175189	-0.232596
TR28183|c1_g1_i10	beta-amylase 2, chloroplastic-like	-0.224675	-0.2135	-0.212387	-0.303052	-0.2382	-0.237068	-0.0918706	-0.29243		-0.162106	0.0146061	-0.152471	0.838431	1.01651	0.762932	-0.0796443	-0.257581	-0.167488
TR28285|c0_g2_i5		-0.236958	-0.339704	-0.296635	-0.386412	0.0744928	-0.165674	-0.0474482	-0.23383		0.0335384	-0.0456185	-0.451542	0.72764	0.704996	0.786341	0.170491	-0.0958528	-0.197825
TR26387|c0_g1_i1	CASP 1F2	-0.327159	-0.424328	-0.0752226	-0.171182	-0.184139	-0.273981	-0.384672	-0.181138		-0.0641249	0.0543256	0.131971	0.968215	0.99764	1.01344	-0.27825	-0.347197	-0.454199
TR29787|c1_g1_i1		-0.27236	-0.36592	-0.190875	-0.273713	-0.132032	-0.269658	-0.36592	-0.36592		-0.0532551	-0.111326	0.278397	1.00815	0.849448	1.09718	-0.36592	-0.185772	-0.280496
TR3827|c2_g1_i1		-0.347929	-0.0928869	-0.114194	-0.349258	-0.139265	-0.219633	0.068105	-0.0286598		-0.141566	-0.0180517	-0.239212	0.664637	0.890318	0.990904	-0.234292	-0.222066	-0.466953
TR29087|c1_g1_i14	molecular chaperone	-0.246182	-0.220014	-0.176985	-0.220014	-0.230974	-0.190294	-0.17831	-0.176985		-0.0833789	-0.146832	-0.188958	0.838826	0.862866	0.889678	-0.186288	-0.186288	-0.159865
TR25793|c0_g1_i6	pentatricopeptide repeat-containing At3g22470, mitochondrial-like	-0.45304	-0.279913	-0.080088	-0.43156	-0.228588	-0.310082	-0.313352	-0.256643		-0.0416139	-0.00325868	0.0688482	0.929627	0.922231	0.779109	-0.0317046	-0.0699119	-0.200059
TR30038|c2_g2_i1	[Nematostella vectensis]	-0.0765604	-0.327448	-0.12576	-0.193704	-0.250698	-0.0138023	-0.17332	-0.225995		-0.00277017	0.153323	-0.0871142	0.68625	1.03665	0.764057	-0.404548	-0.405868	-0.352693
TR25706|c0_g2_i8	solute carrier family 25 member 35-like isoform X1 [Tribolium castaneum]	-0.261987	-0.261987	-0.320499	-0.190397	-0.199154	-0.231351	-0.21239	-0.19696		0.108208	0.093045	-0.0550779	0.849426	0.757944	0.763588	-0.0750879	-0.360459	-0.20686
TR27943|c3_g1_i1		-0.299316	-0.231677	-0.299316	-0.299316	-0.190959	-0.299316	-0.299316	-0.230301		-0.0219262	0.273089	-0.174988	1.12668	0.670065	0.929657	-0.299316	-0.0544288	-0.299316
TR5334|c0_g1_i10	ATP synthase I, related [Medicago truncatula]	-0.334478	-0.076144	-0.330461	-0.122852	-0.206268	-0.279236	-0.148553	-0.0660904		-0.397512	-0.197706	-0.0385256	0.927774	0.917114	1.00663	-0.285702	-0.233513	-0.134477
[truncated: 3,899 more rows]
