# Supplementary material for: Transcriptomic analysis of salt stress responsive genes in Rhazya stricta
Source: PLoS One. 2017 May 16;12(5):e0177589. doi: 10.1371/journal.pone.0177589 (PMC5433744; doi:10.1371/journal.pone.0177589)
Supplement: S2 Table — 0h1,2 (control), 2h-w1,2 (water treated for 2 h), 12h-w1,2,3 (water treated for 12 h), 24h-w1 (water treated for 24 h), 2h-s1,2,3 (salt stressed for 2 h), 12h-s1,2,3 (salt stressed for 12 h), 24h-s1,2,3 (salt stressed for 24 h). (XLSX) [file pone.0177589.s011.xlsx]

## Sheet: 12down
Table S2. Cluster analysis indicating fold change values of assembled transcripts down-regulated at 12 h time point in R. stricta under salt (500 mM NaCl) stress. 0h1,2 (control), 2h-w1,2 (water treated for 2 h), 12h-w1,2,3 (water treated for 12 h), 24h-w1 (water treated for 24 h), 2h-s1,2,3 (salt stressed for 2 h), 12h-s1,2,3 (salt stressed for 12 h), 24h-s1,2,3 (salt stressed for 24 h).
Cluster or transcript ID
112	Description	0h-1	0h-2	2h-w1	2h-w2	12h-w1	12h-w2	12h-w3	24h-w1		2h-s1	2h-s2	2h-s3	12h-s1	12h-s2	12h-s3	24h-s1	24h-s2	24h-s3
TR3905|c0_g1_i1	zinc finger CONSTANS-LIKE 13 [Ricinus communis]	-0.0666796	0.0512817	0.296761	0.0508304	0.152772	0.0589329	0.0723368	0.247982		1.26676	1.31717	1.3857	-1.52244	-1.5523	-1.5523	-0.00813856	-0.195687	-0.00297517
TR25562|c0_g1_i14	sulfite exporter family [Medicago truncatula]	0.289945	0.229824	0.446666	0.440326	0.353915	0.393999	0.474546	0.432201		0.698002	0.802913	0.794487	-2.06371	-2.06101	-2.00111	0.20573	0.374844	0.188431
TR25562|c0_g1_i16	sulfite exporter family [Medicago truncatula]	0.270645	0.276369	0.400383	0.310454	0.495251	0.435675	0.289429	0.425598		0.625713	0.697477	0.638939	-1.93324	-1.87851	-1.69058	0.169226	0.221596	0.245572
TR24397|c0_g1_i7		0.0616818	0.0939641	0.210854	0.158038	0.290756	0.340885	0.14197	0.122086		1.16953	1.14188	1.22236	-1.84872	-1.74283	-1.6679	0.0408435	0.122632	0.14197
TR24397|c0_g1_i6		0.211955	0.17894	0.29874	0.140635	0.172816	0.306045	0.174813	0.200381		1.27188	1.17096	1.28184	-1.90052	-1.77849	-1.8319	0.0304381	0.0846933	-0.0132179
TR24534|c0_g2_i1		0.28154	0.46314	0.352428	0.392604	0.38417	0.430116	0.38417	0.367153		1.03635	1.16991	1.11246	-2.27814	-2.14073	-2.36406	0.098544	0.165379	0.14498
TR13405|c0_g1_i1	peroxidase family [Medicago truncatula]	0.141074	0.00494844	0.348564	0.115079	0.0844612	0.243316	0.312933	0.1136		0.79638	0.899076	0.833452	-1.52486	-1.49297	-1.29934	-0.0260871	0.50195	-0.0515713
TR24397|c0_g1_i3	eukaryotic initiation factor 4E	0.0255085	0.0124297	0.200721	-0.0594674	0.152793	0.234077	0.0237843	0.10213		1.08229	1.07574	1.06768	-1.33769	-1.26892	-1.33572	-0.00467369	0.0477379	-0.018425
TR11318|c0_g2_i1		0.0424876	0.217524	0.160967	0.114307	0.564132	0.333633	0.135832	0.193814		0.888396	0.936227	0.874252	-1.75762	-1.626	-1.7155	0.323568	0.235383	0.0786001
TR3905|c0_g1_i2	zinc finger CONSTANS-LIKE 13 [Ricinus communis]	0.0219136	0.00924976	0.156107	0.0277212	0.163599	0.0798953	0.164039	0.267056		1.29942	1.38203	1.33049	-1.49162	-1.44933	-1.47784	-0.204445	-0.10472	-0.173575
TR20378|c0_g1_i1	eukaryotic aspartyl protease family [Medicago truncatula]	0.38478	0.313123	0.428003	0.301505	0.272505	0.343079	0.3867	0.332897		0.914278	0.968763	0.785676	-1.85569	-1.87069	-1.92738	0.167349	0.0553017	-0.000196127
TR25562|c0_g1_i9	sulfite exporter family [Medicago truncatula]	0.348879	0.440668	0.376335	0.22692	0.218853	0.328943	0.302471	0.445614		0.661432	0.686717	0.61806	-1.80034	-1.80386	-1.63458	0.262389	0.203753	0.117749
TR24534|c0_g1_i5	PREDICTED: uncharacterized protein LOC8274453, partial	0.279895	0.374504	0.537802	0.454246	0.404117	0.467944	0.373512	0.4207		0.998709	1.0873	1.00993	-2.20123	-2.13667	-2.29487	0.0748423	0.0990525	0.0502188
TR24397|c0_g1_i1	eukaryotic initiation factor 4E	-0.0235081	0.00272845	0.13319	0.170247	0.148883	0.177997	0.0997529	0.125029		1.06804	1.09371	1.16887	-1.34442	-1.51562	-1.39814	0.0432442	0.083341	-0.0333546
TR24397|c0_g1_i2	eukaryotic initiation factor 4E	0.0327479	0.0470875	0.24403	0.0826443	0.0967517	0.210876	0.0500951	0.0680106		1.12784	1.09839	1.17203	-1.43288	-1.32492	-1.37561	-0.0662968	0.0414476	-0.0722566
TR13338|c0_g1_i1		-0.0783777	0.299536	-0.0885147	0.197549	0.237008	0.202035	0.534121	0.316577		0.907175	0.978131	0.894958	-1.48086	-1.02798	-1.63843	-0.018759	0.137934	-0.372092
TR25562|c0_g1_i13	sulfite exporter family [Medicago truncatula]	0.321054	0.301768	0.454954	0.309145	0.472309	0.351029	0.407969	0.301028		0.793284	0.778211	0.854947	-2.08193	-1.97144	-2.02238	0.17223	0.358337	0.199482
TR24534|c0_g2_i2		0.277073	0.400449	0.345982	0.268812	0.384028	0.445125	0.479862	0.394594		1.02809	1.07547	1.01187	-2.08876	-2.02551	-2.32522	0.0618394	0.0900335	0.17628
TR27716|c0_g1_i1	sucrose-6-phosphate hydrolase	0.0558984	-0.00278628	0.527698	0.153632	0.199075	0.203611	0.40247	0.209175		0.823339	0.838451	0.748897	-1.497	-1.4546	-1.49135	0.21679	0.000425961	0.0662817
TR30032|c0_g2_i1		0.0721853	0.312015	0.317012	0.0956399	0.384353	0.268353	0.141947	0.349081		0.921943	0.700122	0.592578	-1.77232	-1.65203	-1.89619	0.506706	0.466587	0.192017
TR13405|c0_g1_i2	peroxidase family [Medicago truncatula]	0.202196	0.0864618	0.350006	0.148025	0.12328	0.223864	0.216762	0.224876		0.991273	1.02143	0.850883	-1.40555	-1.64421	-1.60054	0.0469643	0.0820021	0.0822813
TR25562|c0_g1_i15	sulfite exporter family [Medicago truncatula]	0.11687	0.214104	0.293503	0.267678	0.258565	0.38604	0.352171	0.326926		0.804761	0.860032	0.658367	-1.77576	-1.82385	-1.71498	0.352847	0.206392	0.216335
TR48117|c0_g1_i1		-0.0261888	0.264496	0.679639	0.132901	0.499731	0.427354	0.229741	-0.0220461		1.53706	1.16096	0.975539	-2.00525	-1.46341	-2.39128	0.33267	-0.540071	0.208155
TR20244|c0_g1_i1	hypothetical protein MTR_3g071950 [Medicago truncatula]	0.320593	0.21295	0.356134	0.311528	0.0908674	0.296539	0.393223	0.305195		1.15027	1.16014	1.12764	-1.90318	-1.80466	-2.00227	-0.0215515	0.10837	-0.101783
113		0h-1	0h-2	2h-w1	2h-w2	12h-w1	12h-w2	12h-w3	24h-w1		2h-s1	2h-s2	2h-s3	12h-s1	12h-s2	12h-s3	24h-s1	24h-s2	24h-s3
TR20651|c0_g1_i3	[Nematostella vectensis]	0.427736	0.456998	0.437648	0.412042	0.492695	0.325722	0.393914	0.52624		1.03109	0.92695	0.879159	-2.86872	-2.77417	-2.78822	0.813434	0.626171	0.681323
TR20651|c0_g1_i2	[Nematostella vectensis]	0.287217	0.398668	0.519134	0.386454	0.360859	0.366665	0.442501	0.424965		0.9863	0.921304	1.00385	-2.78598	-2.7885	-2.81646	0.8491	0.65725	0.786675
TR17608|c0_g1_i2	WRKY family transcription factor [Medicago truncatula]	0.273174	0.224814	0.318117	0.269217	0.360805	0.461469	0.368352	0.321152		1.05727	1.12256	0.894867	-2.76928	-2.82187	-2.89716	0.882057	1.00891	0.925536
TR17608|c0_g1_i1	WRKY family transcription factor [Medicago truncatula]	0.283082	0.17014	0.364225	0.195855	0.237229	0.425245	0.335552	0.296525		1.41169	1.32972	1.38505	-3.10475	-3.3512	-3.14392	0.999398	1.20558	0.960587
TR17608|c0_g1_i3	WRKY family transcription factor [Medicago truncatula]	0.262006	0.153849	0.418422	0.0380999	0.47954	0.536785	0.340663	0.480551		0.839216	0.689552	0.740501	-2.52698	-2.40242	-2.71135	0.931819	0.911176	0.818567
TR20083|c0_g1_i1	WRKY family transcription factor [Medicago truncatula]	0.10097	0.210555	0.371432	0.00919598	0.163286	0.317391	0.294339	0.248841		0.59795	0.971209	0.801832	-2.44518	-2.24174	-2.63882	1.0346	1.22629	0.977853
TR25370|c0_g1_i5	glycerophosphodiester phosphodiesterase GDPDL3 isoform X1	-0.0690107	0.0510822	0.134748	0.200733	0.527457	0.366531	0.405866	0.317621		1.00212	1.3961	1.54893	-2.85572	-2.9214	-2.72192	0.749895	1.06802	0.798944
TR20651|c0_g1_i1	[Nematostella vectensis]	0.42104	0.276102	0.510909	0.380948	0.387876	0.277501	0.4413	0.422727		0.97763	0.93195	0.96456	-2.7517	-2.72779	-2.75551	0.839906	0.728913	0.673647
TR758|c0_g1_i1		0.153699	0.142215	0.322742	0.0942185	0.568696	0.395363	0.431682	0.513067		1.14789	1.40403	1.3216	-3.19541	-2.97082	-3.0294	0.875205	0.893963	0.93125
TR25370|c0_g1_i6	glycerophosphodiester phosphodiesterase GDPDL3 isoform X1	0.0190505	0.0356273	0.132164	0.260677	0.552321	0.259459	0.272397	0.264729		0.603773	1.18567	1.50021	-2.70375	-2.52523	-2.69192	0.830922	1.09401	0.909892
TR23902|c1_g1_i1		-0.101001	0.0855283	0.173512	0.0129854	0.491571	0.344878	0.532697	0.207515		0.807479	1.25519	1.27808	-2.69286	-2.65853	-2.54096	0.865069	1.00773	0.931132
TR18647|c0_g1_i1	[Nematostella vectensis]	0.406356	0.395837	0.144615	0.407003	0.483323	0.511625	0.391268	0.443273		0.577459	0.871399	0.948864	-2.79642	-2.69189	-2.85229	0.960543	0.905763	0.893261
TR17608|c0_g1_i4	WRKY family transcription factor [Medicago truncatula]	0.109447	0.182821	0.402419	0.194788	0.336407	0.54493	0.353969	0.245026		1.17047	1.1098	1.06176	-3.11527	-2.92608	-2.84141	0.977122	1.23304	0.960775
TR4597|c0_g3_i1	FAD-binding berberine family [Medicago truncatula]	0.0261153	0.112674	0.571313	0.0630558	0.111303	0.137073	0.468176	0.478972		1.44825	1.38799	1.39881	-2.95999	-2.91997	-3.0484	0.93344	0.929526	0.861657
119		0h-1	0h-2	2h-w1	2h-w2	12h-w1	12h-w2	12h-w3	24h-w1		2h-s1	2h-s2	2h-s3	12h-s1	12h-s2	12h-s3	24h-s1	24h-s2	24h-s3
TR23297|c0_g1_i7	WNK kinase [Medicago truncatula]	-0.0245069	-0.115078	0.125103	0.0896479	-0.1835	-0.112297	-0.142789	-0.0357575		0.653985	0.664682	0.41268	-1.13309	-1.02003	-1.30574	0.820457	0.717902	0.588326
TR18172|c0_g1_i2	acyl- --sterol O-acyltransferase 1	-0.0945285	-0.0994404	0.00166421	-0.16781	0.02732	0.0859819	0.000680886	-0.0141499		0.757316	0.701121	0.684479	-1.4769	-1.32125	-1.40477	0.693433	0.881812	0.745038
TR22239|c0_g1_i1	FERONIA receptor-like kinase	-0.0463209	-0.118523	0.166184	-0.167485	-0.255874	-0.197423	0.0737415	0.0999033		0.766901	0.81092	0.658348	-1.18238	-1.08331	-1.19839	0.642974	0.518798	0.511926
TR24996|c0_g1_i3	[Nematostella vectensis]	-0.29064	-0.285993	0.241153	-0.289975	-0.32871	-0.268861	-0.0069184	0.0639651		1.02188	1.03082	0.95699	-1.32598	-1.29297	-1.41379	0.722599	0.753079	0.713344
TR27720|c0_g1_i1	PREDICTED: uncharacterized protein LOC8275895 isoform X2	-0.271321	-0.104	0.000765207	0.163505	-0.0351011	0.047	0.055282	0.0942474		0.45289	0.610008	0.807108	-1.47611	-1.38657	-1.66787	0.682468	1.06548	0.962221
TR851|c0_g2_i1		0.365992	-0.29023	-0.374842	-0.308608	-0.253171	0.0594319	0.602933	0.449473		1.00693	0.715087	0.780305	-1.66722	-1.26409	-1.52673	0.509569	0.54838	0.646781
TR23671|c1_g1_i1		-0.286947	0.00945848	0.094049	-0.190624	0.0759938	-0.443016	-0.24778	0.0813117		0.770315	0.32482	0.722421	-1.32324	-1.42241	-0.950058	0.607097	1.02808	1.15053
TR42179|c0_g1_i1	UDP-glucosyltransferase family [Medicago truncatula]	-0.193479	-0.0413072	0.266581	-0.0561855	-0.244962	-0.070654	0.194285	-0.0767375		0.794558	0.703137	0.589626	-1.32319	-0.890522	-1.27946	0.664475	0.564849	0.398996
TR22860|c0_g1_i2	phenylalanine ammonia-lyase, partial [Populus nigra]	-0.144816	-0.230225	0.259562	-0.273995	-0.346062	-0.15594	0.304083	0.287617		1.09702	1.11934	1.11008	-1.80874	-1.75305	-1.70815	0.695485	0.738375	0.809399
TR18172|c0_g1_i4	acyl- --sterol O-acyltransferase 1	0.0291775	-0.134194	0.0781626	-0.0956535	-0.102089	0.00266333	0.0246407	-0.104074		0.6049	0.544385	0.632295	-1.16703	-1.21558	-1.1536	0.626019	0.772561	0.657422
TR28005|c1_g1_i1		-0.0868953	-0.21442	-0.357442	-0.0264474	-0.040753	-0.150726	0.0202387	0.327965		0.0829511	0.833052	0.528146	-1.46235	-1.19931	-0.826927	0.995528	0.582195	0.995194
TR23671|c1_g2_i2	LRR receptor-like kinase family [Medicago truncatula]	-0.416024	-0.338041	0.0298942	-0.0931267	-0.0601359	-0.305227	-0.0961094	0.0748768		0.691836	0.660723	0.71261	-1.16271	-1.09015	-1.17212	0.919038	0.886922	0.757748
TR27286|c0_g1_i3		-0.169665	-0.177534	0.200823	-0.203787	-0.226151	-0.00279595	0.133173	0.0257026		0.981678	0.977668	1.0466	-1.34445	-1.21507	-1.26159	0.31944	0.459292	0.456665
TR22860|c0_g1_i1	phenylalanine ammonia-lyase, partial [Populus x jrtyschensis]	-0.122251	-0.223716	0.137907	-0.320838	-0.317978	-0.255452	0.2583	0.275445		1.06687	1.10322	1.16046	-1.63252	-1.67647	-1.71017	0.71971	0.790328	0.747157
TR17855|c0_g1_i1	DUF1645 family [Medicago truncatula]	-0.218864	-0.0678954	-0.0214505	-0.435164	-0.367929	-0.246827	0.276494	0.0660303		0.633139	0.674585	0.453324	-0.96098	-0.953669	-1.1566	0.700673	0.790831	0.834304
TR23297|c0_g1_i2	WNK kinase [Medicago truncatula]	-0.0121875	-0.100794	-0.0576963	-0.0685882	0.115893	-0.0666881	0.014534	-0.112507		0.448407	0.526008	0.517483	-1.09014	-1.09594	-1.11938	0.649333	0.747095	0.705172
TR14916|c0_g1_i1	myb transcription factor [Medicago truncatula]	-0.0577515	-0.141461	0.26778	-0.227301	-0.0832923	-0.0860328	0.0804998	0.0737269		0.741489	0.585813	0.345809	-1.06983	-1.11455	-1.09202	0.665702	0.460835	0.650578
TR24996|c0_g1_i2	[Nematostella vectensis]	-0.258231	-0.270415	0.193883	-0.311664	-0.224724	-0.213264	-0.0367059	0.0754245		1.05977	0.954853	1.02515	-1.46795	-1.31983	-1.36446	0.762318	0.700321	0.695539
TR13333|c0_g1_i1	xyloglucan endotransglucosylase hydrolase family [Medicago truncatula]	-0.209091	-0.349697	0.289168	-0.221448	-0.227896	-0.165554	0.331762	0.317914		0.289813	0.311575	0.15823	-1.28103	-1.17131	-1.22283	0.941567	0.976244	1.23258
TR29462|c3_g1_i7	polyol monosaccharide transporter 1 [Medicago truncatula]	-0.315203	-0.182184	-0.078637	-0.180541	-0.140082	-0.190423	0.0146317	0.00215326		0.508703	0.651379	0.447007	-1.09298	-1.06645	-1.008	0.924164	0.846289	0.860184
TR18172|c0_g1_i1	acyl- --sterol O-acyltransferase 1	-0.0894953	-0.0832902	0.0781247	-0.0920887	-0.0561989	0.0600182	0.0274162	-0.0335896		0.578697	0.51298	0.522505	-1.10303	-1.10722	-1.13263	0.565922	0.680361	0.671521
TR18172|c0_g1_i3	acyl- --sterol O-acyltransferase 1	-0.156108	-0.0210131	-0.0248449	-0.0344693	-0.0574408	0.144739	-0.0122382	0.0171287		0.651787	0.512002	0.608413	-1.31452	-1.36123	-1.30517	0.693429	0.926775	0.732768
TR1051|c0_g2_i4	wall-associated receptor kinase-like 16	-0.252165	-0.229751	-0.121248	-0.271876	-0.166652	-0.236438	-0.108241	-0.0436072		0.824093	0.789031	0.592565	-0.902199	-0.981121	-0.766953	0.625723	0.550018	0.698822
TR29462|c3_g1_i14	polyol monosaccharide transporter 1 [Medicago truncatula]	-0.0756347	-0.0792178	-0.0268785	-0.308717	-0.230367	-0.232075	-0.0018898	-0.0343113		0.572999	0.610975	0.543679	-1.10873	-1.12451	-1.15984	0.928704	0.888914	0.836902
TR1306|c0_g1_i1		-0.293364	-0.112491	-0.0410069	-0.3452	-0.467406	-0.213747	0.000918494	0.0171176		0.946772	0.850614	0.885466	-1.06161	-1.08292	-0.993134	0.777698	0.634327	0.497963
TR13561|c0_g1_i1	ethylene response factor [Medicago truncatula]	0.0466995	-0.566373	-0.0117663	-0.123496	0.0851025	0.152958	-0.222293	-0.0939967		0.295793	0.720576	0.684901	-1.31024	-1.19967	-1.31163	0.926123	0.985416	0.941903
TR23297|c0_g1_i9	WNK kinase [Medicago truncatula]	-0.0542611	-0.107414	0.0663898	-0.0261324	-0.0394742	-0.00140445	-0.139991	0.0269712		0.573012	0.543853	0.520315	-1.24993	-1.37388	-1.24013	0.928962	0.768114	0.804995
TR13561|c0_g1_i2	ethylene response factor [Medicago truncatula]	-0.0475878	-0.33066	0.0126319	-0.312281	-0.209761	-0.178405	-0.103232	0.165894		0.541514	0.527669	0.517897	-1.07973	-1.07973	-1.02293	0.842997	0.968559	0.787144
TR19092|c0_g1_i4	isoaspartyl peptidase	-0.324151	-0.116091	0.15274	-0.329798	-0.142112	-0.349327	-0.1036	-0.0190667		0.740014	0.745011	0.547974	-0.994515	-0.995797	-0.970374	0.728029	0.895017	0.536049
TR15824|c0_g1_i2	auxin-responsive AUX IAA family [Medicago truncatula]	-0.235164	-0.221237	0.515645	-0.197906	-0.237852	-0.188569	0.426059	0.421225		0.476649	0.481388	0.498661	-1.42333	-1.36804	-1.31957	0.751915	0.855505	0.764624
TR22411|c1_g1_i2	RPM1-interacting 4	-0.142943	-0.0814598	0.00231831	-0.20768	-0.0435719	-0.135543	-0.0890629	-0.0362042		0.544311	0.38193	0.553497	-1.15836	-1.29566	-1.22067	0.857552	1.0954	0.976144
TR15824|c0_g1_i1	auxin-responsive AUX IAA family [Medicago truncatula]	-0.183229	-0.265769	0.4418	-0.233024	-0.158727	-0.16732	0.449443	0.45873		0.507989	0.577487	0.495439	-1.49179	-1.52469	-1.41548	0.759232	0.900035	0.849874
TR22411|c1_g1_i1	RPM1-interacting 4	-0.123707	-0.290751	0.0986089	-0.220792	-0.214493	-0.0882007	0.0432941	0.114161		0.506154	0.500943	0.496762	-1.10929	-1.11355	-1.15024	0.801134	0.939537	0.81043
TR23671|c1_g2_i3	LRR receptor-like kinase family [Medicago truncatula]	-0.279968	-0.113521	0.142774	-0.225321	-0.0928582	-0.249041	-0.0756027	0.0411694		0.602742	0.62056	0.655926	-1.27674	-1.02534	-1.22532	0.941911	0.797505	0.761123
TR17214|c0_g1_i2		0.17149	-0.104941	0.0579029	0.127317	-0.0626138	-0.406397	-0.088427	0.275464		0.387993	0.397323	0.161049	-1.14973	-1.00056	-1.25637	0.604152	0.965748	0.920604
TR23297|c0_g1_i3	WNK kinase [Medicago truncatula]	-0.0554476	-0.135428	0.065671	-0.152397	-0.043857	0.0561624	-0.173171	-0.148491		0.671375	0.595903	0.654602	-1.45648	-1.34906	-1.41408	1.04333	0.899639	0.941723
TR19092|c0_g1_i5	isoaspartyl peptidase	-0.245828	-0.229816	-0.0115237	-0.297461	-0.400338	-0.279219	0.0209586	-0.111402		0.834038	0.731043	0.644219	-0.916192	-0.890791	-0.987094	0.778124	0.746908	0.614372
TR1051|c0_g2_i7	[Nematostella vectensis]	-0.222045	-0.306298	0.118877	-0.434693	-0.242468	-0.262439	-0.154141	0.0176253		0.73159	0.626917	0.570752	-0.797263	-0.943642	-0.885131	0.721082	0.737561	0.723716
TR25168|c0_g1_i1	receptor-like serine threonine- kinase ALE2 isoform X1 [Ricinus communis]	-0.149056	-0.0761516	0.0918871	-0.151267	-0.12145	-0.136871	0.0185827	-0.0132371		0.741347	0.695046	0.548702	-0.944816	-0.895513	-1.12797	0.605712	0.390971	0.524079
TR6325|c0_g1_i1	L-type lectin-domain containing receptor kinase	-0.139585	-0.102258	0.0220042	-0.108221	-0.166731	-0.202595	0.0733651	0.00287443		1.14395	1.17582	1.15873	-1.45332	-1.43418	-1.46063	0.51167	0.484496	0.494595
TR22411|c1_g1_i3	RPM1-interacting 4	-0.160611	-0.171328	-0.0535159	-0.166905	-0.117302	-0.124022	-0.0275103	0.0709941		0.477985	0.596439	0.637473	-1.1228	-0.991872	-1.11426	0.758663	0.799913	0.708653
TR23256|c0_g1_i1	ankyrin repeat [Medicago truncatula]	-0.166249	-0.108281	-0.00498672	-0.343111	-0.170426	-0.17576	-0.178434	-0.0557097		0.774146	0.756053	0.75345	-1.05571	-0.898168	-0.87196	0.600512	0.522447	0.622187
TR24996|c0_g1_i1	[Nematostella vectensis]	-0.213069	-0.188121	0.151743	-0.201501	-0.253734	-0.189752	0.0252354	-0.0468663		1.03865	1.07636	0.939639	-1.45747	-1.40726	-1.45944	0.72304	0.845327	0.617214
TR22411|c1_g1_i5	RPM1-interacting 4	-0.274922	-0.26146	-0.0151115	-0.274922	-0.0800244	-0.232403	0.0634006	0.109523		0.486819	0.595443	0.616081	-1.08906	-1.09246	-1.07217	0.826716	0.851709	0.842832
TR18473|c0_g2_i1	calcium-dependent lipid-binding ( domain) family [Medicago truncatula]	-0.135892	-0.220688	-0.106849	-0.239367	0.0700095	-0.0665573	-0.0621491	-0.341314		0.332821	0.832891	1.01961	-1.11494	-0.932223	-1.07196	0.468667	0.835518	0.732434
TR26718|c0_g1_i3	B-cell receptor-associated [Medicago truncatula]	-0.129368	-0.0964548	0.174063	-0.0611276	-0.0641743	-0.0713083	-0.0220956	0.0309289		0.801349	0.723926	0.566778	-1.01825	-1.08228	-1.21413	0.55478	0.427238	0.480132
TR1051|c0_g2_i5	wall-associated receptor kinase-like 16	-0.0650585	-0.345071	-0.0690827	-0.190224	-0.198282	-0.293155	0.0376885	-0.000229415		0.741339	0.679123	0.546449	-0.810308	-0.924757	-0.925973	0.693446	0.53191	0.592184
TR4534|c0_g1_i1	guanylate kinase isoform X1	-0.050441	-0.186174	0.0459539	-0.00609285	0.0167882	-0.125214	0.308357	-0.0189081		0.522836	0.479334	0.432309	-1.17675	-1.00806	-1.32802	0.907456	0.697514	0.489115
TR15677|c0_g1_i1	CCR4-NOT transcription complex subunit 7 [Cephus cinctus]	0.000565292	-0.102302	0.174145	-0.135527	-0.196793	0.0322128	0.358553	0.260774		0.996678	1.07407	1.14741	-1.68449	-1.61651	-1.69055	0.351745	0.595843	0.434187
TR23297|c0_g1_i5	WNK kinase [Medicago truncatula]	-0.087058	-0.0907031	-0.037975	-0.0746298	-0.0140459	0.0211197	-0.0224754	-0.0658908		0.562984	0.54464	0.491998	-1.06231	-1.14435	-1.125	0.677926	0.731104	0.694661
TR28005|c1_g2_i2		-0.135025	-0.0445743	-0.176453	0.116014	0.193058	-0.141708	0.0477153	0.165577		0.233483	0.651101	0.811813	-1.37081	-1.08184	-1.08506	0.508465	0.608676	0.699575
TR24490|c0_g1_i1	plant F1M20-13 [Medicago truncatula]	-0.183647	-0.339291	-0.00759451	-0.14083	-0.453673	-0.205269	-0.0310535	0.219133		0.850026	0.962901	0.70485	-1.04025	-1.11912	-1.1222	0.669646	0.679413	0.556963
TR25125|c0_g1_i1	HXXXD-type acyl-transferase family [Medicago truncatula]	-0.141111	-0.25328	0.0141604	-0.268543	-0.100407	-0.210952	-0.15869	-0.0106635		0.776407	0.593214	0.556401	-1.04535	-0.92426	-1.05081	0.77559	0.773411	0.674881
TR25616|c0_g1_i1	3-ketoacyl- synthase [Medicago truncatula]	-0.58721	-0.469112	0.9292	-0.396364	-0.48938	-0.411849	0.594975	0.621494		0.638451	0.682866	0.59239	-1.17564	-1.18367	-1.17965	0.616414	0.76696	0.450128
11		0h-1	0h-2	2h-w1	2h-w2	12h-w1	12h-w2	12h-w3	24h-w1		2h-s1	2h-s2	2h-s3	12h-s1	12h-s2	12h-s3	24h-s1	24h-s2	24h-s3
TR23321|c0_g1_i4	ankyrin repeat plant [Medicago truncatula]	0.133316	0.103985	0.278949	-0.0107517	0.31495	0.216065	0.209347	0.301806		0.0910874	0.0417539	-0.0406476	-0.996209	-1.07378	-1.04868	0.567422	0.49671	0.414675
TR26421|c1_g1_i6	glutathione S-transferase	0.175014	0.106106	0.239326	0.216236	0.467834	0.412157	0.29915	0.366946		-0.107078	-0.135555	-0.244212	-0.86703	-0.810989	-1.03451	0.393654	0.286538	0.236414
TR29135|c0_g2_i4	diphosphate--fructose-6-phosphate 1-phosphotransferase	0.0871459	-0.0406315	0.335671	0.0934031	0.313061	0.176797	0.199454	0.137596		0.195824	0.230303	-0.0656849	-0.918745	-0.960264	-0.990552	0.359881	0.478773	0.367968
TR29675|c1_g1_i1		-0.208628	-0.0880912	0.439107	0.199457	0.689915	0.113647	0.0842244	-0.0429481		0.178726	-0.0402453	-0.0161456	-1.02872	-1.06908	-1.01804	0.800878	0.504296	0.501648
TR22502|c0_g1_i6	[Nematostella vectensis]	0.114468	0.212579	0.251497	0.00868337	0.254514	0.176678	0.356716	0.347865		0.215679	0.260528	0.330407	-1.15208	-1.22945	-1.13506	0.359121	0.302361	0.325497
TR953|c1_g1_i3	MATE efflux family [Medicago truncatula]	0.129701	0.0408714	0.106336	0.154415	0.400441	0.326059	0.331012	0.34953		-0.0667595	-0.0879612	0.21544	-0.857672	-0.920581	-1.16902	0.24036	0.597339	0.210486
TR18579|c0_g1_i2	MAP kinase [Medicago truncatula]	0.230092	0.161761	0.247272	0.166493	0.336171	0.0160945	0.321771	0.277689		0.0856318	0.433366	0.162876	-1.20908	-1.18761	-1.20836	0.314768	0.449442	0.401611
TR27091|c0_g1_i12	glycoside hydrolase family 5 [Medicago truncatula]	0.0309244	-0.0775157	0.426469	-0.0455114	0.55101	0.323865	0.385501	0.276037		-0.339774	-0.273401	-0.107931	-0.83119	-0.853737	-1.14577	0.521403	0.743917	0.415703
TR26789|c0_g3_i1	sucrose non-fermenting-like kinase 2 family [Medicago truncatula]	0.168676	0.0285086	0.191966	0.190939	0.687261	-0.1611	0.281059	0.311151		0.127392	-0.0537168	-0.302215	-1.18224	-0.754613	-0.978986	0.566919	0.564542	0.314456
TR21152|c0_g1_i1	PREDICTED: uncharacterized protein LOC8271323	0.186077	-0.0909026	0.109893	-0.0125006	0.523914	0.507426	0.2621	0.299996		-0.352653	-0.132362	-0.0359143	-0.60773	-1.09851	-0.593598	0.131573	0.534929	0.368264
TR27042|c0_g1_i1	zinc ion-binding [Medicago truncatula]	0.240785	0.299781	0.187307	0.276873	0.351225	0.42057	0.245922	0.405037		0.0554006	0.173352	0.130659	-0.896822	-0.973567	-0.962858	-0.0147547	-0.029577	0.0906676
TR16436|c0_g1_i1		0.300956	-0.16104	0.100762	0.316007	-0.0498092	0.0940174	0.167595	0.43775		-0.00930558	0.140032	-0.082542	-0.854521	-1.13308	-1.04236	0.615054	0.464141	0.696338
TR20666|c1_g1_i2	[Nematostella vectensis]	0.197007	0.192104	0.344978	0.204801	0.276853	0.227547	0.2957	0.343553		0.083909	0.0834821	0.00953992	-1.1902	-1.26087	-1.15915	0.473972	0.427967	0.448801
TR28808|c0_g2_i1		0.350907	0.153082	-0.302435	0.509767	0.346735	0.651378	-0.0372185	0.553638		0.196616	0.163793	0.392228	-1.18039	-1.08996	-1.0311	0.267295	-0.127559	0.183225
TR869|c0_g1_i11	SPA1-RELATED 3 isoform X1 [Ricinus communis]	0.195496	0.28926	0.314311	0.182957	0.43046	0.426211	0.34525	0.298124		-0.00451623	-0.0293959	0.0362054	-1.07204	-1.06245	-1.10119	0.2383	0.215826	0.297194
TR869|c0_g1_i4	SPA1-RELATED 3 isoform X1 [Ricinus communis]	0.227153	0.1901	0.309448	0.234151	0.420549	0.355104	0.295656	0.268644		-0.00917056	0.0130883	0.0332904	-1.06085	-1.03779	-1.02699	0.284623	0.247554	0.255437
TR869|c0_g1_i9	SPA1-RELATED 3 isoform X1 [Ricinus communis]	0.155744	0.286284	0.298253	0.236913	0.384556	0.405561	0.380664	0.313303		-0.00805826	0.0360438	0.118323	-1.11816	-1.0831	-1.13539	0.266269	0.2302	0.232601
TR28218|c1_g2_i12	uncharacterized aarF domain-containing kinase 1 [Cephus cinctus]	0.228862	0.154173	0.181475	0.0159801	0.395876	0.175547	0.325724	0.0880837		0.202451	0.293242	0.0607763	-1.15917	-0.782633	-1.11179	0.303762	0.23213	0.395512
TR23787|c0_g1_i1	uncharacterized mitochondrial g00810-like	0.257581	-0.0912571	0.0918754	-0.0329991	0.33552	0.531973	0.342746	0.277166		-0.0488367	0.192133	0.147226	-0.86806	-0.786134	-0.773743	0.17135	0.0782692	0.17519
TR27042|c0_g1_i17	zinc ion-binding [Medicago truncatula]	0.233155	0.170433	0.270217	0.151009	0.34877	0.384085	0.284665	0.262063		0.148483	0.16482	0.0917732	-0.884111	-0.833306	-0.80856	0.0217453	-0.00893667	0.00369401
TR28549|c1_g1_i11	MFS general substrate transporter	0.0922873	0.238577	0.430921	-0.101064	0.322965	0.155872	0.321668	0.15004		0.384177	0.373893	0.0209853	-1.09716	-0.97423	-1.22111	0.109294	0.277882	0.515002
TR27939|c1_g1_i11	pyruvate, phosphate dikinase	0.203165	0.257613	0.339063	0.24358	0.299503	0.33216	0.307737	0.249087		0.121445	0.0628847	0.182845	-0.887928	-0.848182	-0.890617	0.00763482	-0.0778888	0.0978983
TR24661|c0_g1_i2	PREDICTED: uncharacterized protein LOC8288305 isoform X5	0.205168	-0.00585428	0.212318	0.378319	0.333848	0.154101	0.385717	0.248319		0.249864	0.211525	0.113942	-1.02161	-0.989356	-0.983898	0.221796	0.178238	0.107565
TR23947|c0_g1_i2	shaggy-like kinase [Medicago truncatula]	0.120267	0.0895188	0.329562	0.11887	0.221309	0.172884	0.164788	0.25551		0.0809398	-0.0501818	0.074616	-0.966289	-1.14126	-1.03363	0.578404	0.378922	0.605773
TR23947|c0_g1_i4	shaggy-like kinase [Medicago truncatula]	-0.140863	0.142796	0.146492	0.18414	0.149258	0.0622555	0.0703852	0.00640226		0.200233	0.0342667	0.133204	-0.951506	-0.720205	-0.994954	0.636526	0.415155	0.626415
TR23611|c0_g1_i5	zinc finger (C3HC4-type RING finger) family [Medicago truncatula]	0.219219	0.211091	0.338432	0.147917	0.217191	0.316817	0.265086	0.344637		0.205647	0.265086	0.289737	-1.15936	-1.20395	-1.34562	0.370715	0.320599	0.196756
TR28341|c0_g3_i17	Mitogen-activated kinase 1	0.127997	0.0113136	0.348839	0.0759309	0.330102	0.0727142	0.267705	0.274721		0.0721774	0.325154	0.0834088	-0.912335	-0.799967	-0.953281	0.189182	0.266298	0.22004
TR27619|c8_g2_i1		0.0341421	-0.0400488	0.493057	0.0169948	0.573451	0.362564	0.219083	0.212708		-0.0056589	0.490424	-0.353437	-0.484939	-1.21256	-1.04714	0.285681	0.242967	0.212708
TR17869|c0_g1_i1	ethylene response factor [Medicago truncatula]	0.273059	0.164284	0.292879	0.0469418	0.328314	0.0861795	0.129464	0.246558		0.296889	0.312304	0.202427	-1.07377	-1.2626	-1.22763	0.464128	0.380799	0.339767
TR24493|c0_g1_i9	cytochrome P450 family ABA 8 -hydroxylase [Medicago truncatula]	0.172479	0.211464	0.270853	0.179161	0.272104	0.234744	0.200339	0.268349		0.210812	0.253862	0.0618496	-0.918756	-0.890495	-0.806246	0.143387	0.0244891	0.111603
TR29633|c2_g1_i13	probable sucrose-phosphate synthase 1	0.534948	0.570076	0.0622021	0.255856	0.322917	0.516077	0.0527506	0.505888		-0.0726571	-0.0780855	0.213667	-0.860929	-1.21925	-0.97414	0.055908	-0.210013	0.324788
TR26421|c1_g1_i9	maleylacetoacetate isomerase	0.281006	-0.00653436	0.417233	0.292409	0.663551	0.431604	-0.04773	0.0901917		0.227838	-0.127736	0.258858	-1.07287	-1.07365	-1.3622	0.300563	0.564074	0.163391
TR28365|c1_g1_i16	phototropic-responsive NPH3 family [Medicago truncatula]	0.190489	0.245447	0.307808	0.340574	0.222777	0.18719	0.255218	0.293934		0.0909747	0.184485	0.132731	-0.938532	-1.0853	-0.98176	0.0653937	0.248616	0.239958
TR23727|c0_g1_i2		0.467457	0.11498	-0.0138613	0.112958	0.209982	0.277251	0.0979063	0.331124		0.112958	0.0723274	0.111743	-1.09989	-0.913589	-1.09054	0.220162	0.519675	0.469355
TR27666|c0_g1_i11		0.0676353	0.512214	0.483513	0.0336079	0.724748	0.533879	0.254524	0.430019		-0.0866115	-0.063716	0.0860138	-1.13804	-1.08724	-1.23841	0.410264	-0.0859879	0.163579
TR28361|c0_g1_i6	transmembrane 53 [Cephus cinctus]	0.142961	0.0727436	0.204559	0.218534	0.400092	0.369841	0.270358	0.273511		0.0281656	0.115107	0.0736484	-0.950063	-1.04606	-1.0188	0.329504	0.238842	0.277051
TR4055|c1_g1_i3		0.205016	0.224212	0.244991	0.151728	0.270437	0.339904	0.000268553	0.143882		0.151239	0.180298	0.165842	-1.23778	-1.17387	-1.12566	0.577606	0.272238	0.609648
TR44929|c0_g1_i1		0.0669325	0.0721401	0.47765	0.125521	0.148079	0.470689	-0.0297395	0.188478		0.126677	-0.00253411	0.121276	-1.08129	-0.50048	-0.885309	0.479761	0.0923902	0.129754
TR4100|c1_g3_i7	cinnamyl alcohol dehydrogenase [Medicago truncatula]	0.121162	0.206892	0.2752	-0.103058	0.234952	0.0788907	0.1546	0.192059		0.407191	0.346326	0.411039	-0.876334	-1.03831	-0.822326	0.252216	0.0974774	0.0620207
TR25034|c1_g1_i2	NUCLEAR FUSION DEFECTIVE 4	0.162464	0.271518	0.297041	0.204953	0.243809	0.179538	0.239659	0.320157		0.0476569	0.0124088	-0.0316432	-0.977892	-0.872301	-0.885841	0.303684	0.266767	0.218021
TR25518|c0_g1_i1	PREDICTED: uncharacterized protein LOC107261225	0.131389	0.0116822	0.0436305	-0.0164905	0.280213	0.343415	0.259339	0.282649		-0.373084	0.263661	0.124616	-0.80451	-0.962847	-0.918803	0.538465	0.488694	0.307981
TR28334|c0_g1_i1	glutamate receptor	0.163059	0.157939	0.206358	0.0533626	0.153829	0.171213	0.237758	0.143505		0.300129	0.264365	0.294229	-1.25904	-1.26544	-1.16023	0.553005	0.484578	0.501385
TR16552|c0_g1_i4	WEAK movement UNDER BLUE LIGHT [Medicago truncatula]	0.221417	0.106842	0.176262	0.135998	0.182865	0.259396	0.26713	0.202045		0.0933702	0.101565	0.11829	-0.986379	-1.02521	-1.09896	0.27993	0.50302	0.462425
TR29051|c1_g1_i1		0.0683222	0.0174883	0.295763	-0.110602	0.754554	0.640784	0.0895033	0.119299		-0.209432	0.0099336	0.200305	-0.597677	-1.50457	-0.579328	0.409232	0.382958	0.0134641
TR5026|c2_g1_i9	cobalamin biosynthesis	0.205972	0.180009	0.376685	0.185644	0.10301	0.123118	0.238867	0.313853		0.340771	0.279906	0.195062	-0.950375	-0.941503	-1.0053	0.178427	0.0695107	0.106341
TR28370|c3_g2_i1	cadmium-transporting ATPase%2C	0.201249	0.23572	0.342237	0.108245	-0.0605809	0.31758	0.159746	0.211677		0.0586939	0.289514	0.0912321	-1.09366	-0.999529	-0.787693	0.227335	0.413502	0.284733
TR28334|c0_g1_i6	glutamate receptor	0.0701469	0.143678	0.176625	0.0847525	0.136686	0.13941	0.24324	0.207354		0.221375	0.284946	0.222843	-1.12238	-1.16782	-1.11309	0.509345	0.44665	0.516246
TR29743|c0_g2_i13	TPX2 (targeting for Xklp2) family [Medicago truncatula]	0.192848	0.188875	0.175167	0.207512	0.263103	0.111219	0.352089	0.343433		0.243533	0.208634	0.14794	-1.02389	-0.984892	-1.01338	0.277073	0.0937173	0.21702
TR18579|c0_g1_i3	MAP kinase [Medicago truncatula]	0.086746	-0.0769415	0.333332	0.0986485	0.240258	0.244493	0.232887	0.335451		0.32589	0.331475	0.216308	-1.14807	-1.15698	-1.11659	0.286998	0.418516	0.347577
TR26992|c0_g1_i3	probable 2-carboxy-D-arabinitol-1-phosphatase isoform X2	0.195739	0.152514	0.293086	0.216309	0.462414	0.321845	0.202628	0.236589		0.171365	-0.0346359	0.01121	-0.854024	-0.987483	-0.92233	0.126184	0.17312	0.23547
TR36257|c0_g3_i1		0.247283	0.188646	0.115837	0.235221	0.168216	0.0470116	0.344262	0.256667		0.0357785	0.0932582	0.12187	-1.04699	-1.03037	-1.05178	0.397011	0.42426	0.45382
TR28214|c0_g2_i5		0.156905	0.057682	0.261657	0.162364	0.265382	0.191488	0.27112	0.324032		-0.00171623	0.166716	0.241169	-0.920611	-0.835459	-0.918305	0.185067	0.268423	0.124086
TR28324|c1_g1_i3	superoxide dismutase [Cu-Zn] [Medicago truncatula]	-0.057623	0.0433887	-0.00441509	-0.0881069	0.232954	0.158629	0.171152	0.125802		0.0073473	0.266472	0.39015	-0.901008	-0.797419	-0.794274	0.464237	0.413799	0.368916
TR29497|c0_g1_i2		0.161328	0.16971	0.295995	0.139447	0.684144	0.38357	0.301091	0.267643		-0.0715516	-0.192562	-0.202894	-1.00676	-0.779988	-0.924909	0.411816	0.169013	0.194909
TR11639|c0_g1_i1		0.0900431	0.186404	0.302442	0.247613	0.348079	0.391652	0.274927	0.351163		0.105137	0.154601	0.147919	-1.18568	-1.11969	-1.20467	0.349108	0.270591	0.290357
TR28931|c3_g2_i3	shaggy-like kinase [Medicago truncatula]	-0.0210354	0.0533074	0.321288	-0.0836698	0.0984239	0.143918	0.188303	0.148274		0.234371	0.0796952	0.268916	-0.973887	-0.957571	-0.957571	0.492983	0.635273	0.328982
TR27666|c0_g1_i10		-0.118921	0.319404	0.209975	0.186303	0.731144	0.286969	0.262156	0.31424		-0.135311	0.00447454	0.107568	-0.897083	-0.911797	-0.805555	0.185675	-0.00912576	0.269882
TR28341|c0_g3_i3	MAP kinase-like Ntf4 [Medicago truncatula]	0.105676	0.0963067	0.284951	0.219831	0.156328	0.266357	0.284291	0.211871		0.188781	0.214991	0.124603	-1.02074	-1.04541	-1.08494	0.399692	0.162805	0.43461
TR26469|c1_g1_i6	Serine acetyltransferase	0.144805	0.267331	0.318793	0.0655175	0.255703	0.0318268	0.187105	0.0253194		0.26457	0.346204	0.275031	-0.868464	-1.20547	-0.717856	0.0492517	0.238083	0.322248
TR25089|c1_g2_i2	EID1-like F-box 2	0.0318637	0.0314453	0.306151	0.0612695	0.276617	0.139272	0.204204	0.183448		0.225764	0.239235	0.129529	-1.06953	-1.13989	-1.18149	0.518575	0.515586	0.527951
TR23663|c0_g1_i1		0.0601308	-0.0997801	-0.108708	-0.0828875	0.418672	0.265664	0.1615	0.212568		0.198161	0.0397081	0.0909419	-0.708812	-0.711282	-0.675869	0.441648	0.282523	0.215823
TR5251|c0_g3_i5	eukaryotic cytochrome b561 [Medicago truncatula]	0.109098	0.0517485	0.0442604	0.190496	0.324295	0.195575	0.0610542	0.183128		0.0982911	0.399094	0.29725	-1.0302	-0.780403	-0.865997	0.16195	0.333027	0.227333
TR20047|c2_g3_i1		0.228061	0.208802	0.646031	0.178072	0.620089	0.374706	0.234136	0.228496		0.101819	-0.0137375	0.101344	-0.942516	-0.801813	-0.972182	-0.0381071	-0.0618318	-0.0913688
TR28324|c1_g1_i1	superoxide dismutase [Cu-Zn] [Medicago truncatula]	0.0708943	-0.0185011	0.025233	0.0277162	0.0872548	0.0628458	0.22093	0.252764		-0.00363437	0.14367	0.254885	-0.868207	-0.925498	-0.721986	0.458791	0.414569	0.518273
TR28365|c1_g1_i5	phototropic-responsive NPH3 family [Medicago truncatula]	0.358637	0.243128	0.329839	0.148672	0.140293	0.260729	0.123388	0.268439		0.118009	0.193693	0.134976	-0.944408	-0.902802	-0.823888	0.159187	0.0926339	0.0994745
TR29135|c0_g2_i15	diphosphate--fructose-6-phosphate 1-phosphotransferase	0.0685313	0.00049667	0.0713565	0.130796	0.0891216	0.380528	0.241125	0.141589		0.0249912	0.289644	0.177431	-1.09235	-0.891953	-0.984757	0.471025	0.457411	0.425014
TR29743|c0_g2_i10		0.162237	-0.221928	0.462545	0.100223	0.506645	0.221695	-0.00816884	-0.114455		0.0818103	0.455586	0.295655	-0.848489	-1.02803	-0.504509	-0.0700924	0.169486	0.339789
TR30043|c1_g1_i1		-0.142963	0.428114	0.175091	0.214454	0.539507	-0.295887	0.105256	0.481976		-0.169461	0.334943	0.00655075	-0.917021	-0.871661	-0.319901	0.248565	-0.000943782	0.183381
TR12572|c0_g1_i2	inactive cadmium zinc-transporting ATPase HMA3, partial	-0.0719876	0.147204	0.14585	0.358179	0.530831	0.0638817	-0.0233302	0.134694		0.25139	0.279826	0.221868	-1.24278	-0.957214	-1.34877	0.5019	0.503382	0.505073
TR27619|c8_g1_i4	katanin p80 WD40 repeat-containing subunit B1 homolog isoform X2	0.035934	0.218857	0.287128	0.394191	0.431617	0.36755	0.177626	0.134033		0.113775	0.135183	-0.0392003	-0.968379	-0.95854	-1.01223	0.394191	0.168676	0.119592
TR28365|c1_g1_i2	phototropic-responsive NPH3 family [Medicago truncatula]	0.12806	0.0886404	0.277839	0.224128	0.282838	0.229315	0.284305	0.378513		0.11427	0.229011	0.0815708	-1.04424	-1.02231	-0.884741	0.114929	0.284598	0.23327
TR29093|c3_g2_i5		0.146699	0.122363	-0.006609	0.309359	0.649813	0.417106	-0.00588385	0.241357		0.223534	-0.0703767	0.168706	-0.882288	-0.939297	-0.998652	0.134911	0.441768	0.0474895
TR5068|c0_g1_i6	leucine-rich repeat-containing 56 isoform X1 [Parus major]	-0.00898239	0.106495	0.169393	0.0633797	0.24782	0.245389	0.246779	0.257847		0.320554	0.332709	0.34768	-0.942547	-0.917428	-0.963282	0.186148	0.138287	0.16976
TR27277|c2_g1_i4	alpha beta hydrolase [Pseudomonas balearica]	0.113414	0.00581355	0.0315367	0.288276	0.34869	0.309459	0.123329	0.113937		0.176929	0.444633	0.135757	-0.708018	-0.814577	-0.838689	0.142445	-0.0215261	0.148591
TR28153|c0_g2_i6	senescence-associated , [Medicago truncatula]	0.224744	0.29557	0.386727	0.0996503	0.64774	0.352714	0.345493	0.466559		-0.149619	-0.0242773	-0.114894	-0.95825	-1.03785	-1.10772	0.420338	0.179434	-0.0263576
TR29941|c3_g2_i8	deoxyuridine 5 -triphosphate nucleotidohydrolase	-0.069831	0.193861	0.298385	0.151434	0.73301	0.519189	0.231588	0.186976		-0.107976	-0.0918684	-0.0988018	-1.01082	-0.970104	-0.824472	0.349949	0.22955	0.279935
TR26399|c1_g1_i7	vacuolar processing enzyme [Medicago truncatula]	0.14553	0.243465	0.401554	0.0749964	0.285636	0.340453	0.308475	0.37747		0.217609	-0.0133306	-0.0064581	-1.09004	-1.254	-1.12237	0.453874	0.346907	0.290233
TR27666|c0_g1_i2		-0.0487632	0.15979	0.250432	0.203126	0.709777	0.598898	0.282832	0.436831		0.0679271	-0.0296083	0.136853	-1.10173	-1.09206	-1.09447	0.283761	0.0152401	0.221169
TR5026|c2_g1_i4	cobalamin biosynthesis	0.147741	0.158697	0.367862	0.110105	0.0878591	0.181796	0.288285	0.33325		0.33196	0.304819	0.188702	-0.949039	-0.965864	-1.01153	0.245989	0.105331	0.0740362
TR28334|c0_g1_i5	glutamate receptor	0.134727	0.0680377	0.213607	0.0773519	0.204026	0.16201	0.18167	0.225313		0.239812	0.263068	0.262713	-1.16947	-1.12606	-1.14949	0.501945	0.483786	0.426947
TR27666|c0_g1_i12		-0.077986	0.218292	0.356592	0.0500089	0.540001	0.49233	0.313146	0.319287		-0.0206266	-0.0427723	0.175489	-0.979841	-1.04935	-0.945076	0.408881	0.0376464	0.20398
TR29941|c3_g2_i9	deoxyuridine 5 -triphosphate nucleotidohydrolase	0.126627	0.187111	0.328989	0.151794	0.790363	0.590809	0.253095	0.254294		-0.18734	-0.105131	-0.148181	-1.02212	-1.13997	-0.961883	0.372459	0.228917	0.280173
TR29081|c0_g2_i2	sodium-dependent phosphate transporter 2 isoform X1 [Bos taurus]	0.21878	0.215173	0.255977	0.198973	0.29907	0.247582	0.325299	0.330693		0.133757	0.242413	0.224862	-1.16095	-1.20042	-1.11623	0.204859	0.302211	0.27795
TR28580|c3_g2_i2	PREDICTED: uncharacterized protein sll1770	0.158796	0.167137	0.336728	0.194823	0.929202	0.61884	0.404141	0.443012		-0.0579146	-0.174562	-0.204139	-0.945994	-1.22158	-1.07339	0.170137	0.00960453	0.245152
TR28341|c0_g3_i6	mitogen-activated kinase HOG1	-0.00641111	-0.032344	0.152429	0.111437	0.309335	0.164656	0.274033	0.257004		0.207142	0.265543	0.0446482	-0.72221	-0.916733	-0.762156	0.215002	0.30059	0.138033
TR5068|c0_g1_i13	leucine-rich repeat-containing 56 isoform X1 [Parus major]	0.14902	0.165139	0.231525	0.0177937	0.225315	0.237708	0.231889	0.210597		0.375377	0.41379	0.396013	-0.92137	-0.980939	-1.05725	0.18786	0.0304194	0.0871158
TR36257|c0_g2_i1		0.199505	0.151566	0.213347	0.0267364	0.0932422	0.0914153	0.264505	0.239978		0.139947	0.218377	0.240307	-0.934407	-1.09072	-1.00379	0.32266	0.329496	0.497835
TR36257|c0_g4_i1		0.168351	0.185805	0.128635	0.126898	0.19578	0.0680186	0.0974039	0.336173		0.133832	0.132102	0.135215	-0.979456	-1.10281	-0.939604	0.476979	0.443045	0.393635
TR18579|c0_g1_i4	MAP kinase [Medicago truncatula]	0.152148	0.0291848	0.358133	0.0195561	0.216422	0.210792	0.119843	0.250777		0.272897	0.301983	0.218527	-0.990137	-1.04971	-1.06328	0.392732	0.44971	0.110425
TR28341|c0_g3_i5	MAP kinase-like Ntf4 [Medicago truncatula]	0.0842003	0.125094	0.285577	0.101524	0.087334	0.342638	0.387112	0.321208		0.109424	0.284363	0.174388	-1.01798	-1.14133	-1.18856	0.506886	0.312903	0.225217
TR24301|c0_g1_i7	stage III sporulation AA	0.123266	0.188908	0.323175	0.103304	0.223664	0.279914	0.284986	0.285348		0.356598	0.283177	0.290401	-0.994708	-1.00175	-0.978989	0.150518	0.0642204	0.017968
TR29135|c0_g2_i8	diphosphate--fructose-6-phosphate 1-phosphotransferase	0.157483	0.0782432	0.210907	0.192111	0.228677	0.188484	-0.0368711	0.168573		0.0655552	0.109696	0.0286124	-0.878842	-0.767403	-0.934884	0.402956	0.312164	0.474538
TR28341|c0_g3_i16	MAP kinase-like Ntf4 [Medicago truncatula]	-0.0506639	0.0984945	0.237436	0.0630119	0.1368	0.284908	0.368547	0.261535		0.270595	0.0844821	0.294809	-0.947455	-1.08364	-1.07937	0.380065	0.374162	0.306276
TR18911|c0_g2_i1		0.0916677	-0.151955	0.0580701	0.185017	0.599904	0.500946	0.3094	0.373315		-0.0985161	-0.0302101	-0.0948775	-0.995875	-0.997233	-0.955723	0.537977	0.415255	0.252838
TR17064|c0_g2_i1		0.0289368	0.117565	0.197861	0.112049	0.0508335	0.195054	0.143583	0.234247		0.437204	0.150635	0.161356	-1.02053	-0.887951	-1.02053	0.416013	0.40634	0.277338
TR28341|c0_g3_i13	[Nematostella vectensis]	0.219392	0.0884148	0.317905	0.0284248	0.15432	0.260452	0.139272	0.314799		0.33593	0.106765	0.192309	-1.17417	-0.920567	-1.31362	0.459633	0.390962	0.399784
TR29093|c3_g2_i7		0.195508	-0.187108	0.590225	0.206813	0.626691	0.509342	0.116454	0.0342266		0.159758	-0.00219078	0.310014	-0.867649	-0.925445	-0.925445	0.238984	-0.0619887	-0.0181886
TR28276|c0_g3_i6	armadillo beta-catenin-like repeat [Medicago truncatula]	0.112917	0.0801521	0.268421	0.0796981	0.0236775	0.0568122	0.234967	0.269616		0.241883	0.311209	0.0673848	-0.843806	-1.09637	-1.0579	0.424602	0.521728	0.305007
TR27087|c0_g1_i1	acyl- --sterol O-acyltransferase 1	0.134292	0.0508355	0.343593	0.0295983	0.298072	0.231899	0.226627	0.166588		0.466469	0.355879	0.395886	-1.01967	-1.03563	-1.0846	0.189893	0.0954827	0.154793
TR24493|c0_g1_i8	cytochrome P450 family ABA 8 -hydroxylase [Medicago truncatula]	0.0501674	0.237602	0.164596	0.211538	0.406266	0.179758	0.317857	0.386515		0.181069	0.198004	0.0086848	-0.89839	-0.856096	-0.829452	0.0918851	0.0616004	0.0883961
TR47146|c0_g1_i1		0.113541	0.176801	-0.00811646	-0.194455	0.143887	0.356548	0.153646	0.377242		0.0845849	0.0466805	-0.190334	-0.749198	-0.885126	-1.00016	0.542841	0.555656	0.475963
TR19058|c0_g1_i1		0.145514	0.197868	0.266519	0.102501	0.0518579	0.136372	0.293913	0.394736		0.129476	-0.0493459	0.214471	-0.967232	-1.19522	-1.11661	0.364518	0.536312	0.494349
TR29941|c3_g2_i2		0.109556	0.265409	0.430858	0.163525	0.833231	0.740864	0.289103	0.280785		-0.0292007	-0.0341647	-0.0888038	-1.08813	-1.26002	-1.14583	0.29221	0.0878667	0.15274
TR22502|c0_g1_i4	[Nematostella vectensis]	0.167123	0.263544	0.187123	0.0925275	0.0622089	0.261705	0.344832	0.343528		0.216851	0.291753	0.202064	-1.08622	-1.1399	-1.14112	0.165648	0.422194	0.346134
TR28334|c0_g1_i2	glutamate receptor	0.113357	0.0868846	0.16662	0.0591716	0.100725	0.147797	0.212964	0.200841		0.276278	0.255264	0.348882	-1.13929	-1.17396	-1.14187	0.508495	0.477563	0.500274
TR5026|c2_g1_i6	cobalamin biosynthesis	0.20345	0.137086	0.383123	0.158035	0.129791	0.2328	0.262455	0.290204		0.336144	0.24478	0.16709	-0.937579	-0.976412	-1.0104	0.219804	0.0812006	0.0784245
TR18579|c0_g1_i7	MAP kinase [Medicago truncatula]	0.09776	0.142406	0.115693	0.11615	0.35438	0.106065	0.123896	0.191795		0.215869	0.271484	0.175665	-0.962715	-0.8802	-0.88385	0.230291	0.295889	0.289422
TR28365|c1_g1_i13	phototropic-responsive NPH3 family [Medicago truncatula]	0.175296	0.192223	0.316189	0.248084	0.161477	0.252747	0.269714	0.19384		0.0608552	0.0626264	0.0516094	-1.02532	-0.964895	-0.855147	0.300963	0.29525	0.264491
TR4532|c0_g1_i5	monoglyceride lipase [Medicago truncatula]	0.148263	-0.132751	0.319654	0.104456	0.160144	-0.0312432	0.105241	0.219813		0.201827	0.104979	0.0849635	-0.955921	-1.0553	-1.04366	0.675573	0.584903	0.509056
TR5026|c2_g1_i8	cobalamin biosynthesis	0.167933	0.150705	0.405457	0.162433	0.175815	0.174286	0.24634	0.25484		0.386525	0.320111	0.201569	-0.937008	-1.04636	-1.00617	0.207135	0.0852509	0.0511375
TR24951|c2_g1_i5	serine threonine- phosphatase 5	0.0190263	0.164526	0.286539	0.0686932	0.0486211	0.106612	0.207404	0.197398		0.146848	0.196077	0.216038	-1.01946	-1.13647	-1.09446	0.488346	0.527127	0.577129
TR28341|c0_g3_i15	MAP kinase-like Ntf4 [Medicago truncatula]	0.159148	0.229906	0.398258	0.0562971	0.208524	0.286511	0.30758	0.302476		0.166264	0.171873	0.154385	-1.24582	-1.04005	-1.22628	0.365144	0.378225	0.327554
TR27666|c0_g1_i4		0.0921789	0.294468	0.351018	-0.0559198	0.850897	0.44021	0.425523	0.40503		0.0451747	0.0704	0.0503587	-1.19131	-1.23226	-1.23352	0.539034	-0.137858	0.286582
TR22502|c0_g1_i2	bidirectional sugar transporter N3	0.0547896	0.0180456	0.237694	0.0209502	0.16708	0.143819	0.233694	0.330991		0.232692	0.237195	0.334731	-1.00481	-1.13583	-0.984865	0.34867	0.402227	0.362934
TR19259|c0_g1_i2	pentatricopeptide repeat-containing At1g22960, mitochondrial [Ricinus communis]	0.171879	0.14051	0.245624	0.147876	0.231826	0.119506	0.418956	0.250865		0.299144	0.264085	0.313087	-0.989887	-1.10981	-1.01	0.314628	0.112879	0.0788261
TR3911|c0_g1_i3		0.028143	0.0930769	0.0884876	0.0917672	0.463408	0.298349	0.150818	0.131189		0.294938	0.327575	0.238059	-0.821772	-0.786419	-0.800943	0.215386	-0.0880191	0.0759566
TR46719|c0_g1_i1		0.343847	-0.106067	0.205555	0.320005	0.349293	0.451303	0.397407	0.152198		-0.105653	0.519185	0.168721	-0.817313	-1.54954	-0.717145	0.00698742	-0.0115089	0.392726
TR27619|c8_g1_i2	katanin p80 WD40 repeat-containing subunit B1 homolog isoform X2	0.0424205	-0.0791264	0.317518	0.307282	0.652458	0.561284	0.436043	0.453682		-0.136446	0.0905223	0.158741	-1.07664	-1.21186	-1.24942	0.348537	0.115507	0.269507
TR25496|c0_g1_i15	B-box zinc finger 19 isoform X6 [Ricinus communis]	0.0308426	0.162447	0.147941	0.154867	0.211105	0.184952	0.16176	0.226309		0.0480578	0.201771	0.0891338	-0.877272	-0.777642	-0.792222	0.212433	0.263952	0.351565
TR3863|c0_g1_i3		0.170384	0.0299863	0.207873	0.0337303	0.575895	0.480815	0.397546	0.211183		0.199009	0.0111191	0.249251	-1.11793	-1.1473	-1.1473	0.271091	0.213386	0.361256
TR5555|c2_g1_i4	porin voltage-dependent anion-selective channel [Medicago truncatula]	0.154739	0.0342881	0.194278	0.213474	0.265904	0.196384	0.0228584	0.120388		0.130706	0.201288	0.0684272	-0.920497	-0.882203	-0.693546	0.292407	0.290107	0.310997
TR17474|c0_g1_i1		0.21682	0.152305	0.0728232	0.0728232	0.36957	-0.00613748	0.0773141	0.152659		-0.211279	0.15514	0.484202	-0.924555	-1.16237	-0.877443	0.40275	0.409296	0.616083
TR30043|c5_g1_i1		-0.0383798	-0.0154883	0.119475	-0.284866	0.658856	0.501763	0.343271	0.226293		-0.127309	-0.197799	-0.0237024	-0.673962	-0.882901	-1.00547	0.510322	0.433856	0.456043
TR28341|c0_g3_i14	MAP kinase-like Ntf4 [Medicago truncatula]	-0.00525813	0.00341579	0.237204	0.0735007	0.166095	0.402004	0.387672	0.129354		0.212046	0.177471	0.176137	-1.022	-0.907287	-1.21322	0.331572	0.398291	0.453004
TR28720|c1_g1_i1		-0.0209079	0.309515	0.241172	0.206291	0.454218	0.148098	0.217114	0.118964		0.144701	0.448259	0.255417	-0.914901	-1.03304	-0.907829	0.239581	0.0011762	0.0921707
TR27233|c1_g2_i4	DUF4050 family [Medicago truncatula]	0.288743	0.0893008	0.0078745	0.0934399	0.0952986	0.207629	0.248106	0.146992		0.215056	0.4082	0.543844	-1.22354	-0.933469	-0.990153	0.203422	0.277145	0.322107
TR22869|c0_g1_i1		0.236046	0.0807378	0.37409	0.1426	0.295427	0.300125	0.28914	0.305091		0.307214	0.281674	-0.0055156	-1.16059	-1.15317	-1.26144	0.51521	0.25494	0.198415
TR29117|c2_g3_i5	importin subunit alpha	0.292703	-0.0901701	0.0939641	0.111519	0.43597	0.317698	0.25522	0.330195		-0.0795354	0.565473	0.125191	-0.853273	-0.908669	-0.97729	0.10594	0.323159	-0.0480938
TR28306|c0_g1_i5		0.627722	-0.220803	0.0142327	0.0751283	0.243418	0.656472	-0.182341	0.115598		-0.111886	0.0126162	0.421474	-0.867931	-1.43073	-0.747994	0.448926	0.350948	0.595151
TR464|c0_g1_i3	hypothetical protein MTR_2g083300 [Medicago truncatula]	0.435579	0.0509424	0.232688	0.0739238	0.141355	0.110814	0.39813	0.14377		0.210967	0.24399	0.122496	-0.942637	-0.971104	-0.855627	0.161163	0.304616	0.138935
TR28365|c1_g1_i15	phototropic-responsive NPH3 family [Medicago truncatula]	0.293566	0.270858	0.273399	0.271221	0.182464	0.181304	0.266491	0.204314		0.0443419	0.172774	0.134153	-0.886767	-0.91129	-1.02265	0.0502806	0.261746	0.213794
TR27666|c0_g1_i7		0.0663552	0.138419	0.158365	0.207586	0.694835	0.255698	0.352178	0.645048		-0.0869518	-0.0502465	0.0878927	-1.00703	-0.959683	-0.986199	0.325964	-0.0540666	0.211834
TR9647|c0_g1_i1		0.145807	-0.10572	0.248481	0.325887	0.246355	0.245646	0.0561727	0.138949		0.0971067	0.0377215	0.0341671	-1.17081	-0.995147	-1.05446	0.772063	0.636544	0.341236
TR29135|c0_g2_i14	diphosphate--fructose-6-phosphate 1-phosphotransferase	0.214015	0.107484	0.407625	0.240132	0.172529	0.296149	0.209919	0.100127		-0.000146329	0.146576	0.0108807	-0.92367	-1.07201	-1.02943	0.404841	0.360783	0.354201
TR4534|c0_g1_i5	guanylate kinase isoform X1	0.167942	-0.0486947	-0.113386	0.10186	0.276339	0.0507337	-0.000196222	-0.0828719		0.141871	0.286574	0.395795	-1.03535	-0.942776	-0.866137	0.550317	0.725737	0.392245
TR28365|c1_g1_i9	phototropic-responsive NPH3 family [Medicago truncatula]	0.235677	0.190911	0.265935	0.129403	0.275624	0.243597	0.312613	0.32349		0.154406	0.120828	0.0389985	-0.918843	-0.934844	-0.902144	0.164871	0.0602316	0.239247
TR29081|c0_g2_i3	sodium-dependent phosphate transporter 2 isoform X1 [Bos taurus]	0.255892	0.226397	0.260309	0.255302	0.2276	0.267348	0.347859	0.322738		0.107555	0.214913	0.326956	-1.17695	-1.19377	-1.12533	0.154502	0.297173	0.231505
TR23321|c0_g1_i5	ankyrin repeat plant [Medicago truncatula]	0.126394	0.191729	0.304375	0.0341753	0.103058	0.230465	0.316142	0.222557		0.0860592	0.186422	-0.0178417	-1.02579	-0.975239	-1.26911	0.568321	0.449821	0.46846
TR20741|c0_g1_i4	PREDICTED: uncharacterized protein LOC8261821	0.197284	0.181857	0.250528	0.122588	0.339548	0.282162	0.319361	0.355624		0.107097	0.138657	0.112784	-1.00339	-0.994393	-1.07657	0.223801	0.199423	0.243634
TR20868|c0_g1_i1	PREDICTED: uncharacterized protein LOC8284002 isoform X2	0.16539	0.15602	0.315	0.030387	0.389809	0.332406	0.284712	0.374055		-0.042815	0.142421	0.0487292	-0.901902	-1.20961	-1.14426	0.401908	0.284024	0.373732
TR24936|c0_g1_i1		0.0951973	0.272724	0.1849	0.202696	0.281841	0.369529	0.0660509	0.0391363		0.168435	0.244039	0.104964	-0.740332	-1.01331	-0.991177	0.339969	0.269833	0.105504
TR27042|c0_g1_i23	zinc ion-binding [Medicago truncatula]	0.249017	0.218538	0.265916	0.133768	0.26103	0.385972	0.197098	0.406274		0.0443365	0.17071	0.046231	-0.909031	-0.860896	-0.888377	0.109812	0.0952458	0.0743546
TR28214|c0_g1_i1		0.0502186	0.227729	0.495568	0.308149	0.392383	0.145009	0.208895	0.402242		0.155248	0.204441	0.0447216	-0.874945	-0.983617	-0.832416	0.0835339	0.0676178	-0.0947765
TR15922|c0_g5_i1	PREDICTED: uncharacterized protein LOC8273799	0.00471547	0.0812854	0.492387	-0.422559	0.142837	0.312118	0.327154	0.287172		0.115936	-0.0838104	0.206312	-1.02362	-1.04018	-1.0167	0.446809	0.616907	0.553232
TR36257|c0_g1_i1		0.0547217	0.171564	0.242782	0.118402	0.160606	0.107031	0.186497	0.280914		0.0278384	0.198601	0.233988	-1.01811	-0.901557	-0.99113	0.296327	0.420084	0.411443
TR5026|c2_g1_i7	cobalamin biosynthesis	0.187696	0.191209	0.435155	0.145614	0.149802	0.205179	0.287306	0.296091		0.347712	0.281765	0.211567	-0.971898	-1.00664	-1.07697	0.177849	0.0716939	0.0668701
TR2271|c0_g1_i1	sucrose non-fermenting-like kinase 2 family [Medicago truncatula]	0.121325	-0.0375668	-0.0677419	0.278377	0.469428	-0.0672655	0.160899	0.183892		0.380384	0.140011	0.492876	-1.12707	-0.948019	-1.37097	0.479896	0.436551	0.474999
TR28365|c1_g1_i17	phototropic-responsive NPH3 family [Medicago truncatula]	0.132948	0.264962	0.346099	0.202876	0.0634438	0.22321	0.250661	0.284446		0.179397	-0.000304627	0.0669777	-0.907658	-0.852375	-0.865788	0.206886	0.264962	0.139257
TR1007|c0_g2_i12		0.135838	0.128742	0.415296	-0.0799331	0.623034	0.407254	0.208733	0.260374		0.11848	-0.0394053	0.255088	-0.989331	-0.728711	-0.792951	0.104985	-0.213332	0.185839
TR29093|c3_g2_i4		0.0130403	0.0887222	0.127716	-0.0541883	0.539421	0.430279	0.0765088	0.258478		-0.0136396	0.238748	-0.0508351	-0.790315	-0.791714	-0.748974	0.324517	0.34884	0.00339555
TR4143|c1_g4_i1	[Nematostella vectensis]	0.294439	0.193344	0.316443	0.088758	0.351586	0.219195	0.330464	0.313623		0.11613	0.212397	-0.0217784	-0.947155	-0.963312	-0.994432	0.316796	0.189503	-0.0160014
TR29389|c2_g2_i4		0.265652	0.122184	0.231399	-0.435575	0.575202	0.294999	0.488645	0.251813		-0.102531	0.352181	0.157084	-1.14907	-1.12745	-0.898855	0.041586	0.587394	0.345349
TR25486|c1_g1_i7		0.292898	0.057799	0.335594	0.0380226	0.302822	-0.0193062	0.0682156	0.378332		0.411188	0.223988	0.2572	-0.943469	-1.0351	-0.952374	0.320886	0.105166	0.158137
TR953|c1_g1_i22	MATE family efflux transporter	0.0950323	0.0745035	0.0452634	0.174774	0.270533	0.104063	0.108558	0.342888		0.0703624	0.0372706	0.0745035	-0.888305	-0.710738	-1.11998	0.417957	0.362213	0.541102
TR27716|c3_g1_i8	Sucrose-6-phosphate hydrolase	-0.0478844	0.040935	0.210505	0.138981	0.292652	0.198542	0.251888	0.284591		0.234696	0.221807	0.224057	-1.01966	-0.966101	-1.02099	0.312346	0.282434	0.361203
TR28361|c0_g1_i5	transmembrane 53 isoform X1 [Pan paniscus]	0.00761984	0.35372	0.21528	0.270654	0.348358	0.290826	0.157183	0.0913097		0.101969	0.204934	-0.116006	-0.729346	-0.87016	-0.894319	0.320335	0.11676	0.130881
TR28316|c0_g1_i2	PREDICTED: uncharacterized protein LOC8280168	0.347771	0.0707374	0.191911	0.266128	0.625151	0.201623	0.178129	0.167522		-0.123535	0.0401883	0.295651	-1.20579	-1.14435	-1.27694	0.565109	0.440009	0.360672
TR5340|c0_g1_i1		0.0175132	0.0966893	0.12774	0.413128	0.171203	0.0707771	0.0108663	0.296734		0.211288	0.155948	0.0614506	-1.08297	-1.19726	-1.19726	0.660573	0.705049	0.478533
TR29081|c0_g2_i7	sodium-dependent phosphate transporter 2 isoform X1 [Bos taurus]	0.251431	0.229786	0.251734	0.2075	0.239277	0.265283	0.316508	0.321705		0.106738	0.203752	0.275436	-1.07065	-1.2037	-1.10046	0.219305	0.281969	0.204377
TR45784|c0_g1_i1		0.398986	0.307055	0.184887	-0.195641	0.615592	0.704141	0.026274	0.0172494		0.246913	0.314776	0.0441555	-1.20185	-1.07449	-1.13357	0.171637	0.344271	0.229614
TR29135|c0_g2_i11	diphosphate--fructose-6-phosphate 1-phosphotransferase	0.101813	-0.0685588	-0.100044	0.204321	0.220034	0.278467	0.236391	0.135781		0.0606094	0.119999	0.0829419	-0.810725	-0.862912	-0.822536	0.388679	0.448524	0.387215
TR28361|c0_g1_i2	transmembrane 53 [Cephus cinctus]	0.141448	0.171471	0.285	0.344775	0.311872	0.30587	0.257617	0.237784		0.0743697	0.0309561	0.145562	-1.01589	-1.0497	-1.08958	0.283643	0.231464	0.333344
TR27666|c0_g1_i5		0.120363	0.392556	0.415626	-0.0107579	0.651997	0.559511	0.414354	0.404564		0.18395	-0.0401019	0.00284715	-1.13997	-1.29225	-1.23657	0.550276	-0.0187539	0.0423603
TR26588|c3_g1_i1	Retrovirus-related Pol poly from transposon 412	0.0963786	0.248457	0.516985	0.00261343	0.869503	0.539418	0.321794	0.357899		0.142903	0.103171	-0.0946462	-1.34847	-1.29094	-1.05	0.398962	-0.00873367	0.194703
TR20741|c0_g1_i3	PREDICTED: uncharacterized protein LOC8261821	0.172606	0.196404	0.28816	0.138207	0.287853	0.29338	0.331193	0.318297		0.0945483	0.145356	0.157868	-1.144	-1.05937	-1.1565	0.37819	0.258009	0.299803
TR14920|c0_g1_i1	CBL-interacting kinase [Medicago truncatula]	0.277451	0.19627	0.159311	0.280479	0.16495	0.316111	0.298744	0.268442		0.236372	0.37696	0.313213	-1.18234	-1.35018	-1.27712	0.212397	0.382448	0.326488
TR30049|c8_g2_i1		0.15523	0.343155	0.174459	0.0523059	0.410432	-0.0805547	-0.0538099	0.166899		-0.227568	0.323342	0.223385	-0.81752	-1.34659	-0.535943	0.514967	-0.155661	0.853473
TR36257|c0_g5_i1		0.113186	0.15829	0.100701	0.246097	0.11567	0.210684	0.260279	0.207028		0.137487	0.121332	0.203696	-1.04348	-1.07632	-0.877609	0.280029	0.437527	0.405402
TR23321|c0_g1_i3	ankyrin repeat plant [Medicago truncatula]	0.0936058	0.221312	0.240775	-0.0187904	0.27893	0.260302	0.239792	0.178163		0.1972	0.0668715	0.0180002	-1.04013	-1.01566	-1.06179	0.544568	0.389169	0.407675
TR24806|c0_g8_i1		0.0386247	0.199988	0.0926987	0.331866	0.722795	0.306952	0.00247682	0.231561		0.122294	0.16202	0.176199	-0.855902	-0.782767	-0.855902	0.157739	0.025371	-0.0760121
TR28341|c0_g3_i2	MAP kinase-like Ntf4 [Medicago truncatula]	0.180089	0.260276	0.3865	0.0629942	0.112441	0.208308	0.351933	0.221329		0.164239	0.188251	0.133258	-1.22177	-1.28063	-1.07635	0.492101	0.456251	0.360786
TR28316|c0_g1_i3	PREDICTED: uncharacterized protein LOC8280168	0.256264	0.232085	0.272309	0.25716	0.486319	0.332	0.189064	0.0896965		0.061761	0.125958	0.113642	-1.22433	-1.21498	-1.32132	0.504545	0.384407	0.455421
TR14920|c0_g1_i2	CBL-interacting kinase [Medicago truncatula]	0.272061	0.220873	0.232922	0.201719	0.157643	0.329843	0.281074	0.278263		0.183108	0.251956	0.315567	-1.23063	-1.16873	-1.25376	0.12777	0.374739	0.425579
TR28365|c1_g1_i1	phototropic-responsive NPH3 family [Medicago truncatula]	0.243988	0.167382	0.189749	0.141065	0.287747	0.230512	0.331007	0.278773		0.162068	0.0452221	0.0785092	-1.01019	-0.793377	-0.880248	0.102287	0.196263	0.229243
TR27042|c0_g1_i21	zinc ion-binding [Medicago truncatula]	0.161919	0.253305	0.333273	0.201199	0.328369	0.260761	0.224851	0.242338		0.160694	0.0819415	0.0604132	-0.874685	-0.851003	-0.87846	0.157625	0.00275138	0.13471
TR29081|c0_g2_i1	phosphate permease	0.195596	0.211313	0.223419	0.259981	0.3495	0.230006	0.318931	0.313817		0.14709	0.244506	0.263894	-1.12049	-1.13661	-1.0895	0.124826	0.234571	0.229149
TR28931|c3_g2_i1	shaggy-like kinase [Medicago truncatula]	0.0734152	0.10946	0.194598	0.0895828	0.0425614	0.0165662	0.0905668	0.117528		0.159706	0.236096	0.193988	-0.847186	-1.09311	-1.04549	0.605894	0.427629	0.628202
TR26421|c1_g1_i7	glutathione S-transferase	0.140607	0.19167	0.173035	0.0246912	0.467538	0.34427	0.296194	0.347223		-0.0237214	0.060127	0.0815584	-0.894785	-1.02963	-1.05704	0.224151	0.393914	0.260195
TR3911|c0_g1_i1		0.0474216	-0.0383083	0.119371	0.167161	0.378902	0.336183	0.246751	0.186186		0.332565	0.33153	0.252779	-0.909102	-0.860967	-0.802973	0.164838	0.0379322	0.00973117
TR28950|c0_g1_i7	cytochrome P450 family 71 [Medicago truncatula]	0.208799	0.236256	0.432137	0.172787	0.129604	0.206268	0.165529	0.284946		0.217923	0.362849	0.329002	-1.34759	-1.24088	-1.13089	0.317326	0.363241	0.292698
TR26781|c0_g1_i9	allantoate amidohydrolase	0.168229	0.0531098	0.400307	-0.0522752	0.492501	0.528277	0.28749	-0.124191		0.0644979	0.061133	-0.0373202	-0.776542	-0.746011	-1.08499	0.466982	0.24993	0.0488691
TR28365|c1_g1_i7	phototropic-responsive NPH3 family [Medicago truncatula]	0.196903	0.123432	0.167634	0.337878	0.390202	0.262205	0.240505	0.224407		0.0699449	0.222431	0.0419908	-1.03437	-0.991551	-0.894892	0.196098	0.32799	0.119191
TR28341|c0_g3_i12	[Nematostella vectensis]	0.0242087	0.0720717	0.257492	0.103454	0.236033	0.322027	0.371376	0.12729		0.156863	0.295682	0.211156	-1.10135	-1.12619	-0.984635	0.366934	0.241807	0.425783
TR28580|c3_g2_i1	PREDICTED: uncharacterized protein sll1770	0.0862308	0.110129	0.410054	0.103899	0.841411	0.634654	0.296154	0.356359		-0.126646	-0.217346	0.109741	-0.924873	-1.09182	-0.888705	0.208136	0.0182887	0.0743306
TR29135|c0_g2_i10	diphosphate--fructose-6-phosphate 1-phosphotransferase	0.0990623	0.0174854	0.159116	0.328415	0.31425	0.344611	0.142109	0.224532		0.174879	0.155236	0.137111	-1.15877	-1.24097	-1.06445	0.494227	0.330605	0.54255
TR3903|c0_g1_i1		0.225717	0.130802	0.155705	0.135533	0.553049	0.27801	0.187495	0.038324		0.0603886	0.203807	0.133169	-1.27604	-1.1292	-1.19184	0.34899	0.443983	0.702113
TR23606|c0_g1_i1		0.101314	-0.0450217	0.154955	0.0644115	0.371835	0.313186	0.17913	0.132847		0.0529449	0.0201309	0.276906	-0.946532	-1.13753	-1.22873	0.584063	0.671867	0.434231
TR23321|c0_g1_i1	ankyrin repeat plant [Medicago truncatula]	0.0683413	0.143727	0.268451	0.115647	0.206134	0.233091	0.287181	0.303236		0.0635562	0.0230512	-0.124213	-0.952187	-1.0456	-1.13224	0.583488	0.512463	0.445873
TR5251|c0_g3_i6	eukaryotic cytochrome b561 [Medicago truncatula]	0.174595	0.0129621	0.0826654	0.0723358	0.165445	0.0763616	0.249346	0.271087		0.100848	0.384904	0.425597	-1.0272	-0.95499	-0.829166	0.157323	0.372328	0.265557
TR26781|c0_g1_i7	allantoate amidohydrolase	-0.158179	0.225684	0.0169335	0.0486689	0.364944	0.654799	0.370359	0.14473		0.109738	0.0395013	0.11544	-1.26178	-0.8736	-1.00105	0.337887	0.32515	0.540778
TR28931|c3_g2_i4	shaggy-like kinase [Medicago truncatula]	-0.000792486	0.198009	0.154354	0.00063734	0.160763	0.17318	0.244912	0.135605		0.11562	0.284775	0.0693584	-0.813253	-1.08246	-1.12782	0.467003	0.456101	0.564002
TR27277|c0_g1_i1		-0.0613722	0.0492186	0.045543	-0.167434	0.492609	0.20562	0.284455	0.14851		0.226548	0.0997181	0.0782915	-0.781264	-0.65269	-0.925311	0.450424	0.520946	-0.0138108
TR27716|c3_g1_i1	Sucrose-6-phosphate hydrolase	0.112325	0.217384	0.197827	0.011175	0.259804	0.158993	0.37159	0.242366		0.367811	0.308917	0.348286	-1.12463	-1.11139	-1.11271	0.201547	0.253161	0.29754
TR28549|c1_g1_i12	major facilitator superfamily transporter	-0.021154	0.0608028	0.35258	0.151616	0.231509	0.285648	0.175258	0.210539		0.428701	0.368444	0.36655	-0.992504	-1.02612	-1.0563	0.169837	0.163667	0.130932
TR869|c0_g1_i1	SPA1-RELATED 3 isoform X1 [Ricinus communis]	0.22383	0.239777	0.204153	0.172828	0.382183	0.320255	0.351781	0.376334		-0.0243481	0.0617137	-0.0048399	-1.05078	-1.06662	-1.08141	0.25653	0.313208	0.325402
TR4338|c3_g1_i4	[Nematostella vectensis]	0.16709	0.111283	0.228454	0.182896	0.316265	0.215136	0.245	0.112507		0.201407	0.263837	0.306679	-1.28552	-0.917139	-0.982887	0.228736	0.40054	0.205711
TR18579|c0_g1_i8	MAP kinase [Medicago truncatula]	0.274571	0.0858916	0.115856	0.14548	0.0678366	0.291931	0.206836	0.307883		0.222222	0.320329	0.296057	-1.31483	-1.10828	-1.29863	0.351447	0.501069	0.534322
TR29135|c0_g2_i13	diphosphate--fructose-6-phosphate 1-phosphotransferase	0.121224	0.0343444	0.239851	0.0410538	0.312869	0.445217	0.362207	0.29614		0.229377	0.117888	0.0758612	-1.09441	-1.17723	-1.17314	0.502886	0.365305	0.300561
TR14404|c0_g2_i1	PLATZ transcription factor family [Medicago truncatula]	0.273833	0.0887678	0.255927	0.220782	0.226348	0.316029	0.140309	0.197909		0.120655	0.051842	0.032909	-1.01158	-0.977644	-1.23443	0.447563	0.49445	0.356326
139		0h-1	0h-2	2h-w1	2h-w2	12h-w1	12h-w2	12h-w3	24h-w1		2h-s1	2h-s2	2h-s3	12h-s1	12h-s2	12h-s3	24h-s1	24h-s2	24h-s3
TR25891|c2_g1_i1		0.128037	0.265015	0.201186	0.0567357	0.261696	0.289668	0.114301	0.473049		-0.277212	0.195979	0.121338	-1.60156	-1.3832	-1.58952	1.0869	0.895304	0.762273
TR19220|c0_g1_i1		-0.00676119	0.0530502	0.490122	0.248212	-0.204918	0.449307	0.429321	-0.0879655		-0.308028	-0.138636	0.201504	-1.40107	-1.24427	-1.4196	0.692212	1.20083	1.04669
TR36750|c0_g1_i1		0.529629	-0.0584857	-0.378431	0.244325	0.0937262	0.173541	0.560508	0.216059		-0.0486341	0.0510029	0.293589	-1.38907	-1.64679	-1.18015	0.365608	1.03125	1.14232
TR29807|c2_g2_i1	glycerophosphodiester phosphodiesterase GDPDL3 isoform X1	-0.136996	0.187698	0.205686	-0.26231	0.587652	0.2465	0.266482	0.421315		0.00816672	-0.113564	-0.206407	-1.5201	-1.57012	-1.65847	1.26341	1.18398	1.09708
TR5552|c2_g1_i1		0.0788377	0.255021	0.500211	0.160578	0.268446	0.216546	0.318782	0.134205		-0.0875991	-0.0980891	0.341778	-1.55872	-1.90656	-1.94392	1.21526	1.13067	0.974547
13		0h-1	0h-2	2h-w1	2h-w2	12h-w1	12h-w2	12h-w3	24h-w1		2h-s1	2h-s2	2h-s3	12h-s1	12h-s2	12h-s3	24h-s1	24h-s2	24h-s3
TR19092|c0_g1_i6	isoaspartyl peptidase	-0.324205	-0.44702	0.0243855	-0.301339	-0.329197	-0.179133	-0.142424	-0.141875		0.961389	1.01777	0.880999	-1.28488	-1.22666	-1.31551	1.06157	0.781174	0.964962
TR25428|c0_g2_i1		-0.133344	-0.36495	-0.194638	-0.583433	-0.407702	-0.212795	-0.126777	-0.0657779		1.00476	1.00962	0.947949	-0.996885	-1.10637	-1.10713	0.789793	0.564483	0.983195
TR28794|c0_g1_i1	SAM-dependent methyltransferase	-0.38381	-0.435411	-0.272417	-0.512179	-0.578462	-0.371386	-0.420536	-0.260913		1.07079	1.16216	1.06237	-1.02645	-0.83998	-1.02341	0.971725	0.951315	0.906583
TR5678|c0_g1_i1	calreticulin [Medicago truncatula]	-0.54175	-0.563536	-0.516742	-0.376237	-0.194342	-0.443657	-0.264472	-0.145605		1.05835	1.17605	1.06566	-0.820486	-0.852163	-0.953189	0.863267	0.798322	0.710533
TR29770|c0_g8_i1	calreticulin [Medicago truncatula]	-0.626445	-0.757721	0.0210978	-0.301466	-0.503074	-0.51593	-0.259161	0.131218		1.00811	1.3871	1.22122	-0.75264	-0.896534	-1.22609	0.490819	0.961612	0.617879
TR22700|c0_g2_i2	1-aminocyclopropane-1-carboxylate oxidase [Medicago truncatula]	-0.380285	-0.419736	-0.174774	-0.421699	-0.400695	-0.383961	-0.346754	-0.265169		0.893564	0.903309	0.79114	-0.891673	-0.85081	-0.942591	0.995151	0.991977	0.903007
TR19092|c0_g1_i1	isoaspartyl peptidase	-0.183725	-0.375306	0.000584603	-0.327663	-0.266289	-0.352576	0.0310318	-0.0120818		0.88292	1.03325	0.83761	-1.2524	-1.26811	-1.2951	0.876612	0.774699	0.896538
TR19092|c0_g1_i3	isoaspartyl peptidase	-0.240427	-0.450151	0.150846	-0.337215	-0.357953	-0.267908	-0.107942	-0.0439699		1.00754	0.904721	0.701661	-0.963956	-1.25847	-1.15222	0.929424	0.752918	0.733106
TR29972|c1_g1_i1		-0.426377	-0.824186	-0.285984	-0.298004	-0.40634	-0.289509	-0.493898	-0.388843		1.25659	1.08045	1.0769	-0.879421	-0.471305	-0.875177	0.699153	0.965977	0.559977
TR15310|c0_g2_i1	lactoylglutathione lyase glyoxalase I family [Medicago truncatula]	-0.455534	-0.461177	-0.407751	-0.0205675	-0.398923	-0.559149	-0.0655314	-0.33147		0.988518	1.28481	1.28923	-1.09429	-1.25534	-1.18244	0.762325	1.08945	0.817849
TR27468|c0_g1_i1	EF hand calcium-binding family [Medicago truncatula]	-0.221254	-0.171163	-0.0814462	-0.374249	-0.551604	-0.205602	0.184002	0.00321726		0.672644	1.10499	0.938036	-1.42583	-1.15874	-1.0154	0.601919	0.875272	0.825203
TR28682|c1_g5_i1		-0.414629	-0.173564	-0.487578	-0.442672	-0.649295	-0.153504	-0.163909	-0.104147		0.616222	0.999038	1.09935	-0.543219	-1.01946	-0.877383	0.972273	0.756865	0.585615
TR19092|c0_g1_i2	isoaspartyl peptidase	-0.234373	-0.265076	0.13065	-0.31677	-0.312099	-0.51452	0.0247899	-0.0427639		1.05244	0.958928	0.876423	-1.30686	-1.21571	-1.32439	0.907542	0.857631	0.724164
TR39542|c0_g1_i1	UDP-glucosyltransferase family [Medicago truncatula]	-0.338378	-0.39357	-0.20809	-0.360382	-0.274309	-0.306595	-0.228182	-0.124277		1.01939	1.04623	0.896314	-0.739164	-0.929835	-0.836358	0.53341	0.569625	0.674173
TR16723|c0_g1_i2	[Nematostella vectensis]	-0.595991	-0.341967	-0.0179546	-0.458362	-0.432838	-0.269097	0.184665	0.037881		1.17801	1.00136	1.07654	-1.22729	-1.28962	-1.37478	0.89942	0.835022	0.79501
TR15664|c0_g1_i1	cinnamyl alcohol dehydrogenase [Medicago truncatula]	-0.35852	-0.572227	-0.141325	-0.6415	-0.864785	-0.52453	-0.217619	-0.148918		1.15076	1.06618	1.14204	-0.867132	-0.726998	-0.89639	0.757211	0.76228	1.08147
TR24006|c0_g1_i6	cytochrome P450 family 72 [Medicago truncatula]	-0.437645	-0.613087	-0.365159	-0.531488	-0.58131	-0.390694	-0.278775	-0.266496		1.09403	0.985971	1.10699	-0.717294	-0.577261	-0.832028	0.86246	0.825084	0.716697
TR30048|c3_g8_i1	NBS domain resistance	-0.451398	-0.641063	0.265475	-0.282349	-0.361671	-0.644507	-0.0849657	-0.657295		1.16682	1.24271	1.09556	-1.23825	-1.32912	-0.736503	1.03838	0.889523	0.728649
TR12620|c0_g1_i1	spermidine hydroxycinnamoyl transferase [Medicago truncatula]	-0.58765	-0.683791	-0.295884	-0.718895	-0.630457	-0.580099	-0.2252	-0.245532		1.02551	0.945939	1.20355	-0.928903	-0.717711	-0.888375	1.14259	1.12653	1.05837
TR22700|c0_g2_i5	1-aminocyclopropane-1-carboxylate oxidase [Medicago truncatula]	-0.374785	-0.49085	-0.199103	-0.449089	-0.361706	-0.350634	-0.311463	-0.216515		0.909943	0.878899	0.741899	-0.832755	-0.820483	-0.91099	0.957934	0.956725	0.872974
TR1051|c0_g2_i6	wall-associated receptor kinase-like 16	-0.37875	-0.227338	-0.0768263	-0.324784	-0.0729945	-0.118675	-0.104916	-0.157202		0.841783	0.925091	0.939152	-1.04458	-1.2284	-1.15568	0.680617	0.689385	0.814117
TR15310|c0_g1_i1	lactoylglutathione lyase glyoxalase I family [Medicago truncatula]	-0.288396	-0.23266	0.103701	-0.452173	-0.244986	-0.203391	-0.232102	-0.469819		1.30639	1.08144	1.05517	-1.30238	-1.33076	-1.32005	0.728036	1.04416	0.757825
TR12543|c0_g1_i1	EF hand calcium-binding family [Medicago truncatula]	-0.516879	-0.663748	-0.227761	-0.470565	-0.436688	-0.546351	-0.40827	-0.0900263		1.30359	1.20503	1.20586	-1.17586	-0.921967	-1.0512	0.870819	1.10419	0.819832
TR5778|c0_g1_i1	NB-ARC domain-containing , partial [Oryza sativa Japonica Group]	-0.246574	-0.383869	-0.071853	-0.0906974	-0.498888	-0.636938	-0.389538	-0.29881		1.04151	0.919561	0.965833	-0.856781	-1.13081	-0.905998	0.912481	0.746737	0.924632
TR22833|c0_g1_i1	LRR receptor-like kinase family [Medicago truncatula]	-0.223977	-0.316927	-0.0736033	-0.287607	-0.166713	-0.273168	0.031616	-0.210158		0.947596	0.885483	0.895215	-1.12722	-1.16166	-1.12812	0.827985	0.659388	0.721869
TR25757|c1_g1_i1	wall-associated receptor kinase-like 14 [Ricinus communis]	-0.36506	-0.437334	-0.155967	-0.601584	-0.247393	-0.297609	-0.245732	-0.0886258		0.741514	0.85638	0.621719	-0.908614	-0.898402	-1.21454	1.15676	1.05601	1.02848
TR30048|c3_g2_i1		-0.234424	-0.608916	-0.510516	-0.277595	-0.375774	-0.134766	-0.236487	-0.256399		0.753427	0.993337	1.24453	-0.988708	-1.09167	-0.755195	0.764219	0.8366	0.878338
TR4500|c2_g1_i1	[Nematostella vectensis]	-0.380428	-0.39278	-0.132435	-0.30799	-0.0540296	-0.291244	-0.139912	-0.137623		1.31522	1.28452	1.20626	-1.398	-1.19185	-1.16787	0.716367	0.635595	0.43621
TR1051|c0_g2_i3	wall associated kinase [Medicago truncatula]	-0.42209	-0.280209	-0.0351967	-0.259508	-0.203684	-0.157655	-0.0587333	-0.0277722		1.04396	0.98563	0.964296	-1.31265	-1.38152	-1.41283	0.888557	0.820075	0.849326
TR29972|c0_g1_i4	receptor-like serine threonine- kinase ALE2 isoform X1 [Ricinus communis]	-0.493322	-0.607705	-0.256887	-0.505538	-0.436083	-0.255236	-0.0975099	-0.0509321		0.692892	0.692251	0.712009	-0.842263	-0.885031	-0.965767	1.0727	1.1613	1.06512
TR16723|c0_g1_i1	auxin-responsive family [Medicago truncatula]	-0.35877	-0.446758	0.0290136	-0.562637	-0.197421	-0.404762	0.0300017	-0.0643924		1.05133	1.05716	0.971797	-1.25343	-1.15919	-1.24503	0.847271	0.826947	0.878876
TR29807|c2_g1_i7	glycerophosphodiester phosphodiesterase GDPDL3 isoform X1	-0.230227	-0.361188	-0.107822	-0.278373	-0.201057	-0.258261	-0.0446037	-0.0805422		0.739131	0.747458	0.840162	-1.20156	-1.14331	-1.09288	0.931918	0.806186	0.934959
TR3496|c0_g1_i1	UDP-glucosyltransferase family [Medicago truncatula]	-0.299654	-0.295179	-0.17174	-0.296332	-0.289137	-0.204396	-0.242804	-0.133865		0.901973	0.890105	0.875451	-1.01656	-0.765263	-0.882089	0.6495	0.663215	0.616777
TR22833|c0_g1_i2	LRR receptor-like kinase family [Medicago truncatula]	-0.30213	-0.223813	-0.036951	-0.314601	-0.377656	-0.206924	-0.0777023	-0.0975198		0.930736	0.834244	0.861599	-1.11964	-1.15326	-1.14912	0.872438	0.712512	0.847779
TR22700|c0_g2_i3	1-aminocyclopropane-1-carboxylate oxidase [Medicago truncatula]	-0.40933	-0.372979	-0.181291	-0.444653	-0.416151	-0.406193	-0.292418	-0.275781		0.866183	0.874304	0.790353	-0.770206	-0.862733	-0.818042	0.903251	0.966468	0.849219
TR15310|c0_g3_i1	lactoylglutathione lyase glyoxalase I family [Medicago truncatula]	-0.107551	-0.46343	-0.129255	-0.656782	-0.34866	-0.0406379	-0.289192	-0.258818		1.07265	1.06605	1.14514	-1.33437	-1.10094	-1.13769	0.709241	0.960416	0.913831
TR28794|c0_g1_i4	SAM-dependent methyltransferase	-0.481721	-0.340629	-0.272268	-0.488531	-0.492881	-0.469422	-0.285684	-0.128998		1.00243	0.927902	0.966664	-0.856964	-0.640189	-0.82841	0.73917	0.846615	0.80292
TR1051|c0_g2_i2	wall-associated receptor kinase-like 16	-0.353247	-0.49103	-0.0430742	-0.427185	-0.23187	-0.248068	-0.235903	0.0609936		1.06993	1.06874	1.04794	-1.25586	-1.39486	-1.34096	0.820257	0.975276	0.978918
TR22700|c0_g2_i1	1-aminocyclopropane-1-carboxylate oxidase	-0.393727	-0.390121	-0.189584	-0.459033	-0.461022	-0.324533	-0.315325	-0.236016		0.836165	0.837785	0.778055	-0.861401	-0.779669	-0.865348	0.966455	0.975384	0.881936
TR5489|c0_g1_i1	RING-H2 finger ATL21A [Medicago truncatula]	-0.377961	-0.50441	-0.166274	-0.285483	-0.27856	-0.284852	-0.163373	-0.134679		0.905664	0.92787	0.996405	-0.960907	-0.914317	-0.907505	0.735808	0.710728	0.701845
TR29972|c0_g1_i1	receptor-like serine threonine- kinase ALE2 isoform X1 [Ricinus communis]	-0.46581	-0.383831	-0.074613	-0.487962	-0.379009	-0.234825	-0.147773	-0.284456		0.619787	0.867321	0.705364	-0.823714	-0.940338	-0.931133	0.962522	1.03386	0.96461
TR19092|c0_g1_i7	isoaspartyl peptidase	-0.250528	-0.335417	-0.0249687	-0.48313	-0.126055	-0.28259	-0.0662307	-0.0406467		0.791269	0.846045	0.655728	-0.876903	-1.08448	-1.02768	0.930976	0.690413	0.684206
TR29471|c1_g1_i1		-0.271278	-0.553923	-0.10429	-0.54317	-0.0529051	-0.25803	0.112149	-0.0926705		0.767388	1.02236	1.13568	-1.46667	-1.15699	-1.06293	0.911988	0.824055	0.789229
TR409|c0_g1_i1	NAC transcription factor [Medicago truncatula]	-0.482999	-0.653927	0.0388579	-0.149717	-0.63105	-0.427958	-0.274413	-0.0264853		0.765116	0.890365	0.725202	-0.928032	-0.931673	-0.958663	1.09542	0.856631	1.09333
TR22008|c0_g1_i1	membrane-associated kinase regulator, [Medicago truncatula]	-0.446482	-0.517893	-0.314308	-0.29997	-0.359948	-0.180045	-0.124739	-0.25779		1.0238	0.864068	1.02782	-0.805341	-0.633696	-0.886192	0.704639	0.576558	0.629515
TR30048|c3_g4_i1	probable disease resistance RPP8 2 [Ricinus communis]	-0.255227	-0.242107	-0.293297	-0.324328	-0.357308	-0.420316	-0.259758	-0.272842		0.917537	1.01626	1.03994	-0.93322	-1.07533	-0.968907	0.667497	0.806575	0.954832
TR13159|c0_g1_i1		-0.502248	-0.760173	-0.353686	-0.654008	-0.227441	-0.536283	-0.322365	-0.408819		0.868141	1.13207	1.27353	-0.842018	-0.576518	-0.768064	0.951388	0.786094	0.940401
TR29977|c1_g4_i1	NBS domain resistance	-0.0546829	-0.385671	0.286373	0.0015104	-0.649735	-0.240759	-0.269178	-0.507523		1.00664	1.06725	0.680716	-1.08762	-1.06701	-1.24076	1.01971	0.533657	0.907088
TR28794|c0_g1_i6	SAM-dependent methyltransferase	-0.390222	-0.571024	-0.355555	-0.357571	-0.321045	-0.181159	-0.291834	-0.159891		0.986118	0.911894	0.868564	-0.837493	-0.956728	-0.699819	0.781765	0.803884	0.770116
141		0h-1	0h-2	2h-w1	2h-w2	12h-w1	12h-w2	12h-w3	24h-w1		2h-s1	2h-s2	2h-s3	12h-s1	12h-s2	12h-s3	24h-s1	24h-s2	24h-s3
TR25889|c0_g1_i6	HAD family hydrolase	0.851725	0.835353	0.803023	0.926263	0.883613	0.880517	0.716275	0.929412		-0.52095	-0.61	-0.458084	-2.22221	-1.9813	-2.06715	0.346918	0.380391	0.306206
TR29445|c2_g1_i6	magnesium transporter MRS2-11, chloroplastic	0.450316	0.4569	0.536515	0.462447	0.852566	0.785214	0.611511	0.573646		-0.0567594	-0.0080582	0.0686713	-2.1338	-2.15013	-2.09082	0.48888	0.496109	0.65679
TR29941|c3_g1_i1		0.297241	0.522513	0.654224	0.300354	1.20796	0.834113	0.420543	0.641514		-0.294908	0.420829	-0.0571931	-2.44871	-1.995	-2.05143	0.666402	0.201152	0.68039
TR28899|c0_g1_i2	trehalose-phosphate phosphatase [Medicago truncatula]	0.790969	0.841675	0.830501	0.937788	0.893986	0.948164	0.819508	0.871317		-0.0725388	-0.105119	-0.117175	-2.17204	-2.2569	-2.28324	0.0403042	-0.0556563	0.0884515
TR27647|c0_g1_i1		0.456541	0.645954	0.750206	0.381488	1.07618	0.812971	0.716239	0.757527		-0.240176	-0.129255	-0.257288	-2.0671	-1.95739	-2.12776	0.569453	0.254632	0.357778
TR28608|c0_g1_i2	glycerol-3-phosphate transporter [Parus major]	0.729478	0.700117	0.673036	0.700967	0.705774	0.735667	0.682055	0.678991		-0.253041	-0.068075	-0.122504	-2.04683	-2.04367	-2.04303	0.338491	0.314009	0.31857
TR10674|c0_g1_i1	ribulose bisphosphate carboxylase oxygenase activase [Medicago truncatula]	0.863676	0.613092	1.03455	0.470023	1.26093	0.652205	0.471755	0.884714		0.48107	0.300964	0.0842965	-2.40195	-2.49089	-2.11252	0.193689	0.0115584	-0.317171
TR45575|c0_g1_i1	pyruvate, phosphate dikinase [Bacteroides ovatus]	0.460655	0.703808	0.777939	0.224826	1.06826	0.816244	0.67833	1.07111		0.454301	0.218626	0.375975	-1.70096	-2.16435	-2.53284	-0.00827256	-0.314367	-0.129297
TR20777|c0_g1_i1	transmembrane , [Medicago truncatula]	0.54128	0.574049	0.397023	0.554151	0.674318	0.65918	0.556915	0.557147		-0.241783	0.109881	0.174619	-2.13674	-2.00201	-2.00956	0.323444	0.645823	0.622265
TR20777|c0_g1_i2	transmembrane , [Medicago truncatula]	0.558736	0.552109	0.593576	0.468381	0.708533	0.59332	0.47379	0.550896		0.00630686	0.0221503	-0.0269352	-1.93562	-1.98433	-2.07132	0.355708	0.589781	0.544921
TR39396|c0_g1_i1	DIS3-exonuclease [Medicago truncatula]	0.747121	0.642281	0.868024	0.883658	0.928175	0.655964	0.642127	0.694164		-0.274004	-0.319309	-0.346333	-2.33018	-2.28366	-2.26152	0.465699	0.622373	0.665419
TR28334|c0_g2_i1		0.602494	0.292232	0.756936	0.270196	1.02933	0.675951	0.725707	0.634733		-0.0614662	-0.238111	-0.171098	-2.10241	-2.0578	-2.01453	0.68809	0.648431	0.321317
TR19787|c0_g1_i2	dynein light chain 1, cytoplasmic [Nomascus leucogenys]	0.698176	0.652587	0.841259	0.773727	0.850844	0.745142	0.582983	0.679683		-0.162341	-0.173111	-0.175816	-2.19233	-2.09119	-2.12412	0.338215	0.495364	0.26093
TR26992|c0_g1_i20	phosphoglycerate mutase	0.401613	0.40571	0.422485	0.513793	0.716602	0.839795	0.542213	0.421727		-0.0728308	-0.0639526	0.122439	-1.82772	-1.79327	-1.87042	0.284426	0.41285	0.544537
TR29434|c4_g3_i1		0.196283	0.603476	0.607147	0.444699	1.05689	0.833185	0.591092	0.706431		0.0343746	-0.0101075	0.168019	-2.03869	-2.25554	-2.17361	0.478193	0.219679	0.538478
TR5248|c1_g1_i4		0.67141	0.583645	1.0534	0.57703	0.885339	0.73327	0.793475	0.643682		0.283441	0.322106	0.325091	-2.30641	-2.39265	-2.55882	-0.164658	0.618134	-0.0674893
TR29445|c2_g4_i6	magnesium transporter MRS2-11, chloroplastic	0.452408	0.503477	0.626459	0.606221	1.0867	0.594617	0.478168	0.538154		-0.125865	-0.17073	-0.0833548	-1.91517	-2.0004	-1.98235	0.455308	0.376478	0.559876
TR19787|c0_g1_i1	dynein light chain 1, cytoplasmic [Nomascus leucogenys]	0.629374	0.617345	0.81752	0.786831	0.772506	0.626797	0.564338	0.661373		-0.125541	-0.210161	-0.268212	-2.05764	-1.98522	-2.05692	0.394501	0.484519	0.348587
TR25889|c0_g1_i14	haloacid dehalogenase-like hydrolase [Medicago truncatula]	0.741424	0.788511	0.941551	0.983682	0.866568	0.752632	0.753164	0.797816		-0.438672	-0.471001	-0.493945	-2.11424	-1.99995	-2.03869	0.341901	0.312148	0.277095
TR26992|c0_g1_i10	probable 2-carboxy-D-arabinitol-1-phosphatase isoform X1	0.693742	0.392657	0.377835	0.31774	0.688238	0.845746	0.695115	0.44068		-0.106664	-0.0405442	0.256362	-1.92156	-2.02755	-1.92637	0.337214	0.439042	0.538313
TR29445|c2_g1_i4	magnesium transporter MRS2-11, chloroplastic	0.447591	0.515882	0.520481	0.417136	0.98729	0.753825	0.565504	0.577735		-0.190697	-0.176336	0.0117991	-2.02231	-1.94015	-2.13351	0.536917	0.501996	0.626845
TR25889|c0_g1_i15	HAD family hydrolase	0.702655	0.881872	0.897749	0.82739	0.951121	0.882776	0.777099	0.925047		-0.479988	-0.451624	-0.525205	-2.04001	-2.0923	-2.03431	0.379447	0.216546	0.181734
146		0h-1	0h-2	2h-w1	2h-w2	12h-w1	12h-w2	12h-w3	24h-w1		2h-s1	2h-s2	2h-s3	12h-s1	12h-s2	12h-s3	24h-s1	24h-s2	24h-s3
TR29023|c1_g1_i5	sugar porter (SP) family MFS transporter [Medicago truncatula]	0.813193	0.858379	0.914091	0.800872	1.15008	0.993947	0.87352	0.877601		0.246276	0.24256	0.16542	-3.20127	-3.16662	-3.29304	0.635486	0.52977	0.559731
TR29063|c1_g3_i1	CCA tRNA nucleotidyltransferase 2 isoform X2	0.789877	0.661284	0.702586	0.888729	0.923077	0.956564	0.847606	0.735397		0.20708	0.32763	0.364874	-2.56174	-3.08719	-3.0701	0.450069	0.576311	0.287938
TR27939|c2_g1_i1		0.843612	0.671716	0.811912	0.814525	1.32792	1.11515	1.07382	0.903572		0.0504206	-0.0250106	0.36897	-3.08531	-2.8579	-2.58844	0.127128	0.29366	0.154258
TR29023|c1_g1_i4	sugar porter (SP) family MFS transporter [Medicago truncatula]	1.05012	0.941292	0.926059	0.977794	1.15126	1.06074	0.69087	0.961202		-0.00332654	0.168784	0.244168	-3.5034	-3.17959	-3.56827	0.615042	0.805646	0.661602
TR29023|c1_g1_i10	polyol monosaccharide transporter 1 [Medicago truncatula]	0.831002	0.79662	0.751053	0.808227	1.08223	0.991252	0.851443	0.834532		0.203534	0.277434	0.297563	-3.09436	-3.21341	-3.15471	0.547825	0.615074	0.574676
TR29023|c1_g1_i1	sugar porter (SP) family MFS transporter [Medicago truncatula]	0.780782	0.846106	0.906582	0.793127	1.19492	0.957263	0.824108	0.871637		0.298748	0.299867	0.224303	-3.15186	-3.18945	-3.23005	0.578368	0.514854	0.480692
TR29023|c1_g1_i6	sugar porter (SP) family MFS transporter [Medicago truncatula]	0.820309	0.786473	0.806883	0.808084	1.11074	0.972312	0.836525	0.867173		0.160395	0.166549	0.175938	-3.13995	-3.05692	-3.14201	0.578278	0.636511	0.61272
TR29023|c1_g1_i9	sugar porter (SP) family MFS transporter [Medicago truncatula]	0.796537	0.843008	0.89299	0.78325	1.13763	0.968676	0.846879	0.911615		0.231216	0.268739	0.18338	-3.25918	-3.16105	-3.16854	0.632466	0.547486	0.544895
TR29023|c1_g1_i3	sugar porter (SP) family MFS transporter [Medicago truncatula]	0.803325	0.837627	0.912466	0.80583	1.14938	1.00263	0.878728	0.885341		0.221658	0.261679	0.176117	-3.186	-3.2293	-3.22345	0.626284	0.528624	0.549058
TR29023|c1_g1_i7	sugar porter (SP) family MFS transporter [Medicago truncatula]	0.81376	0.833428	0.940166	0.788529	1.14652	0.995462	0.879994	0.873096		0.244804	0.267805	0.17497	-3.15258	-3.22187	-3.34887	0.641287	0.571906	0.551596
TR28980|c1_g1_i1	zinc finger CONSTANS-LIKE 13 [Ricinus communis]	0.859292	0.837438	0.965006	0.820351	0.92965	0.992189	0.980875	0.939028		0.487323	0.517664	0.4309	-3.6852	-3.3118	-3.74246	0.699443	0.668281	0.612021
147		0h-1	0h-2	2h-w1	2h-w2	12h-w1	12h-w2	12h-w3	24h-w1		2h-s1	2h-s2	2h-s3	12h-s1	12h-s2	12h-s3	24h-s1	24h-s2	24h-s3
TR28923|c3_g3_i10	myb transcription factor [Medicago truncatula]	0.502363	0.520754	0.760039	0.522699	0.907758	0.803264	0.645104	0.534636		0.503239	0.533779	0.424744	-3.03192	-2.93145	-3.10212	0.920027	0.706571	0.780505
TR23003|c0_g1_i3	myo-inositol-1-phosphate synthase	0.756263	0.75851	0.886487	0.728516	0.762405	0.851015	0.815709	0.828567		1.06582	1.04167	0.929344	-3.80954	-3.76978	-3.94689	0.762835	0.684343	0.65472
TR23003|c0_g2_i1	myo-inositol-1-phosphate synthase	0.670247	0.743684	0.578846	0.680103	0.950055	0.564344	0.891226	0.807734		0.609457	0.68983	0.743504	-3.30818	-2.87049	-3.3587	0.384676	0.734315	0.489352
TR28923|c3_g3_i14	myb-like DNA-binding domain, shaqkyf class [Medicago truncatula]	0.571794	0.501602	0.789338	0.536515	0.807287	0.750982	0.667796	0.676548		0.643626	0.704327	0.620413	-3.35482	-3.27765	-3.39617	0.965809	0.887199	0.905397
TR23003|c0_g1_i2	myo-inositol-1-phosphate synthase	0.763149	0.750239	0.879254	0.732064	0.775033	0.847266	0.819048	0.831058		1.04046	1.0578	0.931986	-3.84199	-3.7843	-3.86891	0.760214	0.683142	0.624485
TR28923|c3_g3_i13	myb-like DNA-binding domain, shaqkyf class [Medicago truncatula]	0.540318	0.482085	0.703428	0.558219	0.83495	0.636227	0.606987	0.547739		0.713361	0.646086	0.512144	-2.99169	-3.09373	-3.13316	0.910439	0.754534	0.772064
TR23003|c0_g1_i4	myo-inositol-1-phosphate synthase	0.749045	0.747664	0.911776	0.719772	0.777271	0.858314	0.833502	0.828389		1.05601	1.06588	0.927806	-3.8578	-3.74616	-3.90895	0.743079	0.681263	0.613148
TR28923|c3_g3_i9	myb-like DNA-binding domain, shaqkyf class [Medicago truncatula]	0.575507	0.454101	0.569252	0.647038	0.884072	0.733048	0.526308	0.546249		0.423222	0.596995	0.661902	-3.19507	-3.01395	-3.04001	0.833347	0.91415	0.883835
TR28923|c3_g3_i12	myb-like DNA-binding domain, shaqkyf class [Medicago truncatula]	0.600006	0.613978	0.456336	0.59955	0.74565	0.65694	0.646738	0.55284		0.52555	0.551332	0.738131	-3.21292	-2.91424	-3.12591	0.78315	0.914751	0.868122
TR28923|c3_g3_i15	myb-like DNA-binding domain, shaqkyf class [Medicago truncatula]	0.562594	0.571985	0.667928	0.614192	0.795967	0.753766	0.69696	0.542542		0.685994	0.744044	0.728668	-3.40167	-3.2728	-3.37408	0.920263	0.884565	0.879073
TR672|c1_g1_i1	myo-inositol 1-phosphate synthase [Medicago truncatula]	0.788495	0.742484	1.18683	0.697582	1.09828	0.89422	0.512325	0.908441		1.27228	0.689669	0.589975	-3.29205	-3.64898	-3.68899	0.793516	0.355694	0.100233
TR39250|c0_g1_i1	zinc finger CONSTANS-LIKE 4 isoform X2	0.544195	0.447584	0.60533	0.50509	0.586137	0.622067	0.619861	0.564986		0.848528	0.864967	1.03388	-3.48285	-3.41124	-3.57898	0.907599	1.2355	1.08735
TR28923|c3_g3_i5	myb transcription factor [Medicago truncatula]	0.61773	0.535572	0.636025	0.560655	0.878866	0.78008	0.638813	0.712196		0.514735	0.638176	0.656293	-3.11059	-3.35872	-3.1864	0.814518	0.868926	0.80313
TR23003|c0_g1_i1	myo-inositol-1-phosphate synthase	0.761224	0.776818	0.886521	0.712478	0.771364	0.829667	0.803113	0.823835		1.03984	1.04375	0.933807	-3.88415	-3.6883	-3.83061	0.737203	0.661718	0.621711
TR28923|c3_g3_i3	myb transcription factor [Medicago truncatula]	0.509085	0.618848	0.699561	0.615665	0.924754	0.738131	0.619434	0.611381		0.564706	0.547312	0.489173	-3.16345	-3.21622	-3.18083	0.917697	0.878391	0.826364
149		0h-1	0h-2	2h-w1	2h-w2	12h-w1	12h-w2	12h-w3	24h-w1		2h-s1	2h-s2	2h-s3	12h-s1	12h-s2	12h-s3	24h-s1	24h-s2	24h-s3
TR28077|c4_g1_i10		-0.563333	-0.244272	0.170574	-0.53497	0.660627	0.410654	-0.465517	-0.130975		0.857303	0.197307	0.39992	-0.888607	-1.36058	-0.80834	1.09515	0.892187	0.312871
TR29135|c0_g2_i3	diphosphate--fructose-6-phosphate 1-phosphotransferase	0.242063	0.166178	0.4198	0.104138	0.458354	0.34216	0.196089	-0.00496057		0.376598	0.234414	-0.127401	-1.33896	-1.39759	-1.31942	0.993321	0.326365	0.328845
TR26358|c0_g1_i1		-0.241041	-0.165195	0.0860401	0.0689117	0.588394	0.119005	-0.103214	-0.144237		0.392633	-0.0229778	-0.0183941	-1.23128	-1.4361	-1.06057	0.923236	0.980461	1.26434
TR23297|c0_g1_i8	WNK kinase [Medicago truncatula]	-0.379501	0.189942	-0.36797	-0.26238	0.559099	0.112273	0.0527988	0.376574		0.403736	-0.109064	0.51379	-0.876372	-1.07549	-0.867602	0.457072	0.960129	0.31297
TR22730|c0_g1_i1	glycerophosphodiester phosphodiesterase GDPDL3 isoform X1	0.0909039	0.00303115	0.135115	-0.0521591	0.0603156	0.0878741	0.0416464	0.161293		0.105459	0.124804	-0.270658	-1.05216	-1.20231	-1.09398	1.1248	0.670813	1.0652
TR5552|c1_g2_i5	tyrosine-specific transport	-0.0989532	-0.0835889	-0.199703	-0.234913	0.484979	0.265589	0.203067	0.0181865		0.446867	-0.142865	-0.165332	-0.897454	-1.00045	-0.8051	0.772705	0.708402	0.728561
TR5770|c0_g1_i1		0.320282	0.289291	0.188427	-0.240956	0.640996	0.188058	0.160095	0.178425		0.370606	0.182509	-0.303956	-0.879601	-1.20366	-1.58266	0.771913	0.520948	0.399277
TR4534|c0_g1_i6		0.0813204	-0.180258	0.0855163	-0.062303	0.324374	0.272073	0.379181	-0.0629221		0.0209669	0.227457	0.152377	-1.61423	-1.1275	-1.51517	1.04501	1.00156	0.972551
TR30011|c4_g1_i6		-0.347223	0.741628	0.00466225	-0.636884	0.204497	0.191652	0.2824	0.0907164		0.285538	0.000303648	-0.0255725	-0.971598	-0.561653	-1.40242	0.628624	0.902676	0.612651
TR26716|c0_g3_i1		-0.00231049	0.122095	0.103922	0.0116828	0.227056	0.223693	-0.0175772	0.176772		0.153737	0.223212	-0.0124704	-1.14963	-1.11395	-1.24624	0.885139	0.645208	0.769662
TR5696|c0_g1_i1	PREDICTED: uncharacterized protein LOC107261088	0.0521241	0.106358	0.163383	-0.136223	-0.0156069	0.0191809	0.198796	0.284575		0.202151	0.172731	0.0467284	-1.12676	-1.08597	-1.1833	0.815455	0.738897	0.747475
TR4055|c1_g1_i2		-0.0220538	0.0793844	0.386974	0.0454497	0.351264	0.394268	0.220754	-0.0602501		0.27847	0.230376	0.0405361	-1.12134	-1.21617	-1.15102	0.72209	0.403228	0.418038
TR5484|c1_g1_i1	PREDICTED: uncharacterized protein At4g02000	0.023403	-0.113073	0.0684538	0.126413	0.323555	0.230924	0.0837795	0.0803879		0.195022	0.363299	0.372908	-1.40427	-1.69047	-1.46064	0.90255	0.972083	0.925673
150		0h-1	0h-2	2h-w1	2h-w2	12h-w1	12h-w2	12h-w3	24h-w1		2h-s1	2h-s2	2h-s3	12h-s1	12h-s2	12h-s3	24h-s1	24h-s2	24h-s3
TR5648|c0_g2_i2	solute carrier family 35 member E2-like [Parus major]	-0.390425	-0.369928	-0.184516	-0.418791	-0.38941	-0.421901	-0.497158	-0.369594		2.3553	2.22639	2.12456	-1.47366	-1.4601	-1.48808	0.333281	0.307018	0.117023
TR5648|c0_g2_i3	solute carrier family 35 member E2-like [Parus major]	-0.435783	-0.507489	-0.144598	-0.493515	-0.308354	-0.477649	-0.309074	-0.312317		2.28074	2.15402	2.02704	-1.32646	-1.41355	-1.42677	0.304872	0.277807	0.111084
TR16019|c0_g1_i1		-0.10738	-0.122515	-0.0511033	-0.274121	-0.23935	-0.282496	-0.08349	-0.214718		1.74401	1.91106	2.07284	-1.44444	-1.51412	-1.38655	-0.119118	0.109917	0.00158309
TR19878|c0_g1_i1	EF hand calcium-binding family [Medicago truncatula]	-0.463222	-0.513751	-0.0728059	-0.431134	-0.455261	-0.470392	-0.345426	-0.22365		1.94732	1.99822	1.8354	-1.37681	-1.41942	-1.50797	0.458445	0.559967	0.480493
TR5648|c0_g2_i5	solute carrier family 35 member E2-like [Parus major]	-0.393993	-0.418536	-0.16504	-0.381351	-0.370901	-0.420151	-0.27571	-0.343057		2.08858	2.04641	1.85969	-1.28157	-1.37142	-1.33136	0.308277	0.2509	0.199234
TR5648|c0_g2_i4	[Nematostella vectensis]	-0.462309	-0.397066	-0.283674	-0.35742	-0.277629	-0.294214	-0.297472	-0.326719		2.12357	2.04703	1.90905	-1.54026	-1.26282	-1.44324	0.41689	0.243325	0.202964
TR5648|c0_g2_i6	[Nematostella vectensis]	-0.433037	-0.387276	-0.196182	-0.49078	-0.383039	-0.379463	-0.409975	-0.247993		2.32252	2.22906	2.10559	-1.37234	-1.37557	-1.65397	0.317476	0.23209	0.122884
TR5648|c0_g2_i8	solute carrier family 35 member E2-like [Parus major]	-0.480259	-0.464322	-0.146676	-0.416113	-0.40475	-0.372572	-0.378117	-0.340082		2.26002	2.17182	2.07419	-1.3367	-1.38892	-1.50773	0.350491	0.238101	0.14162
TR5648|c0_g2_i7	solute carrier family 35 member E2-like [Parus major]	-0.467081	-0.429953	-0.236021	-0.359622	-0.27433	-0.436144	-0.41561	-0.289569		2.14951	2.08914	2.02704	-1.45865	-1.35649	-1.55148	0.435239	0.293524	0.280495
TR5648|c0_g2_i1	solute carrier family 35 member E2-like [Parus major]	-0.428067	-0.500769	-0.231313	-0.434094	-0.375238	-0.399548	-0.403588	-0.383807		2.36136	2.28334	2.14269	-1.31488	-1.35644	-1.58507	0.328015	0.138206	0.159215
158		0h-1	0h-2	2h-w1	2h-w2	12h-w1	12h-w2	12h-w3	24h-w1		2h-s1	2h-s2	2h-s3	12h-s1	12h-s2	12h-s3	24h-s1	24h-s2	24h-s3
TR25571|c1_g1_i1		0.484076	0.511079	0.386479	0.470531	0.657353	0.788958	0.78497	0.682784		0.720444	1.11726	1.19669	-2.23733	-2.1238	-1.93777	-0.692952	-0.481407	-0.327369
TR29211|c0_g1_i1	mini-chromosome maintenance complex-binding	0.167046	0.246049	0.224513	0.196066	0.210744	0.300511	0.301954	0.240413		1.22356	1.26764	1.25297	-1.39668	-1.34041	-1.30812	-0.564121	-0.487296	-0.53483
TR29211|c0_g1_i5		0.409337	0.262596	0.309303	0.389171	0.374306	0.388067	0.471327	0.263801		1.49213	1.53246	1.50247	-1.81132	-1.85981	-1.9881	-0.687434	-0.56136	-0.486954
TR29211|c0_g1_i2	mini-chromosome maintenance complex-binding	0.301923	0.231899	0.184365	0.131326	0.162114	0.376385	0.308054	0.198048		1.18707	1.29248	1.20751	-1.33146	-1.39852	-1.37377	-0.51545	-0.510721	-0.451261
TR29211|c0_g1_i7		0.341357	0.279769	0.341789	0.235805	0.433845	0.439509	0.478153	0.437691		1.48863	1.59686	1.56187	-1.91117	-1.9382	-1.89887	-0.770487	-0.56332	-0.553241
TR29211|c0_g1_i6		0.35162	0.427331	0.454318	0.339646	0.365685	0.387389	0.542663	0.530034		1.42702	1.6115	1.4335	-1.99436	-1.9754	-2.02499	-0.654355	-0.4686	-0.753004
TR29211|c0_g1_i4		0.330664	0.306485	0.186805	0.277483	0.344269	0.463311	0.555935	0.365205		1.39937	1.52982	1.46882	-1.7061	-1.87465	-1.95541	-0.565594	-0.517199	-0.609206
TR24381|c0_g2_i4	ribulose bisphosphate carboxylase oxygenase activase [Medicago truncatula]	0.5649	0.478275	0.518072	0.519398	0.4537	0.715875	0.584591	0.526014		0.915221	0.761601	0.750184	-2.14641	-2.12375	-2.2141	-0.129083	0.0189649	-0.193456
TR27658|c0_g1_i4	pre-mRNA processing PRP39, [Medicago truncatula]	0.533318	0.583078	0.671248	0.593689	0.653139	0.624103	0.504867	0.498816		0.641254	0.63575	0.619111	-2.03682	-2.06498	-2.10636	-0.14504	-0.0914876	-0.113693
163		0h-1	0h-2	2h-w1	2h-w2	12h-w1	12h-w2	12h-w3	24h-w1		2h-s1	2h-s2	2h-s3	12h-s1	12h-s2	12h-s3	24h-s1	24h-s2	24h-s3
TR21533|c0_g1_i3		1.0203	1.06445	0.854315	1.01253	1.35155	1.16556	0.847602	0.911229		-1.03108	-1.15004	-0.95993	-2.60523	-2.55443	-2.56822	0.893612	0.909307	0.838482
TR21533|c0_g1_i2		1.03176	1.13341	0.868933	0.945235	1.27251	1.26777	0.952951	0.937713		-1.00809	-0.879337	-0.928036	-2.83035	-2.97548	-2.90616	1.12205	1.05859	0.936534
TR21533|c0_g1_i1		0.930936	1.03461	0.886845	0.91597	1.30447	1.16816	0.859254	0.804164		-1.13731	-0.986966	-0.857817	-2.57491	-2.64447	-2.4879	0.935665	0.922111	0.927209
TR21533|c0_g1_i5		0.92535	0.980997	0.840511	0.974314	1.44328	1.18965	0.842691	0.931509		-1.13625	-0.947171	-0.969948	-2.54768	-2.58791	-2.71041	0.944281	0.941179	0.885614
TR29917|c3_g1_i8	zinc finger CONSTANS-LIKE 13 [Ricinus communis]	0.775056	0.761313	0.780217	0.507637	0.674868	0.710378	0.81666	0.870789		-0.136333	-0.452242	-0.319985	-2.71283	-2.53161	-3.13007	1.30917	1.06148	1.0155
TR20770|c0_g1_i1		0.832665	0.822497	1.04646	0.789011	0.732499	0.807812	0.737674	0.86837		-0.319491	-0.451403	-0.606239	-2.64649	-2.3019	-2.73557	0.871931	0.820976	0.731185
TR23602|c0_g1_i3	DOF-type zinc finger DNA-binding family [Medicago truncatula]	0.985768	0.935483	1.0991	0.970751	0.986484	1.07761	1.08276	1.07789		-0.559529	-0.50662	-0.681766	-3.06873	-3.15992	-3.22925	1.01481	0.993456	0.981698
TR29917|c3_g1_i6	constans, partial [Pinus sylvestris]	0.705197	0.612139	0.832503	0.648114	0.683111	0.741687	0.617566	0.734463		-0.28156	-0.348443	-0.362051	-2.58313	-2.56383	-2.57568	1.09663	1.0421	1.00117
TR5453|c0_g1_i2		1.1279	0.654375	0.705109	0.933364	0.506916	1.03149	0.919051	0.649181		-0.612263	-0.463222	-0.260083	-2.9611	-2.99004	-2.81772	0.948365	1.4082	1.22048
TR5453|c0_g1_i5		1.12489	0.820279	0.522256	0.87777	0.566275	1.13816	0.809493	0.640504		-0.598479	-0.495635	-0.40034	-2.90784	-2.67824	-2.85556	0.983348	1.34805	1.10508
TR21533|c0_g1_i4		0.887822	0.877936	0.925504	0.931708	1.35552	1.24291	0.819385	0.941341		-0.998752	-1.12094	-0.919421	-2.64157	-2.53928	-2.54169	0.976931	0.994298	0.808308
TR23602|c0_g1_i2	DOF-type zinc finger DNA-binding family [Medicago truncatula]	0.867506	0.888681	0.987452	0.920805	0.986965	0.906291	0.998441	0.958035		-0.632484	-0.582021	-0.560517	-2.79235	-2.80803	-2.89387	0.940378	0.91902	0.895699
TR5453|c0_g1_i4		1.06447	0.82158	0.525816	0.895248	0.675083	1.04362	0.897247	0.584335		-0.77887	-0.720259	-0.513765	-2.74993	-2.53489	-2.66053	0.75629	1.39064	1.3039
TR5453|c0_g1_i8		0.932136	0.756402	0.509291	0.700228	0.866188	1.04793	0.793555	0.765042		-0.62123	-0.615863	-0.570708	-2.53798	-2.58048	-2.59492	0.984861	1.12027	1.04529
166		0h-1	0h-2	2h-w1	2h-w2	12h-w1	12h-w2	12h-w3	24h-w1		2h-s1	2h-s2	2h-s3	12h-s1	12h-s2	12h-s3	24h-s1	24h-s2	24h-s3
TR29008|c1_g1_i3	ferric reduction oxidase 6 isoform X2	1.28718	1.29494	1.21605	1.22099	1.24287	1.43894	1.33302	1.23874		0.537653	0.706549	0.755027	-5.22168	-5.00838	-5.08406	0.951233	1.06225	1.02866
TR29614|c5_g10_i1	spermidine hydroxycinnamoyl transferase [Medicago truncatula]	1.06658	1.04538	1.03609	1.04449	1.35281	1.32958	1.0957	1.07502		0.938628	1.08464	1.0849	-5.19934	-5.06274	-5.16374	1.00995	1.15512	1.10697
TR29614|c5_g10_i2	spermidine hydroxycinnamoyl transferase [Medicago truncatula]	0.856063	0.849477	0.97488	0.807661	1.13567	1.11967	0.894601	0.917249		0.996192	1.0551	0.973597	-4.41449	-4.27901	-4.6144	0.899327	0.903403	0.925012
TR29614|c5_g10_i3	spermidine hydroxycinnamoyl transferase [Medicago truncatula]	0.899868	0.8733	0.949124	0.848491	1.15716	1.1657	0.959605	0.968127		1.07763	1.18039	1.13763	-4.88338	-4.48684	-4.81069	0.920898	1.0101	1.03289
170		0h-1	0h-2	2h-w1	2h-w2	12h-w1	12h-w2	12h-w3	24h-w1		2h-s1	2h-s2	2h-s3	12h-s1	12h-s2	12h-s3	24h-s1	24h-s2	24h-s3
TR5248|c1_g1_i3		0.705026	0.644943	0.896265	0.838127	0.729219	0.493094	0.552973	0.607622		0.807329	1.30631	0.752298	-2.58141	-2.58141	-2.58141	0.0571254	-0.147384	-0.498709
TR27837|c0_g1_i3	PREDICTED: uncharacterized protein LOC107261016	0.645429	0.694521	0.933246	0.502034	0.994054	1.04341	0.782777	0.864765		0.915209	0.772245	0.52898	-2.70477	-3.02801	-2.9172	-0.0284667	0.0271453	-0.0253708
TR5248|c1_g2_i1		0.634066	0.569784	1.24447	0.642769	1.17572	0.706561	0.209088	0.598317		0.798346	0.918777	0.800795	-3.24456	-2.74274	-2.14897	-0.149987	0.105653	-0.118084
TR5248|c1_g1_i2		0.850113	0.870487	0.90782	0.764578	1.00754	0.875222	0.798482	0.8506		0.764578	0.899195	0.83284	-3.16648	-3.14205	-3.22788	-0.0439722	0.0927082	0.0662207
TR12070|c0_g1_i1	CBL-interacting kinase [Medicago truncatula]	0.984697	0.93835	0.891338	0.877271	0.952597	1.02699	0.959858	0.934507		0.657522	0.610624	0.666773	-3.17204	-3.48266	-3.35186	0.18111	0.173172	0.151746
TR5248|c1_g1_i1		0.759863	0.789508	0.793823	0.708472	0.767147	0.924077	0.910249	0.8311		0.820191	1.04949	0.911851	-3.16643	-3.18915	-3.58147	0.14917	0.323315	0.198796
TR27837|c0_g1_i11	PREDICTED: uncharacterized protein LOC107261016	0.481427	0.722397	0.711176	0.59791	0.789912	0.961076	0.818113	0.710762		0.528873	0.788836	0.714376	-2.61686	-2.48693	-2.52051	-0.145404	-0.0587893	0.00363898
TR12411|c0_g2_i1	inositol-3-phosphate synthase 1-A	0.735759	0.403339	1.11756	0.44669	1.14892	0.715665	0.633461	0.515229		0.459522	0.656336	0.484849	-2.59778	-2.23493	-2.58757	0.198549	-0.100189	0.00458567
TR2316|c0_g2_i1	Myo-inositol-1-phosphate synthase	0.537373	0.695692	0.981153	0.302185	0.944082	1.01504	0.69978	0.969278		0.783621	0.82226	0.613566	-2.57883	-3.16173	-3.38454	0.418068	0.231466	0.11154
TR27837|c0_g1_i7	PREDICTED: uncharacterized protein LOC107261016	0.715281	0.683109	0.683309	0.631753	0.818864	0.991601	0.714498	0.744643		0.539778	0.715771	0.742147	-2.58594	-2.5227	-2.70981	-0.0577325	0.0294155	-0.133989
171		0h-1	0h-2	2h-w1	2h-w2	12h-w1	12h-w2	12h-w3	24h-w1		2h-s1	2h-s2	2h-s3	12h-s1	12h-s2	12h-s3	24h-s1	24h-s2	24h-s3
TR23230|c0_g1_i1		1.12198	1.13136	1.24932	1.19629	1.19176	1.10214	1.04747	1.16891		-0.600776	-0.614679	-0.636746	-2.54863	-2.46185	-2.54863	-0.00117965	0.240682	-0.0374145
172		0h-1	0h-2	2h-w1	2h-w2	12h-w1	12h-w2	12h-w3	24h-w1		2h-s1	2h-s2	2h-s3	12h-s1	12h-s2	12h-s3	24h-s1	24h-s2	24h-s3
TR12875|c0_g1_i1	glycine dehydrogenase [decarboxylating] [Medicago truncatula]	0.404957	0.40566	0.67443	0.274243	0.916299	0.647904	0.530839	0.602887		0.966854	1.06969	0.911434	-1.73944	-1.61573	-2.03172	-0.410164	-0.854117	-0.754039
TR25571|c2_g1_i1		0.515675	0.334131	0.540021	0.339786	0.834273	0.615558	0.595505	0.528748		1.03126	0.965582	1.02686	-1.74977	-1.62903	-1.85289	-0.718375	-0.678797	-0.698533
TR5029|c0_g1_i1		0.596726	0.579104	1.11201	0.519917	1.13471	0.760132	0.852096	0.75077		0.829875	0.805298	0.797405	-1.26225	-1.77833	-1.82734	-1.24168	-1.17144	-1.457
TR4479|c2_g1_i1		0.343209	0.651746	0.698601	0.382003	0.913	0.673061	0.482084	0.520178		1.0251	0.981111	0.909479	-1.57196	-1.63196	-1.89474	-0.754405	-0.70094	-1.02556
TR1059|c0_g3_i1	Glycine dehydrogenase	0.397585	0.334962	0.691709	0.458785	1.01953	0.578658	0.556451	0.613995		0.988994	0.966815	0.932815	-1.63379	-1.81925	-1.67702	-0.775143	-0.908133	-0.726958
TR1059|c0_g1_i1	Glycine dehydrogenase	0.369673	0.393624	0.617444	0.382669	1.12693	0.755654	0.510716	0.712927		0.83506	0.918696	0.861361	-1.64231	-1.73272	-1.83948	-0.753892	-0.76511	-0.751253
TR1059|c0_g2_i1	Glycine dehydrogenase	0.500015	0.370921	0.753146	0.591143	1.10572	0.634876	0.620792	0.57254		0.927727	0.946282	0.899181	-1.87063	-1.8272	-1.97538	-0.671608	-0.813826	-0.763698
TR13588|c0_g1_i1		0.507172	0.423556	0.699125	0.513323	0.844819	0.593667	0.555201	0.611273		1.05586	1.04141	1.16497	-1.66734	-1.66877	-1.74202	-0.837938	-0.934236	-1.16007
174		0h-1	0h-2	2h-w1	2h-w2	12h-w1	12h-w2	12h-w3	24h-w1		2h-s1	2h-s2	2h-s3	12h-s1	12h-s2	12h-s3	24h-s1	24h-s2	24h-s3
TR24299|c0_g1_i4	exostosin-1 [Cephus cinctus]	-0.359994	-0.397814	-0.108779	-0.367581	-0.0612541	-0.258711	-0.0649496	-0.0661836		1.26264	1.23369	1.21383	-1.46784	-1.48424	-1.53232	0.863839	0.76438	0.831294
TR29117|c2_g4_i3	disease resistance (CC-NBS-LRR class) family [Medicago truncatula]	-0.233245	-0.261758	-0.0459849	-0.324112	-0.2578	-0.127163	-0.0176031	0.124395		1.22943	1.11629	1.1867	-1.74081	-1.60995	-1.68731	0.864026	0.918317	0.866567
TR29117|c2_g4_i1	disease resistance (CC-NBS-LRR class) family [Medicago truncatula]	-0.313948	-0.259667	0.0631304	-0.219727	-0.141516	-0.345907	0.0299383	0.00504236		1.24864	1.18995	1.127	-1.53625	-1.64565	-1.57225	0.888226	0.800748	0.682237
TR1051|c0_g2_i1	wall associated kinase [Medicago truncatula]	-0.371583	-0.34441	-0.0629702	-0.505235	-0.0546613	-0.157674	-0.102992	-0.0989396		1.11524	1.21093	1.20448	-1.56175	-1.48394	-1.62379	1.02177	0.923037	0.892492
TR20264|c0_g1_i1	probable LRR receptor-like serine threonine- kinase At3g47570	-0.598793	-0.468388	-0.0546105	-1.08085	-0.555005	-0.614386	-0.11815	0.447834		1.19997	1.19749	1.14608	-1.76596	-1.57758	-1.19604	1.38326	1.41646	1.23867
TR29117|c2_g4_i2	disease resistance (CC-NBS-LRR class) family [Medicago truncatula]	-0.325609	-0.2411	0.0388605	-0.2411	-0.221343	-0.236984	0.0354616	-0.0425081		1.23024	1.24599	1.24746	-1.63892	-1.72703	-1.62342	0.889626	0.716896	0.893468
TR5652|c0_g1_i1	PREDICTED: uncharacterized protein At4g00950	-0.128224	-0.396202	0.172651	-0.178811	-0.237877	-0.193542	0.129297	-0.0916801		1.2411	1.10897	0.990654	-1.98861	-1.83384	-1.89921	1.17736	1.07439	1.05359
TR16726|c0_g2_i1	late embryogenesis abundant Lea5 isoform X1	-0.206908	-0.218615	-0.281522	-0.288253	-0.248329	0.0709617	-0.0976048	-0.118222		1.0154	1.2759	1.2619	-1.71676	-1.73449	-1.65677	0.797867	1.05243	1.09301
TR4091|c0_g1_i4	probable WRKY transcription factor 33	-0.650616	-0.849011	0.02166	-0.337973	-0.441726	-0.422062	-0.131017	-0.132792		1.12092	1.03184	1.12256	-1.25156	-1.392	-1.28867	1.32787	1.13559	1.13699
TR18473|c0_g3_i1	calcium-dependent lipid-binding ( domain) family [Medicago truncatula]	-0.313042	-0.45009	-0.474748	-0.359778	-0.0445391	-0.0170376	0.000806009	-0.309436		0.542368	1.21981	1.56431	-1.6363	-1.18302	-0.95212	0.508683	1.01238	0.891761
TR24299|c0_g1_i1	exostosin-1 [Cephus cinctus]	-0.337332	-0.25018	-0.0708886	-0.290858	-0.184536	-0.370745	-0.0604918	-0.0604918		1.52092	1.42449	1.39884	-1.76653	-1.94124	-2.041	1.03382	1.00701	0.989213
TR24299|c0_g1_i2	exostosin-1 [Cephus cinctus]	-0.355192	-0.189972	-0.0378135	-0.270383	-0.31488	-0.35764	-0.116767	-0.0831017		1.50485	1.39062	1.29111	-1.84125	-1.82664	-1.82955	1.12971	0.937582	0.969319
TR13417|c0_g1_i1	P-loop nucleoside triphosphate hydrolase superfamily [Medicago truncatula]	-0.628464	-0.65836	-0.211562	-0.646407	-0.768235	-0.550496	-0.166225	-0.205933		1.72372	1.69651	1.7579	-1.23415	-1.29166	-1.26164	0.740173	0.889816	0.815005
TR1051|c0_g1_i1	wall associated kinase [Medicago truncatula]	-0.525319	-0.431812	0.00150585	-0.466887	-0.289811	-0.351028	-0.0749875	-0.0239652		1.28482	1.21389	1.19857	-1.5912	-1.5401	-1.79753	1.16348	1.13346	1.09692
TR28861|c2_g1_i1		-1.02342	-0.582625	-0.164626	-0.219679	-0.272537	-0.379431	-0.107448	0.00909773		1.55955	1.82653	1.78768	-1.28158	-1.79075	-1.34569	0.528833	0.64204	0.814042
TR10533|c0_g1_i1	VQ motif [Medicago truncatula]	-0.564281	-0.458065	-0.354486	-0.631515	-0.601066	-0.607235	-0.181015	-0.238316		1.5948	1.73832	1.67812	-1.32985	-1.36408	-1.58592	0.84621	1.05007	1.00831
TR5652|c0_g2_i1	PREDICTED: uncharacterized protein At4g00950	-0.344057	-0.231558	0.12344	-0.170269	-0.193602	-0.139315	-0.0669096	0.0714642		1.15491	1.0117	1.06274	-1.80494	-1.84817	-1.80627	1.08733	1.13511	0.958402
TR16726|c0_g1_i1	late embryogenesis abundant Lea5 isoform X1	-0.188719	-0.224931	-0.2195	-0.307324	-0.264384	-0.0687139	-0.0392672	-0.0623324		1.05675	1.29286	1.26322	-1.7556	-1.71341	-1.62163	0.843353	0.992735	1.01689
TR24299|c0_g1_i3	exostosin-1 [Cephus cinctus]	-0.415586	-0.316655	-0.0908353	-0.357257	-0.157604	-0.251276	-0.0808012	-0.0816014		1.35336	1.29213	1.22803	-1.42368	-1.60967	-1.57658	0.900682	0.767062	0.820291
TR27056|c4_g1_i3	cinnamyl alcohol dehydrogenase [Medicago truncatula]	-0.693964	-0.424838	-0.190273	-0.549642	-0.485683	-0.461692	0.0340115	-0.022351		1.09594	1.02409	1.06481	-1.61611	-1.37764	-1.48193	1.29394	1.42329	1.36805
175		0h-1	0h-2	2h-w1	2h-w2	12h-w1	12h-w2	12h-w3	24h-w1		2h-s1	2h-s2	2h-s3	12h-s1	12h-s2	12h-s3	24h-s1	24h-s2	24h-s3
TR12241|c0_g2_i1	metal ion-binding , [Medicago truncatula]	-0.727201	-0.725591	0.0455307	-0.690021	-0.68141	-0.722777	-0.0759121	-0.145801		2.13592	2.1808	2.13586	-2.25394	-1.96845	-2.12628	1.14136	1.30211	1.1758
TR19538|c0_g1_i1		-0.308635	-0.398647	-0.000861521	-0.238393	-0.363253	-0.268663	0.235142	0.104852		1.4708	1.6177	1.44108	-2.28622	-2.02741	-2.56645	1.31895	1.13863	1.13138
TR12241|c0_g1_i1	metal ion-binding , [Medicago truncatula]	-0.668756	-0.476917	-0.0132808	-0.819612	-0.640326	-0.628042	-0.088964	-0.0722257		1.98066	1.99101	1.94911	-1.90672	-1.8304	-2.01001	1.05062	1.11443	1.0694
183		0h-1	0h-2	2h-w1	2h-w2	12h-w1	12h-w2	12h-w3	24h-w1		2h-s1	2h-s2	2h-s3	12h-s1	12h-s2	12h-s3	24h-s1	24h-s2	24h-s3
TR35|c0_g1_i1		-0.947859	-0.770671	0.161042	-1.21841	-1.41764	-0.90527	0.521467	0.334871		1.50224	1.66206	1.5395	-1.70644	-1.55378	-1.72327	1.40581	1.57345	1.5429
TR15498|c0_g1_i1	gamma-thionin defensin [Medicago truncatula]	-0.6539	-0.653055	-0.389598	-0.603216	-0.772835	-0.777433	-0.342496	-0.23992		0.91462	1.13179	1.07654	-1.42452	-1.30948	-1.30948	1.80122	1.72669	1.82508
TR11570|c0_g1_i1	receptor kinase 1	-0.683351	-0.790548	-0.133104	-0.795814	-0.711277	-0.554637	-0.106137	-0.244513		1.32618	1.29854	1.13194	-1.54722	-1.48067	-1.5006	1.66637	1.59346	1.53138
TR30001|c6_g1_i1	LRR receptor-like kinase family [Medicago truncatula]	-0.81232	-0.499108	0.248234	-0.661586	-0.128985	-0.881505	-0.302321	-0.219451		1.08951	1.02397	1.11358	-1.63554	-1.69453	-1.53477	1.81842	1.56559	1.51081
TR6203|c0_g1_i1	receptor kinase 1	-1.07628	-0.706395	-0.117351	-0.520064	-0.464287	-0.477013	-0.113282	-0.142474		0.971549	0.808791	0.786941	-1.40394	-1.35187	-1.22838	1.71565	1.66205	1.65636
TR22069|c0_g1_i1	LRR receptor-like kinase family [Medicago truncatula]	-0.699873	-0.694511	-0.149796	-0.832461	-0.717437	-1.29607	-0.151325	0.0100734		1.1684	1.16349	1.22183	-1.26329	-1.67019	-1.06693	1.88792	1.42186	1.66831
TR45515|c0_g1_i1	LRR receptor-like kinase family [Medicago truncatula]	-0.724485	-0.841779	-0.163986	-0.521904	-0.54968	-0.472042	-0.0948587	0.00918749		0.959126	0.720711	1.19085	-1.47481	-1.88203	-1.57949	1.68362	1.87547	1.86609
TR21459|c0_g1_i1	probable LRR receptor-like serine threonine- kinase At3g47570	-0.415197	-0.585184	-0.0126145	-0.61731	-0.325238	-0.679362	-0.131036	-0.237734		0.86634	1.00804	1.14333	-1.54379	-1.47307	-1.86746	1.55885	1.70343	1.60801
187		0h-1	0h-2	2h-w1	2h-w2	12h-w1	12h-w2	12h-w3	24h-w1		2h-s1	2h-s2	2h-s3	12h-s1	12h-s2	12h-s3	24h-s1	24h-s2	24h-s3
TR25702|c0_g1_i4		0.401462	0.465992	0.57478	0.519841	0.556598	0.578664	0.481518	0.484942		0.917243	0.900683	0.948053	-2.49185	-2.46007	-2.84575	0.340056	0.369436	0.258405
TR24534|c0_g1_i1	PREDICTED: uncharacterized protein LOC8274453, partial	0.361604	0.528882	0.486962	0.391322	0.482122	0.676455	0.598774	0.508543		1.19852	1.23564	1.10883	-2.66825	-2.73363	-2.83467	0.202182	0.219117	0.237597
TR24534|c0_g1_i3	PREDICTED: uncharacterized protein LOC8274453, partial	0.282621	0.414815	0.412967	0.357168	0.393357	0.425976	0.406667	0.478635		1.12117	1.2013	1.11535	-2.40988	-2.28624	-2.47683	0.207142	0.144375	0.211401
TR23637|c0_g1_i1		0.386815	0.196947	0.173063	-0.165649	0.621836	0.151859	-0.142101	0.319366		1.40888	1.53331	1.36283	-2.63809	-2.38596	-2.75445	0.701038	0.695372	0.534938
TR24534|c0_g1_i2	PREDICTED: uncharacterized protein LOC8274453, partial	0.286925	0.557149	0.448789	0.439449	0.500964	0.490777	0.416968	0.451216		1.11124	1.14792	1.16945	-2.46175	-2.39994	-2.67013	0.148481	0.175884	0.186604
TR25908|c0_g1_i4	MATE efflux family [Medicago truncatula]	0.244388	0.028398	0.378092	0.254062	0.271313	0.257592	0.307997	0.268929		1.37706	1.46479	1.28057	-2.3733	-2.36834	-2.41357	0.352504	0.26686	0.402654
TR24534|c0_g1_i4	PREDICTED: uncharacterized protein LOC8274453, partial	0.32459	0.41961	0.454952	0.406993	0.402016	0.573873	0.513191	0.509418		1.16942	1.25938	1.16205	-2.60912	-2.46262	-2.62147	0.133539	0.167808	0.196363
188		0h-1	0h-2	2h-w1	2h-w2	12h-w1	12h-w2	12h-w3	24h-w1		2h-s1	2h-s2	2h-s3	12h-s1	12h-s2	12h-s3	24h-s1	24h-s2	24h-s3
TR28513|c2_g2_i6	probable galactinol--sucrose galactosyltransferase 2	0.409853	0.444626	0.493522	0.451423	0.428969	0.484935	0.391592	0.434958		0.494275	0.500749	0.446668	-0.599549	-0.604576	-0.73607	-0.994918	-0.936458	-1.11
TR21814|c0_g1_i1	transmembrane , [Medicago truncatula]	0.7279	0.683844	0.562147	0.667134	0.589494	0.708916	0.635048	0.578978		-0.148612	-0.121565	-0.11695	-0.482186	-0.386355	-0.507822	-1.24993	-1.07954	-1.06051
TR28513|c2_g2_i1	probable galactinol--sucrose galactosyltransferase 2	0.404514	0.527309	0.511845	0.40275	0.546131	0.628291	0.406276	0.526176		0.535222	0.56076	0.503803	-0.892594	-0.791788	-1.00144	-0.981953	-0.870239	-1.01506
TR28513|c2_g2_i4	probable galactinol--sucrose galactosyltransferase 2	0.429801	0.425135	0.413517	0.275676	0.591619	0.612094	0.467025	0.460526		0.689541	0.594788	0.514442	-0.927266	-0.851448	-1.10803	-0.861728	-0.903596	-0.822097
TR5117|c0_g1_i3	papain family cysteine protease [Medicago truncatula]	0.528905	0.50465	0.466699	0.40136	0.49716	0.549389	0.499113	0.538134		0.46407	0.50209	0.510064	-0.866939	-0.895556	-0.970111	-0.884255	-0.966134	-0.878638
TR5117|c0_g1_i2	papain family cysteine protease [Medicago truncatula]	0.535382	0.502287	0.465096	0.421588	0.453382	0.542156	0.47768	0.551649		0.446095	0.435135	0.345556	-0.831096	-0.757404	-0.727653	-0.918658	-0.95679	-0.984404
TR21675|c0_g1_i2	AGAP011563-PA [Anopheles gambiae PEST]	0.510316	0.367544	0.465984	0.295099	0.586646	0.560052	0.727738	0.513289		0.109103	-0.0412995	-0.170537	-0.224006	-0.707783	-0.583985	-0.797051	-0.862354	-0.748755
TR28513|c2_g2_i3	probable galactinol--sucrose galactosyltransferase 6 [Ricinus communis]	0.426167	0.500609	0.499964	0.385011	0.583779	0.739582	0.514568	0.614349		0.637409	0.551769	0.530764	-0.794642	-1.08661	-0.874778	-1.02451	-1.05546	-1.14797
TR28513|c2_g2_i5	probable galactinol--sucrose galactosyltransferase 2	0.369703	0.598299	0.711181	0.28917	0.524148	0.37838	0.421968	0.410624		0.601153	0.355576	0.505989	-0.82342	-0.776732	-0.893197	-0.792377	-0.956415	-0.924049
TR24339|c0_g1_i2		0.553112	0.664193	0.404852	0.447484	0.529763	0.507796	0.699007	0.597187		0.406574	0.576255	0.496753	-0.979595	-0.959275	-0.861416	-1.04026	-1.00737	-1.03507
TR24339|c0_g1_i1		0.596292	0.699694	0.409319	0.456073	0.712652	0.439322	0.648557	0.559767		0.569539	0.56724	0.562889	-0.861262	-0.988086	-1.08075	-0.920113	-1.27157	-1.09956
TR28513|c2_g2_i2	probable galactinol--sucrose galactosyltransferase 2	0.522398	0.470438	0.461387	0.431783	0.684742	0.683091	0.490531	0.457944		0.322424	0.474261	0.535002	-0.779884	-0.849509	-0.731907	-1.17768	-0.922666	-1.07236
TR28513|c2_g2_i7	probable galactinol--sucrose galactosyltransferase 2	0.532615	0.513989	0.496985	0.405206	0.429652	0.60785	0.55722	0.522417		0.518101	0.451769	0.45764	-0.861362	-0.926924	-0.773568	-0.880606	-1.08076	-0.970225
19		0h-1	0h-2	2h-w1	2h-w2	12h-w1	12h-w2	12h-w3	24h-w1		2h-s1	2h-s2	2h-s3	12h-s1	12h-s2	12h-s3	24h-s1	24h-s2	24h-s3
TR20317|c0_g1_i1	RNA polymerase beta subunit (plastid)	0.342101	0.239865	0.372136	0.297938	0.64609	0.380537	0.514016	0.482274		-0.00167922	0.049271	-0.0323304	-1.04571	-1.1575	-1.17039	-0.00836682	0.0681757	0.0235739
TR27939|c1_g1_i9	pyruvate, phosphate dikinase	0.276576	0.242902	0.43548	0.244498	0.378468	0.480425	0.402974	0.376528		0.169741	0.15114	0.0837828	-1.03705	-1.08036	-1.13742	0.0421724	-0.0171547	-0.012699
TR29219|c2_g4_i8	psbP domain-containing 3, chloroplastic isoform X2	0.263519	0.310796	0.45455	0.321522	0.656133	0.503603	0.344843	0.318527		-0.355439	-0.337778	-0.272445	-1.17033	-0.985522	-0.87265	0.250107	0.315525	0.255039
TR22116|c0_g1_i1		0.195725	0.396844	0.361782	0.432761	0.606784	0.473552	0.792647	0.540426		-0.452976	-0.325948	-0.349868	-1.03709	-1.00643	-1.14891	0.166997	0.163862	0.189844
TR30007|c4_g1_i3		0.440021	0.291813	0.571842	0.199744	0.821161	0.592627	0.565216	0.524806		-0.276301	-0.157066	-0.267732	-1.07657	-1.05599	-1.02344	0.120605	-0.257254	-0.0134875
TR29931|c1_g1_i18	NHL repeat-containing 2	0.0881983	0.31157	0.598344	0.247158	0.998996	0.48367	0.298784	0.738715		0.0694044	-0.103903	-0.0792995	-1.02677	-0.941835	-1.17346	-0.200673	-0.333204	0.0243104
TR25889|c0_g1_i16	haloacid dehalogenase-like hydrolase [Medicago truncatula]	0.510729	0.472863	0.687243	0.325015	0.681654	0.457528	0.357425	0.787283		-0.00435874	-0.130007	-0.151223	-1.16915	-1.1251	-1.08236	-0.270743	-0.201976	-0.144825
TR4575|c1_g2_i9	cytochrome b-245 heavy chain	0.234322	0.423533	0.551447	0.284598	0.417451	0.40301	0.442271	0.40169		0.157678	0.194732	0.00755608	-1.01518	-1.01401	-1.08872	-0.171436	-0.121239	-0.107704
TR26474|c0_g1_i12	phytoene synthase	0.360757	0.35497	0.311409	0.273462	0.476145	0.421082	0.478986	0.465443		-0.118983	-0.12544	-0.129221	-0.756711	-0.863305	-0.87686	-0.135181	-0.104558	-0.0319939
TR24049|c0_g1_i3	14-3-3 , partial [Melampsora medusae deltoidis]	0.373633	0.416155	0.341596	0.329819	0.651972	0.547861	0.176063	0.0532059		0.111363	0.307117	0.165374	-0.924458	-0.804647	-0.899158	-0.324351	-0.220921	-0.300621
TR22116|c1_g1_i1	PLAC8 family [Medicago truncatula]	0.352373	0.298249	0.48372	0.271472	0.629571	0.294404	0.305908	0.373732		-0.285842	-0.374319	-0.254269	-0.710505	-0.976633	-0.646619	0.132724	-0.0538379	0.159872
TR26474|c0_g1_i9	phytoene synthase	0.411713	0.440233	0.445939	0.382977	0.338121	0.499799	0.513532	0.544647		-0.0745626	-0.210755	0.0432739	-1.05148	-1.0945	-1.05002	-0.0350075	-0.119313	0.0154026
TR29931|c1_g1_i7	NHL repeat-containing 2	0.315979	0.214654	0.158686	0.34355	0.573802	0.49751	0.308932	0.283276		-0.217476	-0.113092	0.16993	-0.953763	-1.05849	-0.947674	0.0860217	0.143239	0.194914
TR28899|c0_g1_i1	trehalose-phosphate phosphatase [Medicago truncatula]	0.308804	0.44298	0.571369	0.379595	0.756375	0.571838	0.505661	0.407177		-0.47001	-0.372985	-0.415097	-1.02017	-1.02017	-1.02017	0.11012	0.0748348	0.189854
TR26474|c0_g1_i8	phytoene synthase	0.371751	0.373399	0.317342	0.19675	0.471089	0.482734	0.499725	0.477536		-0.178045	-0.168907	-0.16412	-0.826886	-0.876135	-0.938523	-0.00244876	-0.0586393	0.0233786
TR24645|c0_g1_i10	ubiquitin domain-containing 1 isoform X1 [Ricinus communis]	0.455454	0.297866	0.0652846	-0.209569	0.782068	0.478731	0.423961	0.471147		-0.294108	-0.103249	-0.0937461	-0.616716	-0.998123	-0.797742	-0.245289	0.455454	-0.0714239
TR26171|c0_g1_i7		0.189026	0.315838	0.116776	0.304783	0.457225	0.393854	0.365678	0.647313		-0.0727224	0.0182271	0.0505996	-1.01199	-1.07709	-0.949093	0.0588865	-0.0245841	0.217272
TR28908|c3_g2_i1	PREDICTED: uncharacterized protein sll1770	0.100716	0.685145	0.29236	0.481013	0.635167	0.532964	0.105512	0.286037		0.0564099	0.00172394	-0.38319	-0.404622	-1.34507	-0.855132	0.0584724	-0.173086	-0.0744219
TR26474|c0_g1_i1	phytoene synthase	0.492253	0.41135	0.427561	0.353531	0.482182	0.475308	0.432239	0.740879		-0.0827079	-0.366176	-0.189623	-0.935625	-1.03079	-1.09181	-0.0182294	-0.135729	0.0353956
TR15820|c0_g2_i4	O-glycosyl hydrolase family 17 [Medicago truncatula]	0.234778	0.123394	0.699245	0.160379	0.337002	0.165019	0.507449	0.573756		-0.249136	-0.202286	-0.296648	-0.774077	-0.750167	-0.790667	0.220839	0.0889274	-0.047809
TR4767|c1_g2_i1		0.451702	0.186816	0.962615	-0.0442197	0.920442	0.205595	0.0394382	-0.0170714		-0.302954	-0.260643	-0.0344652	-0.587698	-0.928291	-1.18892	-0.132335	0.416576	0.313412
TR15820|c0_g2_i1	O-glycosyl hydrolase family 17 [Medicago truncatula]	0.166863	0.168018	0.726187	0.137693	0.321174	0.359075	0.517383	0.610775		-0.139555	-0.256283	-0.278917	-0.968678	-0.944769	-0.895693	0.1755	0.100684	0.200542
TR29932|c1_g2_i1	Sec14p-like phosphatidylinositol transfer family [Medicago truncatula]	0.16595	0.1406	0.573457	0.169224	0.772061	0.345011	0.15278	0.465306		-0.0378977	-0.112793	-0.291025	-0.984173	-0.866645	-0.927123	0.08217	0.205287	0.14781
TR4666|c1_g1_i1		0.612357	-0.184096	0.253704	-0.102334	0.858675	0.764619	0.467245	0.403114		0.00494593	0.0727774	0.0427241	-0.902586	-0.806657	-0.886392	-0.287106	-0.17468	-0.136311
TR3927|c2_g1_i1	zinc finger CCCH domain-containing 48 isoform X2	0.259702	0.3152	-0.0280074	0.359715	0.43179	0.695502	0.446714	0.428226		-0.178438	0.0655827	0.169111	-1.05965	-1.14241	-1.38015	0.0596714	0.251226	0.306213
TR27939|c1_g1_i7	pyruvate, phosphate dikinase	0.17058	0.300235	0.466287	0.322948	0.36505	0.439689	0.287782	0.345309		0.297849	0.222842	0.223848	-1.12549	-1.18167	-1.19639	0.0560587	0.00664261	-0.00156454
TR17413|c0_g1_i3	psbP domain-containing 4, chloroplastic isoform X1	0.393885	0.287658	0.346888	0.228085	0.558499	0.53905	0.316461	0.379814		0.0701645	0.150417	0.235917	-1.47026	-0.972855	-1.01547	-0.263015	0.104794	0.109957
TR27702|c2_g1_i2	structure-specific endonuclease subunit slx1	0.178844	0.390496	0.404742	0.20321	0.129148	0.503316	0.504025	0.503079		-0.000623492	0.109091	0.0367738	-0.974377	-0.990933	-0.827387	-0.00768154	-0.0525074	-0.109216
TR24520|c0_g1_i4	beta-carotene hydroxylase	0.366604	0.483138	0.392664	0.315544	0.281187	0.281187	0.268685	0.284189		0.24291	-0.0427811	0.126368	-0.887558	-1.05303	-1.08919	-0.0417069	0.0315687	0.0402183
TR28581|c2_g2_i2	kinesin KCA1	0.369956	0.195458	0.643352	0.310618	0.803141	0.395299	0.256329	0.434245		-0.0532209	0.0781479	0.0445997	-0.851321	-1.2408	-0.836495	-0.163877	-0.21227	-0.17316
TR19655|c0_g1_i4	alanine:glyoxylate aminotransferase	0.526224	0.535412	0.533198	0.505452	0.525898	0.585653	0.52149	0.543501		-0.144096	-0.124321	-0.167701	-1.19341	-1.16943	-1.22515	-0.111462	-0.0748619	-0.0663949
TR26474|c0_g1_i10	phytoene synthase	0.278545	0.410142	0.309473	0.313623	0.49231	0.473215	0.441506	0.508526		-0.197726	-0.188093	-0.154878	-0.853104	-0.923282	-0.795903	-0.0406842	-0.0630069	-0.0106617
TR19655|c0_g1_i2	alanine:glyoxylate aminotransferase	0.542148	0.497477	0.508299	0.475624	0.680188	0.600499	0.48873	0.486042		-0.163088	-0.16184	-0.165109	-1.02564	-1.09434	-1.06341	-0.222152	-0.189531	-0.193895
TR29114|c2_g3_i2		0.42516	0.0703244	-0.0153854	0.0278524	0.766744	0.751163	0.611293	-0.222962		-0.375569	-0.0180004	0.0449915	-0.369545	-0.827058	-1.05727	-0.116564	0.00845279	0.29637
TR25289|c0_g1_i2	cofilin actin-depolymerizing factor [Medicago truncatula]	0.437951	0.557321	0.491417	0.407754	0.376912	0.425032	0.36104	0.380065		0.101194	0.110717	0.0271936	-1.04023	-1.23273	-1.21003	-0.00227087	-0.114288	-0.077055
TR3844|c0_g1_i3	thioredoxin-2 [Cephus cinctus]	0.36065	0.300912	0.171934	0.285482	0.528704	0.726425	0.36847	0.333431		0.0590881	0.127669	0.0310044	-1.05184	-1.09053	-0.962521	-0.176723	-0.0615444	0.049392
TR34210|c0_g1_i1		0.322502	0.312619	0.555548	0.196612	0.923397	0.394353	0.335444	0.522662		-0.202465	-0.336627	-0.435763	-0.871157	-0.926263	-0.978696	0.151641	0.158719	-0.122524
TR4596|c0_g1_i15	telomere repeat-binding 3, partial	0.409556	0.411269	0.376216	0.217917	0.380693	0.510526	0.486345	0.540237		-0.132243	-0.228276	-0.0944693	-0.971282	-1.03622	-1.13169	0.178661	-0.00262683	0.0853876
TR12987|c0_g1_i1		0.396737	0.113727	0.246879	0.384447	0.511817	0.775248	0.436752	0.237559		-0.454097	-0.175083	0.0348104	-0.766762	-0.766762	-0.766762	-0.0636615	0.0651151	-0.209965
TR30036|c0_g1_i4	CBL-interacting kinase [Medicago truncatula]	0.284676	0.330271	0.533813	0.275985	0.496316	0.338	0.361889	0.445053		0.126327	0.11999	0.112875	-1.1414	-1.21488	-1.31941	0.15359	-0.0327603	0.12967
TR5600|c0_g2_i12	thioredoxin [Medicago truncatula]	0.378185	0.404114	0.346162	0.334246	0.435268	0.352383	0.437913	0.522219		-0.183459	0.0218685	-0.137737	-1.0877	-0.973355	-1.01202	0.0686948	0.0834893	0.00973002
TR25004|c0_g1_i5	[Nematostella vectensis]	0.441708	0.291327	0.406885	0.331562	0.416029	0.449698	0.402533	0.427974		-0.1651	0.0847152	0.0330971	-1.14231	-1.11294	-1.09916	0.191717	0.0123023	0.0299656
TR20223|c0_g1_i2		0.305071	0.426143	0.539812	0.31779	0.620656	0.460959	0.347132	0.563307		-0.0337225	0.0717495	-0.254708	-1.10948	-1.06153	-1.13053	0.041049	0.0351098	-0.138803
TR26677|c2_g2_i4	mannan endo-1,4-beta-mannosidase [Medicago truncatula]	0.309836	0.693199	0.54959	0.505344	0.618664	0.492385	0.738563	0.481571		-0.229251	-0.188383	-0.138874	-1.07562	-1.07695	-1.13402	-0.0863071	-0.202846	-0.256903
TR28596|c2_g3_i2		0.434797	0.510497	0.641641	0.276535	0.552674	0.435837	0.409949	0.378546		-0.179078	-0.321848	-0.372558	-1.00004	-1.01607	-1.19778	0.23649	0.0415683	0.168845
TR29931|c1_g1_i15	NHL repeat-containing 2	0.329114	0.198007	0.206967	0.186789	0.492914	0.57302	0.32756	0.340382		-0.197487	0.0345954	0.281764	-1.24722	-1.13771	-0.975506	0.159854	0.187768	0.239195
TR3870|c0_g2_i1	RNA-binding (RRM RBD RNP motif) family [Medicago truncatula]	0.407609	0.45348	0.584359	0.34038	0.511395	0.491916	0.266972	0.480558		-0.0240891	-0.138026	-0.21843	-1.06108	-0.876716	-1.09661	-0.0333639	0.0261809	-0.11454
TR10579|c0_g1_i1	hypothetical protein RP20_CCG007761	0.579639	0.507464	0.607528	-0.360079	0.559194	0.409919	-0.272949	0.245875		-0.0702872	-0.213299	-0.233868	-0.771562	-1.05801	-0.920135	0.467324	0.43185	0.0913938
TR23959|c0_g1_i1		0.211269	0.431324	0.330012	0.310525	0.584129	0.422072	0.341579	0.554983		-0.168551	-0.110192	0.0266747	-1.07787	-1.08245	-1.00336	0.00474636	0.170053	0.0550565
TR19405|c0_g1_i1	hypothetical protein MTR_5g097970 [Medicago truncatula]	0.35946	0.348093	0.614078	0.254371	0.415789	0.376482	0.331951	0.274332		0.330637	0.148925	0.0858934	-1.21587	-1.14651	-1.32822	0.164077	0.024517	-0.0380097
TR26091|c0_g1_i1		0.558846	0.0471904	0.326441	0.271188	0.838576	0.396422	0.295578	0.353967		-0.867528	-0.180555	-0.266434	-0.992916	-0.644687	-0.650078	-0.0346106	0.20443	0.344172
TR29978|c2_g3_i3	phosphatase 2C	0.253251	0.275707	0.412734	0.185101	0.76026	0.232692	0.108183	0.402367		-0.390356	-0.272587	-0.110207	-0.685497	-0.70175	-0.760572	0.125742	0.157862	0.00706965
TR65|c0_g1_i1		0.316615	0.168238	0.687841	0.256418	0.617218	0.818237	0.422388	0.370299		-0.221179	-0.0221035	0.407125	-1.45461	-0.646913	-0.955398	-0.324292	-0.297951	-0.141929
TR28899|c0_g4_i4	probable trehalose-phosphate phosphatase F isoform X3	0.321233	0.368189	0.465132	0.48415	0.728657	0.503877	0.381774	0.437878		-0.301925	-0.265629	-0.238994	-0.973829	-1.09019	-1.01706	0.0499309	0.0479659	0.0988405
TR26474|c0_g1_i5	phytoene synthase	0.417689	0.466442	0.426577	0.411889	0.469161	0.592905	0.677643	0.599539		-0.0928902	-0.0846684	-0.13357	-1.10812	-1.22341	-1.16602	-0.052242	-0.178265	-0.0226494
TR27609|c0_g1_i1		0.201773	0.3319	0.466858	0.315083	0.830859	0.314758	0.673055	0.455098		-0.446489	-0.288871	-0.0594331	-0.674868	-0.826656	-0.901034	-0.0137743	-0.067468	-0.310791
TR25004|c0_g1_i2	major intrinsic (MIP) family transporter [Medicago truncatula]	0.316238	0.500744	0.3987	0.512394	0.435878	0.468446	0.477617	0.213485		-0.0548288	0.0330229	0.080148	-1.06412	-1.06545	-1.12251	-0.000332017	-0.125284	-0.00415711
TR24592|c0_g1_i6	NRT1 PTR FAMILY	0.401198	0.352777	0.441447	0.376222	0.498519	0.396019	0.344027	0.41447		-0.335404	-0.396529	-0.336311	-1.05077	-0.876385	-1.0039	0.186856	0.302673	0.285086
TR30036|c0_g1_i10	CBL-interacting kinase [Medicago truncatula]	0.276348	0.336426	0.435271	0.335423	0.506834	0.470735	0.351725	0.510395		0.201228	0.137798	0.0516299	-1.14253	-1.21908	-1.21222	0.160261	-0.129078	-0.0711635
TR29931|c1_g1_i13	NHL repeat-containing 2	0.229412	0.22481	0.310451	0.357456	0.50952	0.380988	0.333229	0.361655		-0.131097	0.0688504	0.130251	-0.88317	-1.05718	-0.973963	-0.0656117	0.107218	0.0971822
TR8970|c0_g1_i1	Transposon TX1 uncharacterized 149 kDa	0.473359	0.58444	0.526774	0.396118	0.411901	0.594237	0.638311	0.57375		-0.0997075	-0.150616	-0.0265628	-1.18651	-1.10234	-1.13165	-0.00668036	-0.272927	-0.221892
TR29927|c2_g1_i2	PREDICTED: uncharacterized protein LOC107261057	0.377872	0.54589	0.398568	0.326885	0.700674	0.72493	0.404521	0.157831		0.220667	-0.29852	-0.124601	-0.808878	-1.00535	-1.09304	0.062736	-0.197874	-0.39231
TR28246|c1_g1_i6	PREDICTED: uncharacterized protein slr0889	0.534499	0.260461	0.317908	0.357365	0.373661	0.315274	0.480504	-0.0899541		-0.0244279	-0.0829879	0.0497062	-0.740635	-1.00718	-0.736256	0.261556	-0.0677797	-0.201712
TR28236|c2_g3_i6	ATP sulfurylase [Medicago truncatula]	0.283242	0.329747	0.471405	0.311605	0.546118	0.354495	0.402753	0.36581		0.187521	0.14507	0.146121	-1.01126	-1.12957	-1.00425	-0.0619061	-0.194566	-0.142336
TR28700|c0_g1_i11	serine threonine- kinase STY8-like	0.803513	0.0967963	0.537971	0.397634	0.550566	0.829831	-0.00221374	0.0358224		-0.505444	-0.491851	-0.494313	-0.722054	-0.474734	-0.722054	-0.289095	0.19862	0.251006
TR18026|c0_g1_i1	coiled-coil domain-containing SCD2	0.472994	0.627871	0.344963	0.553129	0.358243	0.382121	0.417892	0.118436		-0.415055	0.0754348	-0.20726	-0.693665	-1.01829	-0.840891	0.0216053	-0.00486687	-0.192663
TR20421|c0_g1_i1		0.160749	0.206507	0.282401	0.404178	0.681924	0.427878	0.3682	0.453807		-0.0665711	-0.135881	-0.029894	-0.716469	-1.09448	-1.08804	0.0991885	0.0343462	0.0121588
TR4143|c1_g8_i1		0.157627	0.263479	0.400324	0.27463	0.778743	0.372814	0.243588	0.321556		0.00609613	0.13693	-0.132155	-0.867389	-0.986055	-1.12654	0.133331	-0.0756717	0.0986889
TR36553|c0_g1_i1	[Nematostella vectensis]	0.176566	0.462491	0.927033	0.294425	0.480464	0.413597	0.466834	0.353637		-0.186123	-0.56992	-0.124648	-0.980438	-0.958817	-0.601161	-0.126369	0.0381137	-0.0656855
TR28289|c7_g1_i7	Serine Threonine kinase family [Medicago truncatula]	0.269125	0.399033	0.421553	0.254014	0.667731	0.530524	0.413888	0.435888		-0.342718	-0.293626	-0.327814	-1.13863	-1.05771	-1.11456	0.32552	0.280192	0.277596
TR15820|c0_g2_i3	O-glycosyl hydrolase family 17 [Medicago truncatula]	0.246736	0.199843	0.68783	0.326356	0.34594	0.277657	0.553502	0.560704		-0.271812	-0.0362811	-0.233244	-1.09417	-1.12337	-0.927039	0.105059	0.292632	0.0896522
TR508|c0_g1_i1	CBL-interacting kinase 32 [Ricinus communis]	0.437685	0.176651	0.52829	0.264073	0.837486	0.609483	0.614804	0.654716		-0.24136	0.0135631	-0.0894025	-1.13503	-1.25378	-1.22	-0.0479709	-0.096425	-0.0527839
TR27815|c1_g1_i1		0.340777	0.182768	0.354904	0.499982	0.596221	0.34806	0.395691	0.201651		0.0703423	0.0501438	-0.198869	-1.0148	-0.955822	-1.08935	-0.203002	0.191341	0.229957
TR21236|c0_g1_i2	coiled-coil domain-containing SCD2	0.190408	0.65338	0.413879	0.446212	0.816228	0.594431	0.505174	0.586231		-0.515323	-0.0719321	-0.280475	-1.08571	-1.19933	-1.23398	-0.207649	0.141407	0.247055
TR24740|c0_g1_i6	heavy metal-associated domain [Medicago truncatula]	0.364917	0.48176	0.533362	0.421856	0.507456	0.468393	0.361584	0.324402		0.142586	-0.0891144	-0.0830462	-1.13493	-1.20679	-1.17525	0.0234364	0.0163885	0.0429892
TR26661|c1_g1_i5	PREDICTED: uncharacterized protein LOC8282864 isoform X2	0.386006	0.271431	0.315264	0.225101	0.47618	0.37141	0.461837	0.471976		-0.0733841	0.0390062	0.152624	-1.22944	-1.0834	-1.06924	-0.029367	0.194047	0.119952
TR29117|c2_g3_i8	importin subunit alpha [Medicago truncatula]	0.302138	0.0769175	0.336086	0.0899852	0.565833	0.502086	0.390948	0.35807		-0.000270182	0.263533	0.209381	-1.01254	-1.10645	-0.703598	0.083338	-0.363306	0.00785312
TR24049|c0_g1_i2	hypothetical protein MTR_8g093620 [Medicago truncatula]	0.265178	0.567846	0.166723	0.436187	0.687397	0.616479	0.394852	0.138227		0.0491976	0.0593654	0.242055	-1.11324	-0.9067	-1.02704	-0.11832	-0.140131	-0.318077
TR27042|c0_g1_i8	DA1 [Ricinus communis]	0.280309	0.292206	0.124254	0.451245	0.80802	0.343202	0.424726	0.490623		0.11599	-0.0884512	0.0454417	-1.06225	-1.06225	-0.961941	-0.0343843	0.141895	-0.308642
TR29637|c0_g2_i1		0.135808	0.477482	0.45822	0.168886	1.00041	0.156989	0.576559	0.448102		-0.272296	-0.390242	-0.282629	-0.929161	-0.629727	-0.750021	-0.0786859	-0.0126975	-0.0769988
TR25289|c0_g1_i4	cofilin actin-depolymerizing factor [Medicago truncatula]	0.25218	0.462488	0.199732	0.357676	0.48686	0.483207	0.312082	0.213575		-0.219577	-0.0591908	0.127868	-0.862225	-0.902269	-0.95456	-0.0894653	0.164247	0.0273711
TR28899|c0_g4_i1	probable trehalose-phosphate phosphatase F isoform X3	0.457801	0.393914	0.400896	0.36707	0.73328	0.559478	0.480389	0.521543		-0.309386	-0.353353	-0.36752	-1.18918	-1.11959	-1.17666	0.19137	0.121518	0.288434
TR44870|c0_g2_i1		0.110552	0.330333	0.711084	0.1287	0.751379	0.0369635	-0.199684	0.315132		-0.288916	-0.153526	0.183052	-0.946658	-0.762179	-0.948015	0.385818	0.0553768	0.290587
TR26677|c2_g2_i2	mannan endo-1,4-beta-mannosidase [Medicago truncatula]	0.531464	0.581731	0.551268	0.468555	0.615659	0.553832	0.567003	0.586329		-0.293227	-0.21478	-0.143144	-1.12869	-1.08816	-1.04744	-0.257584	-0.236023	-0.0467951
TR26474|c0_g1_i11	phytoene synthase	0.339661	0.365385	0.42865	0.269288	0.465667	0.447571	0.494952	0.480671		-0.174279	-0.230501	-0.264258	-0.863239	-0.974533	-0.82513	0.0531407	-0.06927	0.0562259
TR24049|c0_g1_i5	hypothetical protein MTR_8g093620 [Medicago truncatula]	0.475	0.624031	0.260989	0.383056	0.345729	0.695241	0.530065	0.396003		0.0302375	0.136915	-0.0314037	-1.10064	-1.11649	-1.02047	-0.165099	-0.180393	-0.26278
TR17413|c0_g1_i2	psbP domain-containing 4, chloroplastic isoform X1	0.348527	0.32769	0.274855	0.238456	0.321737	0.565221	0.194615	0.281822		0.164112	0.045841	0.254793	-0.926265	-1.07329	-0.950072	-0.133897	-0.0602781	0.126135
TR27619|c5_g1_i1		0.240948	0.228642	0.172419	0.369814	0.699737	0.457201	0.51252	0.568803		-0.417742	-0.049973	-0.167662	-1.12209	-1.02709	-1.17771	0.488504	0.0837514	0.139931
TR28289|c7_g1_i1	Serine Threonine kinase family [Medicago truncatula]	0.255262	0.256624	0.465433	0.303842	0.669703	0.472485	0.392021	0.527692		-0.175536	-0.213228	-0.342364	-1.07401	-1.12632	-1.24565	0.309103	0.279254	0.245689
TR26929|c0_g1_i4	O-glucosyltransferase rumi homolog isoform X1	0.363781	0.350739	0.468733	0.439179	0.358779	0.346196	0.408039	0.34164		-0.0957127	-0.10605	-0.156009	-1.00845	-0.931675	-0.958896	0.120092	0.024142	0.0354721
TR29853|c1_g1_i2		0.357166	0.43048	0.311556	0.263847	0.794831	0.736228	0.363444	0.444814		-0.624365	-0.407711	-0.295115	-1.04638	-1.04714	-1.14987	0.0961323	0.36572	0.406362
TR22924|c0_g1_i1	chaperonin CPN60 [Medicago truncatula]	0.378055	0.426312	0.648844	0.44769	0.482412	0.465725	0.461546	0.490171		-0.0646213	-0.114646	-0.247789	-1.07286	-1.24004	-1.08143	0.0287106	0.0465723	-0.054658
TR26474|c0_g1_i6	phytoene synthase	0.330784	0.49362	0.383846	0.28464	0.324695	0.401006	0.461556	0.536681		-0.172729	-0.154259	-0.0473115	-0.888094	-0.952022	-0.848445	0.00252605	-0.129407	-0.0270875
TR29219|c2_g4_i4	psbP domain-containing 3, chloroplastic isoform X2	0.267567	0.414357	0.556455	0.554488	0.836968	0.514905	0.57145	0.287445		-0.22251	-0.201302	-0.68363	-1.30583	-0.910285	-1.23834	0.307831	0.153491	0.0969418
TR5600|c0_g2_i4	[Nematostella vectensis]	0.270339	0.430561	0.454696	0.404491	0.479883	0.379688	0.422677	0.408869		-0.153372	-0.290763	-0.185436	-1.05599	-0.94593	-0.799967	0.0270847	0.0668941	0.0862755
TR19247|c0_g1_i2	dynein light chain 1, cytoplasmic [Nomascus leucogenys]	0.207704	0.40272	0.545181	0.200427	0.282235	0.526949	0.500759	0.390966		-0.382012	-0.151123	-0.232869	-1.05891	-0.926788	-0.915798	0.161179	0.262482	0.186897
TR26474|c0_g1_i3	phytoene synthase	0.352413	0.422184	0.412011	0.2318	0.520748	0.396293	0.463099	0.461559		-0.141551	-0.108682	-0.128035	-0.899427	-0.992642	-0.887598	0.0802391	-0.164204	-0.0182071
TR29637|c0_g1_i1		0.298343	0.347621	0.396386	0.297747	1.25611	0.587253	0.379844	0.436796		-0.186904	-0.220285	-0.439617	-0.936736	-0.975894	-1.2703	0.109232	0.22112	-0.300712
TR30007|c4_g1_i6		0.257172	0.206735	0.414189	0.219002	0.631662	0.324947	0.151629	0.541201		-0.328121	-0.174037	-0.188366	-0.738209	-0.76749	-0.782356	0.0530579	0.0980286	0.0809551
TR19363|c0_g2_i1	leucine-rich repeat extensin 6	0.218253	0.358229	0.800673	0.349308	0.181867	0.320182	0.651011	0.704846		-0.247385	-0.17696	-0.258706	-0.976104	-1.01781	-1.03199	0.0498244	0.0164014	0.0583646
TR29633|c2_g1_i16	sucrose-phosphate synthase family [Medicago truncatula]	0.442267	0.730908	0.156518	0.745988	0.279466	0.266976	0.305292	0.153936		-0.134782	-0.231051	-0.40859	-0.779773	-1.00505	-0.77116	-0.0981571	0.489112	-0.141902
TR28246|c1_g2_i1	PREDICTED: uncharacterized protein slr0889	0.0755284	0.279523	0.350782	0.265761	0.761104	0.393595	0.337199	0.472041		-0.358132	-0.378799	-0.182257	-0.764776	-0.919222	-0.647288	-0.0223804	0.276476	0.0608459
TR19655|c0_g1_i1	alanine:glyoxylate aminotransferase	0.476371	0.496566	0.518792	0.475288	0.614454	0.620555	0.511168	0.538242		-0.152482	-0.0963647	-0.164228	-1.09987	-1.08291	-1.18575	-0.152365	-0.177235	-0.14022
TR26474|c0_g1_i4	phytoene synthase	0.313869	0.33248	0.391018	0.267008	0.47621	0.431755	0.468787	0.498568		-0.183058	-0.168391	-0.0748729	-0.83035	-0.789531	-0.911408	0.0138378	-0.236392	0.000471152
TR24645|c0_g1_i2	ubiquitin domain-containing 1 isoform X1 [Ricinus communis]	0.134721	0.337287	0.678884	0.168028	0.863208	0.351063	0.733706	0.248926		-0.312738	-0.203378	-0.226012	-0.984641	-1.10101	-0.688495	0.14935	0.172212	-0.321116
TR17413|c0_g1_i4	pentatricopeptide repeat-containing At5g59200, chloroplastic [Ricinus communis]	0.277606	0.348252	0.173011	0.208791	0.270204	0.626184	0.37052	0.337396		0.140074	0.272391	0.305167	-1.05315	-1.18545	-1.09469	-0.0153229	-0.00296892	0.0219912
TR26474|c0_g1_i7	phytoene synthase	0.293918	0.299647	0.291866	0.324351	0.454058	0.43819	0.471568	0.453691		-0.167515	-0.157386	-0.132924	-0.786183	-0.811547	-0.779263	-0.034896	-0.0530368	-0.104539
TR28899|c0_g1_i14	trehalose-phosphate phosphatase [Medicago truncatula]	0.409219	0.447889	0.453192	0.303753	0.566521	0.579805	0.518117	0.5112		-0.402235	-0.347561	-0.279609	-1.01444	-0.973764	-0.949387	-0.0177745	0.0919964	0.10308
TR8452|c0_g2_i1	zinc finger, C3HC4 type (RING finger) [Medicago truncatula]	0.550748	0.60493	0.322417	0.553553	0.621063	0.643175	0.443281	0.561625		-0.658705	-0.509446	-0.367691	-1.01808	-1.24403	-1.18051	0.127473	0.484688	0.0655087
TR26474|c0_g1_i2	phytoene synthase	0.299399	0.420968	0.325381	0.297271	0.418686	0.444227	0.436838	0.506322		-0.0889604	-0.171504	-0.195769	-0.894462	-0.928081	-0.832588	0.0510284	-0.0778733	-0.0108846
TR20868|c0_g2_i6	PREDICTED: uncharacterized protein LOC8284002 isoform X2	0.201224	0.407961	0.523416	0.235494	0.560708	0.440503	0.172873	0.109171		0.202874	0.147043	-0.0413465	-1.14586	-1.19805	-0.992932	0.336383	-0.0954937	0.136027
TR3924|c0_g1_i12	terpene synthase 10-like	0.40183	0.331568	0.202396	0.251457	0.80795	0.485969	0.430333	0.37448		-0.0618056	0.0493843	0.267343	-1.23573	-1.1976	-1.18398	-0.0988604	0.108681	0.0665765
TR28219|c2_g1_i4	4-hydroxy-3-methylbut-2-en-1-yl diphosphate synthase	0.311032	0.427504	0.081713	0.165832	0.505446	0.512425	0.326547	0.466356		-0.0337041	0.321258	0.312878	-0.957308	-1.1746	-1.26717	-0.0384034	-0.0196972	0.0598939
TR29931|c1_g1_i19	NHL repeat-containing 2	0.183234	0.0904563	0.167163	0.361423	0.654948	0.468764	0.256293	0.328723		-0.0295415	0.00823925	0.226272	-1.0242	-1.0845	-0.921333	0.0470088	0.0763737	0.190674
TR28289|c7_g1_i9	serine threonine- kinase nrc-2	0.332535	0.336659	0.433945	0.278087	0.728474	0.601837	0.450691	0.454254		-0.224815	-0.185472	-0.346415	-1.30126	-1.22786	-1.17847	0.324511	0.233718	0.289568
TR27939|c1_g1_i14	Pyruvate, phosphate dikinase	0.392136	0.411275	0.418676	0.223854	0.403836	0.372738	0.404768	0.350661		0.172247	0.198819	0.0998589	-1.16675	-1.08336	-1.08467	-0.0794479	-0.0613169	0.0266758
TR30007|c4_g1_i1		0.244866	0.458132	0.429348	0.205059	0.766366	0.451923	0.302591	0.354105		-0.0808975	0.011499	-0.245357	-0.904851	-1.01291	-1.126	-0.0111942	0.032732	0.124593
1		0h-1	0h-2	2h-w1	2h-w2	12h-w1	12h-w2	12h-w3	24h-w1		2h-s1	2h-s2	2h-s3	12h-s1	12h-s2	12h-s3	24h-s1	24h-s2	24h-s3
TR26078|c0_g2_i3	two-pore potassium channel 1 isoform X1 [Ricinus communis]	0.180718	0.171603	0.283011	0.0574801	0.143908	0.0997401	-0.0181418	-0.0274421		-0.0450433	-0.142725	-0.143989	-0.175951	-0.290243	-0.219254	0.00826717	0.233258	-0.115197
TR29953|c1_g1_i5	ABC transporter-like family- [Medicago truncatula]	-0.000159285	-0.0216213	-0.0495179	-0.00134328	-0.0144317	0.0291291	0.04183	0.0882083		0.224092	0.257143	0.27192	-0.226502	-0.199074	-0.212723	-0.0409704	-0.0667664	-0.0792142
TR24758|c0_g3_i11	MID1-complementing activity [Medicago truncatula]	0.0929666	-0.026959	0.113414	-0.0282759	0.0399158	0.0978038	0.0132807	0.0272937		-0.0737822	-0.130638	-0.144852	0.0260254	-0.0441736	0.160411	-0.072423	-0.017774	-0.032234
TR26162|c0_g1_i5	[Nematostella vectensis]	-0.0592478	-0.0986989	0.00994973	-0.0330789	0.0973346	-0.0181426	-0.0440396	-0.0303516		-0.0276296	-0.0550842	-0.0426649	0.072178	0.0439895	0.170275	0.000646271	0.000646271	0.0139186
TR24261|c0_g1_i1	transcription factor RAX2	0.00339008	-0.0301346	0.0928704	-0.00968759	0.0681892	0.120414	0.0453793	0.113851		0.099529	0.112755	0.0291951	-0.282308	-0.282308	-0.252325	0.0602467	0.149582	-0.038639
TR29923|c0_g1_i12	Gag-Pol poly	-0.00673668	0.0783799	0.00460532	-0.053018	0.266321	0.205699	0.246395	0.220365		-0.170554	-0.235787	-0.120412	-0.30271	-0.0755328	-0.14026	0.0403119	-0.0181686	0.0611019
TR28360|c1_g1_i17	[Nematostella vectensis]	0.205023	0.439001	0.225237	0.113682	-0.0414674	-0.151617	-0.172162	0.135208		0.0201956	0.222617	-0.0541227	-0.262286	-0.239222	-0.371556	-0.254962	-0.135837	0.322269
TR24747|c0_g3_i4		0.178774	-0.0300756	-0.0103461	0.274365	0.0472733	0.101547	-0.000581641	0.191607		-0.174923	-0.218116	-0.0818994	-0.17218	-0.202641	-0.173551	0.129605	0.0589931	0.0821508
TR31629|c0_g1_i1		0.0129798	0.149004	0.0682152	0.0104752	0.124891	0.064598	-0.0444548	0.0670105		-0.0934542	-0.134443	-0.135829	-0.133057	-0.192413	-0.134443	0.161475	0.0266784	0.182766
TR21377|c0_g1_i4	cell division cycle 7-related kinase isoform X1 [Parus major]	-0.0254396	-0.0525937	-0.0240245	-0.0254396	-0.0240245	0.016421	-0.0240245	-0.0240245		0.019169	-0.0240245	-0.0525937	0.0914527	0.0901465	0.142754	-0.0226108	-0.00854935	-0.0525937
TR28047|c0_g1_i6	CBL-interacting kinase [Medicago truncatula]	0.0684615	-0.0212413	0.064363	0.016373	0.091805	0.146141	0.0499256	0.000372555		0.0725485	0.000372555	0.0602527	-0.242001	-0.284493	-0.3122	0.0488888	0.12071	0.119723
TR28241|c2_g1_i3	Retrovirus-related Pol poly from transposon TNT 1-94	0.0268555	0.00437763	0.0933826	0.0900158	0.187753	0.204455	-0.012412	0.0245058		-0.0293994	-0.0404264	0.0174338	-0.254846	-0.240647	-0.270629	0.0832584	0.0466746	0.069648
TR5241|c0_g4_i3	AP-3 complex subunit sigma isoform X2	-0.365538	-0.0802005	0.0890283	0.342126	0.434164	-0.361726	0.327249	0.202362		0.331179	0.261221	-0.0594718	-0.546958	-0.26126	-0.365538	-0.19307	0.031256	0.215178
TR25862|c0_g1_i6	receptor-like cytosolic serine threonine- kinase RBK2 isoform X2	0.10429	0.0421939	0.209147	0.131751	0.0946613	0.112795	0.10429	0.0849679		-0.260109	-0.178715	-0.141573	-0.0809103	-0.202259	-0.231567	0.0565932	0.122304	0.0321402
TR14997|c0_g1_i1		-0.220016	0.0651041	0.151703	-0.0258228	-0.0162287	-0.078513	-0.0415504	-0.0162287		0.0250108	0.150638	0.0354274	-0.213149	-0.21452	-0.21452	0.145305	0.110696	0.356663
TR4103|c0_g1_i1		0.0372624	0.0604632	0.0199251	-0.0243522	0.137126	0.077323	0.0665072	0.0556098		-0.106286	-0.106286	-0.149066	-0.0476638	-0.0217852	-0.104926	-0.0243522	0.0531769	0.077323
TR5282|c0_g1_i14	hybrid sensor histidine kinase response regulator	0.0202925	0.0727599	0.0434821	0.016949	0.0727599	0.0908938	0.0500398	0.105658		0.245545	0.148048	0.0706114	-0.279268	-0.280639	-0.266989	0.000114609	-0.0967626	-0.0134958
TR10030|c0_g1_i1	phytochrome P450	0.29779	0.358885	0.0314479	0.015911	0.114033	0.396224	-0.0620295	0.306938		-0.0179566	0.0727949	0.0909155	-0.354811	-0.354811	-0.268027	-0.254506	-0.310767	-0.0620295
TR24758|c0_g3_i17	plant cadmium resistance [Medicago truncatula]	-0.0532523	0.0447894	0.0764447	0.100331	0.109776	0.130803	0.0136822	0.00231735		-0.141539	-0.0987586	-0.1276	0.0667784	-0.0142582	0.0619208	-0.0168253	-0.0973994	-0.0572104
TR23761|c0_g1_i2		0.0992808	0.0399328	-0.00363325	-0.0606852	0.0574962	0.104118	-0.0180146	-0.0566308		0.112544	0.0512481	0.146938	-0.152893	-0.152893	-0.152893	0.0537506	0.0272552	-0.0949226
TR33706|c0_g1_i1	[Nematostella vectensis]	0.162781	0.101151	-0.0354693	0.097833	0.174378	0.0642283	0.0436833	0.112155		0.097833	0.164897	0.106664	-0.284004	-0.154391	-0.284004	-0.102583	-0.0391171	-0.226034
TR26170|c0_g8_i17	tRNA (cytidine(32) guanosine(34)-2 -O)-methyltransferase isoform X1 [Rattus norvegicus]	-0.0449814	-0.0324179	-0.00352177	-0.0590703	-0.00352177	-0.0172097	-0.0310287	-0.0310287		-0.0576552	-0.04358	-0.04358	0.112898	0.161096	0.0824177	-0.0144617	-0.0282543	0.0538999
TR5482|c0_g1_i3	remorin isoform X2	0.123743	0.0679054	0.0642669	0.122578	0.0385366	0.0496201	-0.0117805	0.063052		-0.0586169	-0.112505	-0.0599398	-0.081274	-0.124913	-0.0692347	-0.0298144	0.00981908	0.00855743
TR13612|c0_g1_i1		-0.0191462	-0.0910751	0.23318	0.205004	0.0340245	-0.0142307	0.0910186	-0.0117792		0.133718	-0.109304	0.0633843	-0.248119	-0.146469	-0.106686	-0.106686	0.161136	-0.0679709
TR26170|c1_g1_i19	phosphatidate cytidylyltransferase, mitochondrial	-0.0421576	-0.00270642	-0.0565129	-0.0293588	-0.0421576	0.0383988	-0.0279437	-0.0279437		-0.0421576	-0.0565129	-0.0138685	0.0875335	0.152629	0.0585204	0.0152498	-0.0124685	0.0014572
TR4504|c0_g3_i1	queuine tRNA-ribosyltransferase	0.0419156	-0.113834	0.0223578	-0.0600272	-0.031131	-0.0586379	0.0341243	0.0978017		0.0637653	0.14076	0.113907	-0.0838507	-0.0838507	-0.0838507	0.0144598	-0.0270498	0.0131393
TR5170|c0_g1_i11	DUF21 domain-containing At2g14520 isoform X1	0.0117686	0.023933	0.0323875	0.0668949	0.112037	0.119992	0.0645414	0.101744		0.00073219	0.0263537	-0.000499304	-0.198258	-0.168885	-0.22824	0.0539028	-0.0215972	0.00319203
TR27261|c1_g2_i4	[Nematostella vectensis]	0.00496366	-0.0212053	-0.0464426	0.0171957	-0.0464426	-0.0464426	-0.00599704	-0.0323674		-0.0750117	-0.0464426	-0.00462239	0.110221	0.160103	0.183206	-0.0450289	-0.0450289	-0.0606564
TR4470|c0_g1_i8	E3 ubiquitin- ligase rififylin isoform X1 [Parus major]	-0.0290508	-0.0617876	0.0692513	0.0540535	0.00182853	0.0540535	-0.00953133	0.0896241		0.241095	0.194332	0.179402	-0.190332	-0.125864	-0.233635	-0.167248	-0.103782	0.0375904
TR5170|c0_g1_i26	DUF21 domain-containing At2g14520 isoform X1	0.0213823	-0.0273967	0.101177	0.0673438	0.0276796	0.0376983	0.062445	0.0525972		-0.0590765	-0.045792	-0.0471149	-0.15566	-0.171443	-0.157088	0.073444	0.0855676	0.134236
TR20235|c0_g1_i1	PREDICTED: uncharacterized protein LOC8288297 isoform X2	0.0195524	0.220311	0.360527	0.115691	0.0843515	-0.197131	0.148531	0.0289895		0.159314	-0.0236956	-0.266146	-0.149781	-0.193011	-0.266146	0.0278133	-0.0720586	0.00288745
TR5655|c0_g2_i7	sulfate transporter, partial	0.0469296	-0.0238232	-0.0430338	0.0101242	0.0541794	0.0863598	0.144121	0.0187965		0.120143	-0.0136811	-0.134854	-0.0743129	-0.132109	-0.175261	-0.0111567	0.0637894	0.0637894
TR21905|c0_g1_i4	microtubule associated , MAP65 ASE1 family [Medicago truncatula]	-0.0417265	0.020168	-0.172657	-0.0417265	0.0501472	-0.131414	0.0612307	0.0867658		0.20918	0.0819367	0.150424	-0.0845158	-0.128613	-0.128613	-0.0858736	0.121302	0.0339859
TR28567|c0_g1_i5	argonaute 1, partial	0.101863	-0.119929	0.0504637	0.065337	0.110254	0.0240607	0.0366938	-0.0381676		0.0429692	0.0812785	-0.0635608	-0.161172	-0.131189	-0.131189	0.0454717	0.107862	-0.0210473
TR5282|c0_g1_i23	hybrid sensor histidine kinase response regulator	-0.00656363	0.101184	0.00388652	0.0881472	0.0914174	0.0661545	0.0572627	0.0154097		0.122653	0.145906	0.12052	-0.25522	-0.24144	-0.270531	-0.0324317	-0.020616	0.0142615
TR5282|c0_g1_i11	hybrid sensor histidine kinase response regulator	0.0582195	0.0387525	0.00793865	0.0145973	0.027823	0.0134896	0.1305	0.071053		0.111991	0.205165	0.229218	-0.236309	-0.26559	-0.266935	-0.00210723	-0.134579	-0.00322777
TR11919|c0_g2_i2		-0.0472966	-0.0982521	0.185785	0.274895	0.0208951	-0.0433495	0.0556605	0.0690924		-0.000628585	0.0133351	0.179043	-0.118872	-0.178228	-0.105093	-0.0499341	-0.0367947	-0.120257
TR23761|c0_g1_i1		0.0745202	-0.0744512	0.0329556	0.0732781	0.117333	-0.0868943	-0.0337327	0.0316772		0.158912	-0.00327545	0.0732781	-0.14209	-0.14209	-0.14209	0.025268	-0.000657125	0.0380579
TR18162|c0_g2_i9	transmembrane amino acid transporter family [Medicago truncatula]	-0.0522763	0.0273326	0.189014	0.110437	0.069483	0.0559471	-0.0220554	0.0145602		-0.0389011	-0.00186091	0.0536787	-0.189291	-0.23293	-0.123643	0.0145602	-0.0232522	0.149198
TR17295|c0_g2_i1		0.0288934	-0.0582539	-0.107348	0.108688	0.20902	0.0809551	0.0213003	0.0351906		-0.121288	-0.0107752	-0.163932	-0.118489	-0.163932	-0.163932	0.201201	0.0809551	0.141747
TR28044|c1_g1_i4	receptor-like serine threonine- kinase NCRK [Ricinus communis]	0.0614048	-0.0202089	-0.00250693	-0.0706987	0.148868	0.124908	0.137508	0.0697961		-0.145046	-0.0355569	-0.145046	-0.0575832	-0.0445859	-0.0202089	0.0686003	0.00501366	-0.0746567
TR26844|c3_g1_i23	Formyltetrahydrofolate deformylase	0.0358926	0.0358926	0.133439	0.0335971	0.0450381	0.0965284	-0.0130961	0.111841		0.0301471	0.0541259	0.0162638	-0.151193	-0.180206	-0.194934	0.0232221	-0.0503523	-0.0262062
TR28567|c0_g1_i1	argonaute 1, partial	0.0849734	0.0164611	-0.0133888	0.0372372	-0.00212262	0.179256	-0.00212262	0.0708177		0.0164611	0.0299386	-0.0222127	-0.182529	-0.0828987	-0.125728	-0.0184244	0.0201493	-0.00586826
TR21680|c0_g1_i1		-0.0731216	0.0323389	0.00608565	0.20908	0.161216	-0.06931	-0.0820547	-0.0807752		0.550337	0.0834542	0.147088	-0.166401	-0.152892	-0.254542	-0.254542	-0.254542	0.19858
TR5470|c0_g1_i15	[Nematostella vectensis]	-0.0179205	-0.00383155	-0.0450745	-0.0321484	0.0101211	-0.0450745	-0.0307192	-0.0307192		-0.0450745	-0.0307192	-0.0307192	0.126132	0.0565755	0.123568	-0.0010302	0.0417092	-0.0450745
TR20892|c0_g1_i4	UDP-glucuronate:xylan alpha-glucuronosyltransferase [Medicago truncatula]	0.0207127	0.0554204	0.207896	0.150376	0.0279624	0.0718817	0.0506825	0.248804		-0.174877	-0.0148506	-0.174877	-0.128467	-0.116427	-0.131156	-0.0248175	-0.11776	0.0494956
TR21680|c1_g1_i8	acyl thioesterase [Medicago truncatula]	0.0593702	0.175024	0.0696548	0.000858708	0.0570747	-0.050194	-0.110842	-0.0123386		0.165466	0.155844	0.184519	-0.18362	-0.170112	-0.10312	-0.0514318	-0.158061	-0.0280927
TR27312|c0_g1_i11	glycoside hydrolase family 79 amino-terminal domain [Medicago truncatula]	0.0694609	0.0604659	0.0764185	-0.0316413	0.213471	0.0990456	0.147988	0.123244		0.0351815	0.0574551	0.093177	-0.279368	-0.281908	-0.349567	0.0331394	-0.0434447	-0.0231172
TR5638|c2_g3_i1	polygalacturonate 4-alpha-galacturonosyltransferase isoform X1 [Ricinus communis]	0.0759586	-0.149569	0.027121	0.0623234	0.0873962	0.022795	-0.0631117	0.289075		0.355084	0.131257	0.176746	-0.0528026	-0.304015	-0.390799	-0.108656	-0.0968401	-0.0619626
TR21460|c1_g1_i2		0.154142	0.0181177	0.119571	0.0280931	0.409183	0.116068	0.0948684	-0.000774303		-0.0616238	-0.187275	-0.187275	-0.0991333	-0.143231	-0.187275	-0.00585422	-0.08697	0.0193684
TR27106|c1_g1_i6	DUF506 family [Medicago truncatula]	-0.133223	0.112617	0.231417	0.0898349	0.163786	0.0737713	-0.102097	0.0493355		-0.0374216	-0.0136285	-0.0616137	-0.310304	-0.232093	-0.299802	0.14757	0.166628	0.155224
TR22679|c0_g1_i1	catalytic phosphatase type 2C [Medicago truncatula]	0.0454404	0.163962	-0.0760703	-0.0836969	0.0879264	0.0524156	-0.0164669	-0.00314772		-0.123756	-0.13692	0.0254923	-0.118525	-0.189436	-0.204601	0.159662	0.11372	0.304001
TR15957|c0_g1_i3	PREDICTED: uncharacterized protein LOC8259120	-0.0477736	-0.0477736	-0.0183441	-0.0749277	-0.0463585	-0.0749277	-0.0463585	0.0347672		-0.0183441	0.010497	-0.00453835	0.124195	0.0949973	0.0808216	0.0253772	0.0118561	-0.00316501
TR5723|c0_g1_i6	cinnamyl alcohol dehydrogenase [Medicago truncatula]	-0.0375037	-0.0988498	-0.0312609	-0.0755382	0.324649	0.148872	0.0273337	0.00442377		0.0939585	-0.117245	0.136725	-0.154755	-0.0602039	-0.156112	-0.0755382	0.121116	-0.0500708
TR29262|c1_g1_i14	receptor-like kinase [Medicago truncatula]	-0.0331641	0.0988643	0.0337861	-0.06969	0.109794	0.0955692	0.0977667	0.0666921		0.0856386	-0.0659955	0.0383697	-0.137861	-0.166586	-0.181165	0.0576893	-0.0391879	0.00948022
TR27268|c3_g3_i11	tRNA pseudouridine synthase A	-0.0191269	-0.0455226	0.00949625	-0.00679023	0.0229293	-0.0724103	-0.0455226	0.0870015		-0.0581965	-0.0724103	-0.0581965	0.0715714	0.122376	0.108582	-0.0150029	1.81625e-05	-0.0287955
TR4134|c0_g2_i5	microtubule associated , MAP65 ASE1 family [Medicago truncatula]	0.0036513	0.0036513	0.00763115	0.0403764	0.0950161	0.0571147	0.0571147	-0.00567794		-0.0727285	0.0102783	0.00895533	-0.0699298	-0.0713285	-0.0574027	-0.0574027	0.0116001	0.0390808
TR6306|c0_g2_i1		0.0812416	-0.0541708	0.0886085	0.00801824	0.157948	0.155611	0.266946	0.0131892		0.00412783	-0.147731	-0.147731	-0.147731	-0.147731	-0.147731	0.0067226	-0.0609472	0.0713601
TR26871|c1_g2_i6	argonaute 1, partial	-0.00416686	0.0571793	0.0881263	0.0306607	0.012707	0.0856748	0.0745913	0.0382873		-0.0627886	-0.0225621	-0.0916297	-0.11823	-0.133858	-0.104169	0.0458738	0.0458738	0.05843
TR26078|c0_g2_i2	two-pore potassium channel 1 isoform X1 [Ricinus communis]	-0.0301298	0.026873	0.0704553	-0.126554	0.154925	0.0659292	0.0895344	0.145303		-0.00491349	0.0326833	-0.157975	-0.0970709	-0.139563	-0.282303	0.171873	0.0704553	0.0104786
TR5283|c1_g1_i2	glycoside hydrolase family 1 [Medicago truncatula]	0.0463738	0.0584366	0.0182407	-0.0269256	0.0536236	0.120738	0.154846	-0.0565402		-0.00165886	-0.0397269	-0.0410133	-0.131294	-0.119016	-0.0907663	0.0145304	0.0268612	0.0132915
TR5486|c0_g2_i12	RFT1 homolog	-0.0597424	-0.0868965	-0.0442522	-0.0206351	-0.0041939	-0.0041939	0.0214607	0.0227984		0.0387546	-0.0583273	-0.00283223	0.150667	0.0957958	0.0545363	-0.0289264	-0.0725412	-0.00147184
TR26660|c1_g2_i1		0.0952395	0.359283	-0.0557543	0.148752	-0.0468143	-0.0490441	0.202227	-0.0568757		0.140949	-0.141187	0.0153288	-0.234534	-0.210625	-0.224419	0.362642	-0.225679	-0.079489
TR28700|c0_g1_i7	ACT-like tyrosine kinase family [Medicago truncatula]	0.08088	0.0574811	0.00308103	-0.0163888	0.100294	0.000500179	0.0512599	0.0881909		-0.00727019	-0.0334779	-0.00727019	-0.113686	-0.0997737	-0.101159	-0.00467541	0.0210189	-0.0190048
TR16700|c1_g1_i1	[Nematostella vectensis]	0.0427174	0.00358405	0.172813	0.220298	0.0946041	-0.0604514	0.0538501	-0.0670141		0.164433	0.028423	-0.0495795	-0.277941	-0.254032	-0.242844	-0.0409406	-0.0868832	0.298963
TR26452|c0_g1_i3	hybrid sensor histidine kinase response regulator	0.0579193	0.0893897	0.091535	0.00199393	0.0893897	0.107524	0.0666696	0.153427		-0.0837592	-0.0106061	0.0313455	-0.151911	-0.22211	-0.195711	0.0513216	-0.0681103	-0.00830699
TR24765|c0_g1_i1	RCC1 and BTB domain-containing 1-like isoform X1 [Cephus cinctus]	-0.0152067	0.0783797	0.0150079	0.0298812	0.15387	0.106715	0.0261772	0.14365		-0.0190284	0.0199827	-0.0722992	-0.180844	-0.182272	-0.196627	0.0360334	0.0603832	-0.00380197
TR37455|c0_g1_i1		-0.107731	0.115202	0.240463	0.356626	0.247387	-0.103949	-0.115324	-0.300556		0.346528	0.232509	0.492715	-0.300556	-0.300556	-0.300556	-0.300556	-0.0939131	-0.107731
TR5170|c0_g1_i28	DUF21 domain-containing At2g14520 isoform X1	0.104351	-0.0244915	-0.018088	0.00975433	0.0782922	0.133404	0.0529705	0.147144		-0.0412747	-0.094175	0.0222345	-0.147691	-0.193134	-0.193134	0.113712	0.0758996	-0.0257756
TR11244|c0_g1_i1		0.0909051	0.248361	0.0235544	-0.0457296	0.168254	0.0958628	-0.0566903	0.0983353		-0.125705	-0.0539423	-0.0553157	-0.125705	-0.125705	-0.125705	0.0287486	-0.0539423	0.0144192
TR5655|c0_g2_i5	sulfate transporter, partial	0.102928	0.0462029	-0.00772419	0.112366	0.0276192	0.00246257	0.0400349	-0.0335103		0.00752911	-0.0571186	-0.0717384	-0.123414	-0.109635	-0.18277	0.0742409	0.0862635	0.0862635
TR26611|c0_g1_i4	pectinesterase pectinesterase inhibitor [Medicago truncatula]	-0.0298179	0.0677681	0.0627933	-0.0179111	-0.0661394	0.0107872	0.155669	0.0249251		-0.0100275	-0.106198	0.0159443	-0.0894867	-0.134487	-0.104798	0.145117	0.0056116	0.0702491
TR29368|c2_g3_i1		0.0288399	0.0288399	0.153646	0.0510167	-0.0140031	0.160462	0.0461179	0.130691		-0.0754037	-0.1298	-0.103706	-0.0568393	-0.18777	-0.1298	0.177362	-0.0463374	-0.0333166
TR24272|c0_g1_i17		-0.0354597	-0.111469	-0.00109503	0.160407	0.139691	0.0152437	0.0378115	0.13172		0.0388774	0.113624	-0.0868473	-0.281986	-0.112652	-0.311567	0.0673629	0.118673	0.117665
TR29953|c1_g1_i14	ABC transporter-like family- [Medicago truncatula]	0.0295778	-0.0143538	-0.0273246	-0.0167035	0.0832241	0.0146986	-0.0536213	0.0284387		0.258624	0.374326	0.323219	-0.266396	-0.238704	-0.267794	-0.0416088	-0.105196	-0.0804063
TR26386|c0_g5_i11	ATP-dependent DNA helicase	-0.0101251	-0.0101251	-0.0353624	-0.0101251	-0.00873592	-0.00873592	-0.0226886	-0.0212872		0.0350269	0.00783109	0.00645775	0.0669993	0.0788086	0.0511017	-0.0495763	-0.0198872	-0.0495763
TR4423|c1_g1_i16	actin-related 2 3 complex subunit 2B isoform X1	-0.0585434	0.0911678	0.0326564	-0.109033	0.186569	0.140765	-0.105086	0.0668814		-0.114313	-0.00976107	-0.102461	-0.194521	-0.138314	-0.15318	0.34884	0.07734	0.0409922
TR26611|c0_g1_i3	pectinesterase pectinesterase inhibitor [Medicago truncatula]	0.138982	-0.0119861	0.0300929	0.103591	0.0047373	0.00345775	-0.00810958	-0.00810958		0.00856917	0.00984419	-0.071419	-0.0945243	-0.082246	-0.154674	-0.027597	0.148274	0.0111181
TR27205|c0_g5_i3		0.0276607	-0.105175	0.298835	0.117217	-0.00612766	0.067189	-0.0302593	0.260511		-0.26098	-0.207591	-0.131037	-0.215474	-0.203665	0.0541329	-0.00385032	0.107771	0.230842
TR27720|c2_g1_i6	RNA polymerase II second largest subunit, partial	-0.0453686	0.00650302	0.0500843	-0.00696762	0.148145	0.0474802	0.193607	-0.00291321		-0.0565307	0.0923876	0.0526838	-0.0991751	-0.0991751	-0.0991751	-0.041205	-0.041205	-0.0991751
TR28864|c0_g1_i1		-0.0708485	-0.106412	0.247441	0.0376233	-0.00571787	0.0477003	0.123764	0.197023		-0.0220197	-0.0684279	0.143736	-0.323022	-0.113881	-0.194729	-0.128935	-0.0660113	0.302716
TR4470|c0_g1_i3	PREDICTED: uncharacterized protein LOC8265049	0.138131	0.139065	-0.0176144	-0.0354192	-0.265737	0.0465159	-0.0417561	0.335208		-0.040698	0.197623	0.321284	-0.488542	-0.179365	-0.205212	0.1493	0.0494998	-0.102283
TR28403|c2_g2_i23	transmembrane , [Medicago truncatula]	-0.0209937	-0.0209937	0.161359	-0.0828883	0.181244	0.134413	0.0906919	-0.00218389		0.00279093	-0.0222565	-0.0619603	-0.0426123	-0.140684	-0.140684	0.00651081	-0.0593655	0.0176133
TR26844|c3_g1_i3	formyltetrahydrofolate deformylase	0.00208907	-0.0207446	0.0570667	-0.000297525	0.122145	0.0866032	0.110026	0.0339275		0.0524684	-0.00628134	0.0385851	-0.156553	-0.157885	-0.172613	0.0809699	-0.0402572	-0.0292489
TR26170|c1_g1_i11	phosphatidate cytidylyltransferase, mitochondrial	-0.0159743	-0.0426267	-0.0412116	0.0101947	-0.0145851	-0.0412116	-0.0145851	-0.0697807		-0.0697807	-0.0118106	-0.0412116	0.167783	0.126826	0.150549	-0.0397978	0.0170031	-0.0697807
TR35150|c0_g1_i1		-0.137097	0.182498	0.363894	0.0372235	0.223918	-0.0315144	0.176885	-0.126647		0.256219	-0.0282688	0.0423778	-0.233473	-0.445109	-0.445109	-0.224779	0.370467	0.0185139
TR4954|c0_g1_i12	plastid lipid-associated [Medicago truncatula]	0.0262978	0.0262978	0.130276	0.0492184	0.0680447	0.0667972	0.0301433	0.0441564		-0.0705815	-0.0705815	-0.0857607	-0.0829889	-0.0829889	-0.0692095	-0.0286437	0.0517429	-0.00221998
TR15966|c0_g1_i5	transcription factor BEE 1	0.0515433	-0.0363403	0.117331	0.152275	-0.0399217	0.13332	0.0924657	0.148084		-0.198981	-0.119785	-0.200316	-0.281365	-0.238213	-0.267303	0.216724	0.185371	0.285111
TR5532|c0_g2_i3	COBRA 4	0.18819	0.147965	0.0966104	-0.0756803	0.137191	0.00238822	0.0707972	-0.0191449		0.136109	1.1452e-05	0.0787024	-0.204063	-0.0557635	-0.278568	0.0639866	-0.137135	-0.151595
TR29460|c0_g1_i7	P-loop nucleoside triphosphate hydrolase superfamily [Medicago truncatula]	0.0210193	0.116613	0.100912	-0.0048826	0.000335107	0.15572	0.000335107	0.0388778		-0.0910392	-0.0896527	-0.0910392	0.0376095	-0.0325895	-0.0193294	-0.00618998	-0.060839	-0.0758601
TR10595|c0_g1_i1	ethylene response factor [Medicago truncatula]	-0.0426474	0.0667173	0.111012	-0.125458	0.0446066	-0.233434	-0.0238345	-0.0450164		0.140498	0.173476	0.0289249	-0.282903	-0.328346	-0.284301	0.318739	0.146739	0.335227
TR5283|c1_g1_i10	glycoside hydrolase family 1 [Medicago truncatula]	0.154487	-0.0381579	-0.0330779	0.129787	0.0977256	0.128654	0.129787	0.016761		-0.0677197	-0.080764	-0.0952504	-0.103214	-0.146444	-0.161608	-0.0781457	0.0977256	0.0494546
TR29947|c3_g6_i1	Retrovirus-related Pol poly from transposon TNT 1-94	0.0211833	0.0327899	-0.0023139	-0.0249964	0.391244	0.188257	0.0408593	0.162073		-0.0826873	-0.0826873	-0.0839402	-0.155897	-0.171795	-0.118186	-0.0541673	-0.041941	-0.0177949
TR5096|c3_g1_i9	auxin efflux carrier family [Medicago truncatula]	0.0498785	0.0741057	0.0215048	0.0486564	0.127174	0.0668802	0.0800995	0.0692927		-0.0382716	-0.0369737	-0.0526269	-0.130775	-0.130775	-0.13216	0.00395661	-0.00998258	-0.00998258
TR5532|c0_g2_i6		-0.141534	0.114516	0.186482	0.101211	0.405656	0.298146	-0.122455	0.00548926		0.310587	0.322102	0.140765	-0.218094	-0.271488	-0.210964	-0.28765	-0.407509	-0.22526
TR4815|c0_g1_i1		0.133606	-0.141401	0.0450996	0.037473	0.0450996	-0.141401	0.0310866	0.0450996		0.273276	0.137179	0.282984	-0.141401	-0.141401	-0.141401	-0.041096	-0.141401	-0.141401
TR26844|c3_g1_i20	Formyltetrahydrofolate deformylase	0.0324535	0.0219271	-0.00293737	0.0417462	0.0647196	0.0612968	0.0172239	0.0760705		0.0254444	0.0624386	0.0590104	-0.144627	-0.160525	-0.231513	-0.00532792	0.0772007	0.00539849
TR26783|c0_g1_i1	transcription factor bHLH110 isoform X1 [Ricinus communis]	0.0589891	0.158446	0.12605	0.155128	0.102127	-0.0542215	0.077802	-0.0905176		-0.0100989	-0.114342	-0.170125	-0.196726	-0.0839688	-0.0452884	0.0917525	0.06725	-0.0722554
TR5096|c3_g1_i2	auxin efflux carrier family [Medicago truncatula]	0.0278993	-0.0200688	0.0104118	0.0839097	-0.0149437	0.0922455	0.0573932	-0.0149437		0.0402618	-0.0630597	0.00158799	-0.0857168	-0.101927	-0.188711	0.153844	-0.00856294	0.0303803
TR24899|c0_g1_i1		0.0671801	0.0909648	-0.00264133	0.0417126	0.0971593	0.0709618	0.0352749	0.0236141		5.813e-06	-0.0676752	-0.00131715	-0.0802023	-0.125645	-0.125645	0.0288083	0.00132757	-0.0538826
TR28094|c1_g1_i13	Pmr5 Cas1p GDSL SGNH-like acyl-esterase family [Medicago truncatula]	-0.151883	0.0403385	0.0462593	0.054116	0.100379	0.0590049	0.0899071	0.0735728		0.113597	0.135054	0.130416	-0.293006	-0.308034	-0.348892	0.0937238	0.0832036	0.0822434
TR24765|c0_g1_i3	RCC1 and BTB domain-containing 1-like isoform X1 [Cephus cinctus]	0.0327102	0.145154	0.133722	0.0191056	0.0858808	0.15197	0.061955	0.0277779		-0.00596362	0.0703742	-0.125873	-0.196262	-0.196262	-0.196262	-0.0148418	0.0486246	-0.0418088
TR29368|c2_g3_i3		-0.00846134	0.193776	0.0950238	-0.0339288	0.171665	0.190481	-0.0160545	0.138991		-0.0365005	-0.143317	-0.117222	-0.171304	-0.201287	-0.201287	0.141268	-0.00719969	0.00535648
TR5170|c0_g1_i13	CBS domain [Medicago truncatula]	-0.046097	0.026491	0.0216005	0.102565	0.0909397	0.019149	0.0434783	0.18142		-0.0628803	-0.0231764	-0.0371401	-0.214739	-0.200384	-0.214739	0.21822	0.00435198	0.0909397
TR24088|c0_g1_i3	WD repeat domain-containing	0.0188472	0.0607296	0.0848713	-0.0909207	0.0297027	0.0786123	-0.0469186	-0.0792105		0.359827	0.309047	0.161887	-0.255125	-0.312921	-0.328086	0.0796574	0.0351	-0.1051
TR8463|c0_g2_i1		-0.0947327	-0.0509943	0.404616	0.0949203	0.250911	-0.132807	-0.154006	0.151696		0.124566	0.241021	0.0919219	-0.319784	-0.239542	-0.307856	0.0615909	-0.191262	0.0697417
TR22431|c0_g1_i19	flavonol synthase flavanone 3-hydroxylase [Medicago truncatula]	0.0723651	0.0277542	-0.0109133	-0.044365	0.114515	0.0896018	-0.036864	0.0478824		0.00613137	0.0313267	0.00492055	-0.20181	-0.104513	-0.146948	0.00975775	0.0827318	0.0584259
TR26170|c0_g8_i6	tRNA (cytidine(32) guanosine(34)-2 -O)-methyltransferase isoform X1 [Rattus norvegicus]	-0.0397041	-0.0525029	-0.0102747	-0.000596756	-0.0242139	-0.0525029	0.0158444	-0.038289		-0.038289	-0.00888813	0.00353113	0.0640727	0.0627545	0.0745746	0.0334467	0.0199256	-0.00888813
TR28723|c0_g1_i1		-0.0369113	-0.108278	0.0870918	0.0519162	0.149613	0.114847	0.189837	0.0971455		-0.151269	-0.0344702	-0.112134	-0.145989	-0.106995	-0.161887	0.0299253	0.00522298	0.132335
TR5759|c3_g1_i2		-0.0949683	0.161399	-0.0961427	0.0200573	0.0553904	0.218247	0.114453	0.0669784		0.137617	0.265644	0.084706	-0.261522	-0.378098	-0.26416	-0.0624686	-0.0161629	0.0490302
TR4563|c1_g1_i5	magnesium transporter NIPA2 [Parus major]	0.148241	0.0416582	0.139563	0.0393275	0.127545	0.0474685	-0.021414	0.0158112		0.00987173	0.0229064	0.0555638	-0.179376	-0.137905	-0.139225	-0.0860973	-0.0734309	-0.0105074
TR3867|c0_g1_i11	polygalacturonase [Medicago truncatula]	0.0982548	0.10911	0.184948	0.0539969	0.0551201	0.14858	0.0971648	0.110191		-0.0900382	-0.180997	-0.0912803	-0.190284	-0.0975069	-0.191615	0.0233363	-0.0496377	0.0106558
TR11781|c1_g2_i1	Tkp5 [Vanderwaltozyma polyspora DSM 70294]	0.0176131	0.0978167	0.107102	0.0151491	0.277156	0.0695969	0.160478	-0.0248589		-0.072545	-0.112401	-0.0210607	-0.123218	-0.109709	-0.167315	0.0707838	-0.0172724	-0.167315
TR42064|c0_g1_i1		0.0782899	0.0793638	0.288817	0.221349	0.00332786	0.0445983	-0.149304	0.133096		-0.105939	-0.234803	-0.195311	-0.244175	-0.0745489	-0.246864	0.20176	0.138257	0.0620858
TR14471|c0_g1_i1		0.049232	-0.0993688	0.0125394	0.131385	0.251714	0.0612584	-0.119068	-0.147533		0.28444	0.279697	0.139261	-0.334864	-0.512691	-0.390478	0.153158	-0.0280481	0.269367
TR28803|c2_g1_i2		-0.0623785	-0.0623785	0.241445	0.0195142	0.229404	0.131263	0.218198	-0.0853336		-0.174823	-0.0319575	-0.200907	-0.17852	-0.143167	-0.288762	0.175385	-0.0275047	0.240523
TR24765|c0_g1_i31	RCC1 and BTB domain-containing 1-like isoform X1 [Cephus cinctus]	-0.0496434	0.0584836	0.102621	0.0789307	0.100269	0.0753434	0.0765401	0.0303505		-0.0289035	0.0365132	0.0216782	-0.19369	-0.179335	-0.179335	0.0633208	0.000397259	-0.0135419
TR26747|c0_g2_i10	[Nematostella vectensis]	-0.0563307	-0.0435319	-0.00167132	-0.0435319	-0.0421168	-0.029443	-0.029443	-0.0421168		-0.0280417	-0.0127159	0.0133783	0.128437	0.125921	0.0576074	0.0296189	0.0160978	-0.0421168
TR28919|c1_g2_i4	acetylornithine aminotransferase	-0.0789332	-0.0648443	-0.00982541	-0.0138798	0.0676798	0.040568	0.00226991	0.0548329		-0.0634429	-0.0634429	-0.0775181	0.0651196	0.116717	0.114243	-0.0761044	-0.0343246	0.0208856
TR5170|c0_g1_i12	DUF21 domain-containing At2g14520 isoform X1	0.0550178	0.00746583	-0.0509509	-0.0182056	0.263273	-0.0272996	0.0842626	-0.0130346		-0.0351403	-0.0483037	-0.0364513	-0.173955	-0.143972	-0.173955	0.120004	0.108188	0.0830558
TR28567|c0_g1_i6	argonaute 1, partial	0.213253	0.0167659	-0.0130841	0.037542	0.128071	0.0448039	0.0460107	0.128071		0.0167659	-0.154237	-0.0747032	-0.137701	-0.197851	-0.125423	0.0204541	0.0568265	-0.00556347
TR22431|c0_g1_i18	flavonol synthase flavanone 3-hydroxylase [Medicago truncatula]	0.0252876	0.0146838	0.0346482	-0.0456888	0.154336	0.130525	0.0205844	0.0680801		-0.0188131	-0.0176033	-0.0200239	-0.197692	-0.170547	-0.171892	0.127247	0.0217617	0.0451068
TR13211|c0_g1_i1	uncharacterized mitochondrial g00810-like	-0.0388259	0.0993714	0.0282883	0.0185404	0.10859	0.106291	0.0842645	-0.0337459		-0.0426476	-0.220247	-0.163663	-0.0490397	0.125718	-0.0123537	0.098215	-0.119942	0.0111859
TR3904|c0_g1_i11	Na+ H+ antiporter	0.00568689	0.0801485	-0.0155491	0.00568689	0.180435	0.0599883	0.0726214	-0.0700483		-0.0686605	-0.0398193	-0.0411797	-0.02225	-0.0952611	-0.0672739	0.107417	-0.0384602	-0.0534813
TR5170|c0_g1_i14	DUF21 domain-containing At2g14520 isoform X1	-0.00455219	0.0547958	0.098933	0.0644541	0.164391	0.059633	-0.0494197	0.121084		0.0800121	-0.111953	-0.00707881	-0.197378	-0.167395	-0.197378	0.0229524	0.059633	0.00926563
TR29161|c0_g1_i2		-0.0120919	-0.0380134	0.00404276	0.0120429	-0.0366374	0.0668354	0.0292259	-0.0229495		-0.0338894	-0.105652	-0.0630078	0.119623	0.117152	0.0500971	-0.0188683	-0.047682	-0.0202275
TR5096|c3_g1_i7	auxin efflux carrier family [Medicago truncatula]	-0.0219991	0.0530828	0.0835634	0.0271809	0.0323986	0.031096	0.069673	0.0582078		-0.0589757	-0.0166008	-0.0589757	-0.0855764	-0.101204	-0.101204	0.0258736	0.0388944	0.024565
TR23430|c0_g1_i3	purine permease 3 isoform X2	0.460113	0.250576	0.214076	-0.235881	-0.112877	0.112351	-0.114203	-0.235881		-0.00690853	0.00656897	-0.00814003	-0.235881	-0.235881	-0.235881	-0.107588	0.312062	0.173374
TR5282|c0_g1_i3	hybrid sensor histidine kinase response regulator	-0.0240463	0.0398845	0.0947792	-0.00581299	0.0398845	0.068131	0.142562	-0.00354994		0.205537	0.136418	0.132308	-0.280673	-0.253528	-0.226885	-0.0126235	-0.0612193	0.00883379
TR28737|c2_g3_i8	Serine Threonine-kinase Nek4 [Medicago truncatula]	-0.0337931	-0.0337931	0.0485918	-0.0337931	0.00866227	-0.0463566	-0.0590304	-0.0590304		-0.0310161	-0.0590304	-0.0449552	0.0564468	0.121542	0.183826	-0.000815817	-0.0435553	0.0261009
TR30569|c0_g1_i1		0.317669	0.249449	0.220584	-0.197336	0.218422	0.0942671	-0.0493785	-0.0480771		0.0800533	0.219503	0.0788624	-0.197336	-0.197336	-0.197336	-0.197336	-0.197336	-0.197336
TR28828|c4_g2_i4	PREDICTED: uncharacterized protein LOC8259970 isoform X2	0.114422	-0.12184	0.345505	0.0588837	0.0824705	0.0360558	0.0924623	-0.0071524		0.0221836	-0.0480315	-0.0142827	-0.290482	-0.133438	-0.149049	-0.136028	-0.0455945	0.193914
TR28668|c2_g1_i15	[Nematostella vectensis]	-0.0763233	0.00830343	-0.0434432	0.0655523	0.216412	0.127602	0.119615	0.161063		-0.0145883	-0.0356176	-0.00582477	-0.144421	-0.23753	-0.279162	0.19091	-0.00910487	-0.0434432
TR31499|c0_g1_i1		-0.406734	0.183988	0.0219444	-0.12222	0.253191	0.532116	0.396493	-0.406734		-0.00292099	0.341727	-0.406734	-0.406734	-0.236809	-0.406734	0.434837	0.357102	-0.125778
TR28549|c1_g1_i3		0.120826	0.0195236	-0.0242148	-0.026494	0.248843	0.0370908	0.101126	0.0512084		0.0715964	0.167434	0.121855	-0.365631	-0.306276	-0.292497	0.0566017	-0.00161929	0.0206278
TR28047|c0_g1_i5	serine esterase family [Medicago truncatula]	-0.11192	-0.0696159	0.0960363	-0.115313	0.274305	-1.04042e-05	0.0623917	0.422067		0.236649	0.184247	0.0832646	-0.348314	-0.321938	-0.464679	0.00103465	0.0104062	0.0613901
TR13432|c0_g1_i1		0.15244	-0.0111454	-0.0026909	0.0211953	0.00810686	0.00571433	0.243588	-0.0768183		-0.0467087	0.0973264	0.0939517	-0.188813	-0.219274	-0.190184	0.0306402	0.00571433	0.0769586
TR29953|c1_g1_i2	ABC transporter-like family- [Medicago truncatula]	0.00254653	0.0241731	0.0465931	-0.0112813	0.0554644	0.019647	-0.0583555	0.0565695		0.289653	0.263094	0.23896	-0.25408	-0.241802	-0.22828	-0.0836983	-0.0715748	-0.0476291
TR25166|c0_g1_i24		0.0245602	0.102874	0.0457076	0.0779995	0.0791395	-0.0272498	0.0995073	0.112928		-0.00775364	-0.0445278	0.015061	-0.144773	-0.118398	-0.203168	-0.0408079	0.0210053	0.00789527
TR28094|c1_g1_i14	Pmr5 Cas1p GDSL SGNH-like acyl-esterase family [Medicago truncatula]	-0.0223006	0.00707079	0.108677	-0.105485	0.124475	0.110545	-0.0305095	0.196579		0.147397	0.177107	0.180667	-0.332764	-0.388383	-0.362247	0.0803694	0.0495496	0.0592517
TR5283|c1_g1_i22	glycoside hydrolase family 1 [Medicago truncatula]	0.0393912	0.130037	0.0710465	0.0133064	0.00954122	0.0913749	0.0443066	0.0698417		-0.132998	-0.0507669	-0.0247951	-0.130226	-0.130226	-0.0745482	0.0674292	0.0295096	-0.0222235
TR19180|c0_g1_i1	syntaxin-132 isoform X2 [Ricinus communis]	0.0381139	0.232049	-0.106517	0.0676272	-0.183323	-0.0838766	0.0788196	0.0810477		0.0323684	-0.0764079	0.00681276	-0.121811	-0.206234	-0.111597	-0.0108748	0.2037	0.160104
TR21320|c0_g1_i1	bZIP family transcription factor [Medicago truncatula]	0.213074	0.0985525	0.081065	0.073505	-0.00836275	-0.062862	-0.0217958	0.0312018		-0.0190991	-0.0600875	-0.0204468	-0.0726146	-0.0587023	-0.118058	-0.0177527	0.036396	-0.0740133
TR18312|c0_g3_i1		-0.0759894	0.0130156	-0.00957991	-0.0336924	0.178075	-0.0141418	0.00964877	0.0341585		0.0968472	0.335168	0.196947	-0.17979	-0.291641	-0.182354	-0.0688532	-0.00957991	0.00176209
TR5170|c0_g1_i16	DUF21 domain-containing At2g14520 isoform X1	0.0934554	0.0144167	0.126861	0.0351928	0.0448673	0.0193322	0.0782259	0.0922896		-0.0242571	-0.0229932	0.000812079	-0.198773	-0.184573	-0.200201	0.0675873	-0.0204688	0.0782259
TR24765|c0_g1_i25	[Nematostella vectensis]	0.0902873	0.123428	0.123428	-0.0264428	0.0879734	0.184263	0.0751804	0.110947		-0.0774718	0.000872388	-0.0390318	-0.213548	-0.229331	-0.229331	0.0646284	0.00333013	-0.0491828
TR5170|c0_g1_i30	DUF21 domain-containing At2g14520 isoform X1	0.0487892	0.0377528	0.0694082	0.058529	0.0191691	0.030348	0.0315848	0.115626		0.109783	-0.038063	-0.0393609	-0.19122	-0.19122	-0.19122	-0.0238618	0.126084	0.0278713
TR5283|c1_g1_i6	glycoside hydrolase family 1 [Medicago truncatula]	0.0610869	0.195144	0.0817058	-0.0361819	0.0925036	0.0780885	-0.0309642	0.161355		-0.107159	-0.0799636	-0.0678908	-0.133479	-0.119567	-0.0638888	-0.107159	-0.0374893	0.11386
TR3936|c1_g1_i6		-0.0417939	0.0700447	0.369605	0.159155	0.112025	0.108755	0.152818	-0.197706		0.0186978	-0.208543	-0.0417939	-0.205826	-0.192317	-0.125325	-0.0369567	0.0474492	0.0117114
TR4953|c0_g2_i2	LOG family	0.0375686	-0.0268632	0.0175309	-0.0513459	0.0692775	-0.077448	-0.100377	-0.0396357		0.407979	0.19652	0.130678	-0.25834	-0.231448	-0.138588	0.0638599	0.0298092	-0.0291771
TR28544|c0_g3_i1		-0.0297093	-0.00508933	0.324144	0.145448	0.0709847	0.0686671	0.429948	-0.136625		-0.133953	-0.133953	-0.0309514	-0.246319	-0.246319	-0.246319	0.153125	0.162936	-0.146014
TR3746|c0_g1_i1		-0.0335198	0.469655	-0.104024	0.027116	0.249823	-0.192164	0.311616	0.23276		0.145297	-0.110058	-0.199865	-0.193445	-0.263002	-0.277868	0.0347928	-0.107641	0.0105268
TR26201|c0_g1_i10		-0.0394823	-0.0269189	-0.0521562	-0.0269189	-0.0117106	-0.0394823	-0.0117106	0.0155365		-0.0521562	-0.038081	-0.038081	0.13091	0.128416	0.0750239	-0.0227552	0.0462476	-0.036681
TR26847|c0_g1_i13	RNA recognition motif [Medicago truncatula]	0.0883815	0.171089	0.294095	-0.0927805	0.182527	0.00767408	0.181491	-0.000533065		-0.19671	0.296011	-0.0927805	-0.192674	-0.0728638	-0.237698	-0.0890251	-0.181968	-0.0642359
TR25564|c0_g1_i16		-0.0268545	-0.0412097	0.0153738	-0.0282836	-0.0412097	-0.0412097	-0.0268545	-0.0268545		-0.0412097	0.0167603	0.00143459	0.0897211	0.141483	0.045574	0.00283459	-0.0268545	-0.0126406
TR21905|c0_g1_i1	microtubule associated , MAP65 ASE1 family [Medicago truncatula]	-0.0738679	-0.00425341	0.027585	0.027585	-0.0319405	0.134334	0.103683	0.039201		0.068972	-0.0626504	0.00880274	-0.219905	-0.219905	-0.0978398	0.131081	0.108102	0.0610169
TR26871|c1_g2_i8	argonaute 1, partial	0.023596	0.132083	0.0428922	-0.0144582	0.0669694	0.014502	0.0158046	0.091887		-0.0467286	-0.0741832	-0.0617639	-0.10217	-0.10217	-0.117798	0.0223003	0.0869378	0.0223003
TR5170|c0_g1_i15	CBS domain [Medicago truncatula]	0.0314392	-0.0423621	0.050249	0.0774006	0.0490027	0.0725018	0.0364792	0.0980369		-0.0624277	-0.0896235	-0.0095274	-0.161386	-0.147031	-0.161386	0.0712745	0.168598	0.0187616
TR20986|c0_g1_i2	pectinesterase [Medicago truncatula]	0.135829	0.0277024	0.0587015	0.16817	0.106461	0.0185341	0.12976	0.0198474		-0.116344	-0.0309193	0.00798414	-0.116344	-0.116344	-0.116344	0.0119494	-0.116344	-0.0722997
TR29127|c1_g1_i1		-0.00243068	-0.13558	-0.0923941	0.238018	0.254332	0.168705	-0.020716	0.130551		0.0227856	0.0833924	-0.0517163	0.0334591	0.0180164	-0.0988549	-0.196634	-0.196634	-0.154299
TR26887|c0_g1_i3	LRR receptor-like kinase family [Medicago truncatula]	0.058777	0.0115935	0.148753	-0.00235799	0.0291569	0.0279094	0.123279	0.0901937		-0.0555808	-0.0822735	-0.110843	-0.0930904	-0.0661987	-0.137188	-0.0397992	0.124447	-0.0267784
TR5648|c1_g2_i7	serine threonine- kinase CTR1	-0.0901398	0.0236421	0.126736	0.0575895	-0.0229004	0.123178	0.0526104	0.113647		-0.00591967	-0.0321274	-0.0601677	-0.157778	-0.127796	-0.0998084	-0.0294851	0.159526	-0.0308056
TR26253|c0_g1_i3	PREDICTED: LOW QUALITY PROTEIN: uncharacterized protein LOC8282388	0.00208893	0.0595649	-0.07571	0.000866822	-0.0514195	0.0311131	0.122725	0.0093999		-0.0337793	-0.02131	0.207807	-0.149778	-0.13627	-0.17995	0.0920646	0.103496	0.0190906
TR15438|c0_g1_i1		0.0465253	0.226312	-0.00907894	0.165082	0.428629	0.053189	-0.104736	0.0892993		0.00931423	0.0218249	0.0184236	-0.211176	-0.1848	-0.132193	-0.199247	-0.0826533	-0.134715
TR4744|c0_g1_i13	transcriptional corepressor LEUNIG isoform X1 [Ricinus communis]	0.0704169	0.192537	-0.0963556	0.102518	0.306144	0.155615	-0.0577394	-0.00611694		-0.0150186	-0.053803	-0.0950067	-0.147175	-0.133262	-0.105834	-0.0111969	0.00146955	-0.107193
TR25144|c0_g1_i7	cytochrome P450 family [Medicago truncatula]	0.00642511	0.0441363	0.160008	0.0182344	0.110609	0.0607265	0.0733596	-0.0554911		0.00114534	-0.0390811	-0.0404415	-0.0790628	-0.0804614	-0.037722	-0.037722	-0.0804614	-0.0242009
TR23295|c0_g1_i3	PREDICTED: uncharacterized protein LOC8271661, partial	-0.025119	0.0271534	0.031097	0.0258365	0.0940283	0.0673931	0.092771	-0.00883251		0.00727216	-0.0907391	-0.034705	-0.0169528	-0.0907391	-0.06105	0.00860613	-0.06105	0.0350299
TR26170|c0_g4_i1	tRNA (cytidine(32) guanosine(34)-2 -O)-methyltransferase isoform X1 [Rattus norvegicus]	-0.0364799	-0.0505688	-0.00870818	-0.0378826	0.018539	-0.0491537	0.00497973	-0.0350785		-0.0633676	-0.0350785	-0.0350785	0.133912	0.104969	0.0637099	0.00906091	-0.0197528	0.0359776
TR28071|c2_g3_i15	frequenin-1 [Cephus cinctus]	-0.00982322	0.0035228	-0.0192394	-0.0232939	0.0454189	-0.00714412	0.0193768	-0.0464866		-0.072857	-0.0575312	-0.0589178	0.096134	0.170197	0.104829	-0.0151964	-0.071457	-0.0575312
TR29719|c1_g4_i8	pentatricopeptide repeat-containing At3g24000, mitochondrial [Ricinus communis]	-0.0157308	-0.0426185	-0.0143295	-0.0440476	-0.0426185	-0.0426185	-0.0284047	-0.00177817		-0.0284047	-0.0284047	-0.000390293	0.128258	0.0161609	0.0713196	-0.0129295	0.0298099	0.0567267
TR28065|c0_g1_i30	intermediate peptidase [Medicago truncatula]	0.0168292	-0.0304435	0.108825	0.00390796	0.124522	0.0364847	0.057801	-0.00711651		0.165266	0.167941	0.107896	-0.2762	-0.31802	-0.319269	0.0315959	0.0606835	0.0692966
TR26844|c3_g1_i16	Formyltetrahydrofolate deformylase	-0.0253149	-0.0130574	0.109725	0.106358	0.129762	0.0373161	-0.00818345	0.0859899		-0.0130574	0.0950778	0.0219114	-0.166146	-0.111547	-0.125994	0.0396715	-0.0351964	-0.127315
TR20522|c1_g1_i1		0.181421	0.448712	0.196688	0.0675629	0.194662	-0.314274	0.0575635	0.0818854		0.265871	-0.0356946	-0.050038	-0.314274	-0.15723	-0.314274	-0.0440442	-0.314274	0.0497379
TR27737|c0_g1_i8		0.196855	0.139953	0.00421022	-0.0420711	-0.0315276	-0.010669	0.189864	0.0589532		0.0556606	-0.0350335	-0.121838	-0.138084	-0.264072	-0.181457	-0.0303608	0.105339	0.104277
TR20075|c0_g1_i1	PREDICTED: uncharacterized protein LOC107261858	0.0104105	-0.155261	0.170344	0.0329531	0.123264	0.0985414	-0.0475368	-0.0594109		0.177106	-0.0163422	0.0329531	-0.152432	-0.0807648	-0.0956311	-0.0956311	0.0997284	-0.0422906
TR25170|c0_g1_i1	WD repeat and HMG-box DNA-binding 1	0.0735491	-0.00540943	0.117596	0.103062	0.00184031	0.0233735	0.0917824	0.0608786		-0.0534421	0.0328416	0.0539203	-0.0584602	-0.2276	-0.157278	-0.0902249	0.0597212	-0.0261504
TR21521|c0_g3_i3	nudix family hydrolase [Medicago truncatula]	0.197622	-0.0253108	0.0887093	0.0436954	0.300902	0.0267508	0.0157518	-0.00650099		-0.0793218	-0.10577	-0.175492	-0.188153	-0.218136	-0.218136	0.064007	0.0991678	0.180214
TR21366|c0_g1_i1	B-cell receptor-associated 31	0.192053	-0.0137938	-0.0215781	0.0909942	0.202115	0.1557	-0.0881349	-0.0611426		-0.00605123	-0.032023	-0.0867732	-0.140855	-0.111482	-0.112867	-0.057137	0.134841	-0.0438646
TR5655|c0_g2_i9	sulfate transporter, partial	0.0283424	0.00287845	-0.0216671	0.0149963	0.0190131	0.0689475	0.0441963	0.0323222		-0.0480374	-0.0327117	0.0336464	-0.0748987	-0.0606989	-0.0763264	0.0507511	0.00962318	0.00962318
TR292|c0_g1_i1		-0.115186	-0.00743869	0.0877646	0.0404251	0.124746	0.0214697	-0.0625522	0.145321		0.260275	0.119804	0.248549	-0.26486	-0.240505	-0.379153	0.0847241	0.0309785	-0.0943609
TR4563|c1_g1_i20	magnesium transporter NIPA2 [Pan paniscus]	0.132508	0.0106155	0.111201	-0.00277108	0.153505	-0.0199901	0.0861294	0.0987195		0.0358318	0.000892138	-0.02619	-0.0975116	-0.139908	-0.183588	0.00332912	-0.0349147	-0.127857
TR29398|c0_g1_i8	glycoside hydrolase family 1 [Medicago truncatula]	0.0169497	0.0169497	0.0609675	-0.00809773	0.117644	0.103682	0.0824828	0.140617		-0.00936159	-0.0608459	-0.0478016	-0.125155	-0.126526	-0.155616	-0.0323025	0.00698284	0.0194307
TR26830|c1_g2_i17	Hydroxymethylglutaryl- lyase	0.0851212	-0.0178866	0.129515	-0.042934	0.0249265	0.0920407	0.0700144	0.036929		-0.0568978	-0.0556227	-0.0441979	-0.131503	-0.119463	-0.147713	0.0476465	0.095488	0.0345365
TR4259|c0_g2_i16	[Nematostella vectensis]	0.0655735	0.137268	0.0232692	0.10347	-0.0238106	0.0622784	0.0644759	0.0334013		0.0073653	0.0423483	0.0277811	-0.198558	-0.172446	-0.160847	-0.0110279	0.0232692	-0.0238106
TR16503|c0_g1_i1		-0.109763	0.109789	-0.0300624	-0.0418588	0.110855	0.148712	0.0774401	0.0807078		0.0331482	-0.0113865	0.231405	-0.29639	-0.143681	-0.21134	0.09586	-0.0573398	0.0139044
TR14725|c0_g1_i1		-0.0294587	0.123266	0.178434	-0.0306615	0.155351	0.0670281	-0.0103499	-0.0561536		-0.0151034	0.229563	0.109137	-0.217988	-0.135449	-0.219358	0.0374915	-0.112345	-0.0734021
TR26871|c1_g2_i5	argonaute 1, partial	0.113669	0.00900979	-0.0476242	-0.0164577	0.0756075	0.186907	0.0622884	0.11132		-0.098391	-0.0450011	-0.0997514	-0.095674	-0.139771	-0.183816	0.226525	-0.0423828	-0.0164577
TR8|c0_g1_i1	poly [ADP-ribose] polymerase 3 isoform X2	0.257598	0.307208	-0.198683	0.040104	-0.198683	-0.0638049	0.140454	0.164208		-0.198683	0.0559111	0.257598	-0.198683	-0.198683	-0.198683	0.0462042	0.0583277	-0.0717101
TR13448|c0_g1_i1		0.131915	0.0447306	0.0184774	-0.0747926	0.0635282	0.0611918	0.0739952	0.238115		-0.156726	0.0244861	0.0100229	-0.196708	-0.1405	-0.113857	0.100404	-0.00948979	-0.0747926
TR5282|c0_g1_i22	hybrid sensor histidine kinase response regulator	0.0480575	0.0379254	0.0491789	0.0140034	0.058119	-0.0114907	0.0681108	0.0254443		0.143549	0.134068	0.141447	-0.211839	-0.18522	-0.270789	-0.0326899	-0.0458	0.0379254
TR4722|c1_g1_i3	[Nematostella vectensis]	0.00525172	0.00525172	-0.0192938	-0.034502	-0.0331128	0.0200487	-0.00560587	-0.0192938		-0.0597393	-0.0456641	-0.0597393	0.110814	0.134496	0.0931122	-0.0165458	-0.00152469	-0.0739532
TR24899|c0_g1_i3		0.0754922	-0.0123683	0.0302629	0.0368117	0.234349	0.115639	0.0157501	0.0433309		-0.0341658	-0.0773593	-0.105928	-0.105928	-0.105928	-0.105928	0.0223649	0.00777204	-0.0341658
TR26386|c0_g5_i4	ATP-dependent DNA helicase [Streptococcus pneumoniae]	-0.0218892	0.00450653	-0.0204878	-0.050206	-0.0204878	-0.0487769	0.0058825	-0.034563		0.0358263	0.0222925	-0.00654865	0.0532326	0.11956	0.0783006	-0.0487769	-0.0487769	-0.0190878
TR5482|c0_g1_i9	remorin isoform X2	0.152166	0.0732079	0.057374	-0.0612705	-0.0827037	-0.0840539	0.308521	0.12788		-0.0401511	-0.120995	-0.122382	-0.0908239	-0.0773155	-0.0921818	-0.0116076	0.103178	-0.0388413
TR24088|c0_g2_i1	WD repeat domain-containing	0.0627441	0.102415	0.137009	0.0489179	0.0424916	0.111654	0.0414178	0.0648595		0.334923	0.158959	-0.119805	-0.267677	-0.354059	-0.255748	-0.0900825	-0.0540568	0.0360366
TR24765|c0_g1_i13	RCC1 and BTB domain-containing 1-like isoform X1 [Cephus cinctus]	0.0647536	0.0767263	0.0862333	0.0405061	0.0611424	0.172441	0.140857	0.0968545		-0.046422	0.00585992	-0.0739527	-0.198281	-0.198281	-0.198281	0.0466063	-0.0713079	-0.00545539
TR10519|c0_g1_i1		0.0308398	0.00984268	0.0428577	0.25777	0.232235	0.0698046	0.0719388	0.105663		0.0504537	0.0417693	-0.00695257	-0.289718	-0.23461	-0.106006	-0.170136	0.0783224	-0.184075
TR28567|c0_g1_i10	argonaute 1, partial	-0.0352662	-0.0726405	-0.0804955	0.0559336	0.123591	0.0403238	0.0760949	0.179473		-0.0125461	0.0257632	-0.064828	-0.186704	-0.157332	-0.129903	0.0654564	0.170676	0.00240421
TR5532|c0_g1_i1		0.0554763	-0.120095	0.0543198	0.179465	0.162391	-0.0192546	0.0965035	0.121013		0.00129522	0.0965035	0.115479	-0.176	-0.121402	-0.220097	-0.0574984	-0.0967837	-0.0713163
TR29853|c1_g2_i13	SPX (SYG1 Pho81 XPR1) domain MFS transporter [Medicago truncatula]	0.0934256	0.0727297	0.0955869	0.130789	0.346694	0.0694346	0.133947	0.168237		-0.144734	-0.15626	-0.170474	-0.191402	-0.29235	-0.222028	-0.0154876	-0.00502904	0.086922
TR4991|c0_g2_i2	[Nematostella vectensis]	0.102887	0.0499694	-0.0326277	-0.0314138	0.0245162	0.0670699	-0.0109326	0.0372989		-0.0277783	-0.0387125	0.0534057	-0.178169	-0.124119	-0.152869	0.118282	0.071596	0.071596
TR4910|c0_g1_i6	GDSL-like lipase acylhydrolase [Medicago truncatula]	0.00146939	0.161465	0.0806767	-0.00107729	-0.137307	0.135035	0.0304376	-0.0702564		-0.00235232	0.0366588	0.0722222	-0.149968	-0.135907	-0.106817	-0.0662507	0.0391398	0.112831
TR27268|c3_g3_i4	tRNA pseudouridine synthase A 1 isoform X1	0.0272128	-0.0241726	-0.049167	-0.0380049	-0.0227967	0.0548439	-0.00910874	-0.049167		-0.049167	-0.049167	-0.077456	0.107311	0.090881	0.0496215	0.0364821	0.0496215	-0.047767
TR1011|c6_g2_i16	metal ABC transporter permease	0.0640625	-0.036124	0.193573	-0.0744662	0.03995	0.0595006	0.027157	0.0411074		-0.060744	0.00122549	0.0457277	-0.146423	-0.162321	-0.204219	0.132987	0.0754045	0.00360225
TR21905|c0_g1_i3	microtubule associated , MAP65 ASE1 family [Medicago truncatula]	0.0419243	0.0976427	-0.0687283	0.0850626	-0.0958159	0.0252593	0.0607372	0.0513614		0.0572284	0.105591	0.0677293	-0.184419	-0.243774	-0.185804	0.0264561	0.0976427	0.0619049
TR5282|c0_g1_i6	hybrid sensor histidine kinase response regulator	0.0577617	0.035806	0.0450912	-0.0580023	0.0883981	0.0416163	0.0657672	0.0566144		0.0973521	0.0646262	0.106251	-0.198865	-0.200236	-0.2154	-0.00314032	0.00877301	0.00758609
TR28094|c1_g1_i4	Pmr5 Cas1p GDSL SGNH-like acyl-esterase family [Medicago truncatula]	-0.0560161	-0.0453136	0.0193266	0.000856578	0.0763022	0.0918991	0.0654807	0.10637		0.0889875	0.258373	0.133941	-0.323138	-0.351863	-0.312833	0.0465957	0.115937	0.0850962
TR4744|c0_g1_i9	transcriptional corepressor LEUNIG isoform X1 [Ricinus communis]	0.0965307	-0.102618	0.221791	0.0626091	0.0965307	0.0725397	0.0526096	0.0324003		-0.141629	-0.0406485	-0.0549919	-0.160891	-0.176488	-0.204195	0.0570624	0.155857	0.0335305
TR29233|c1_g2_i2		0.109859	0.111024	0.0258881	-0.055412	0.0491678	0.10519	0.0946296	0.0491678		-0.00785337	-0.0725011	-0.0333659	-0.152709	-0.0411085	-0.0698588	-0.0307942	0.0588585	-0.140182
TR39453|c0_g1_i1		0.0284049	-0.0435239	0.0957429	-0.0332097	0.105111	0.264101	0.103943	0.0110676		-0.171998	-0.0882011	-0.130178	-0.170585	0.0851305	-0.0319256	-0.0591349	0.0684655	-0.0332097
TR26201|c0_g1_i12		-0.0455741	-0.0727281	0.0235337	-0.00646666	-0.00371343	0.00997448	-0.0175325	-0.044159		-0.0583728	-0.0300838	-0.044159	0.164836	0.0568846	0.0830211	0.0140557	-0.014758	-0.014758
TR8012|c0_g1_i1		-0.207961	-0.183734	0.294468	0.15705	0.0710688	-0.00330271	-0.155188	0.000931173		0.253357	0.173086	0.0497703	-0.289633	-0.278045	-0.292221	0.227395	-0.0606072	0.243564
TR26416|c0_g6_i8		-0.0171209	-0.0171209	0.0941312	0.0785943	0.0583693	0.0785943	0.101837	0.124712		0.00887431	-0.0496779	-0.127342	-0.232773	-0.218993	-0.218993	0.194329	0.129028	0.0135508
TR25004|c0_g3_i1		0.310149	0.191075	-0.0787259	-0.0233547	-0.0157947	0.27051	0.0311867	0.159148		-0.143155	0.15692	-0.0246185	-0.155562	-0.141783	-0.214917	-0.143155	-0.143155	-0.0347695
TR1118|c0_g1_i1		0.119505	0.0966713	0.0808374	-0.0378071	0.0182649	-0.0338236	0.205143	-0.0324982		-0.0989186	0.0747009	0.072239	-0.155502	-0.155502	-0.0975321	-0.155502	-0.0975321	0.197256
TR5283|c1_g1_i15	glycoside hydrolase family 1 [Medicago truncatula]	0.0403851	0.00301082	0.0340099	-0.0353575	0.0940788	0.0805322	0.141108	-0.00484416		-0.0556109	-0.0420771	-0.0300042	-0.0816803	-0.0542518	-0.12668	-0.0407306	0.0263224	0.0517899
TR26170|c0_g8_i1	tRNA (cytidine(32) guanosine(34)-2 -O)-methyltransferase isoform X1 [Rattus norvegicus]	-0.00700456	0.00658024	-0.0179653	-0.0207185	-0.0317843	-0.00427735	-0.0179653	-0.0584108		-0.0726246	-0.0152173	-0.0443356	0.112143	0.148134	0.0816621	-0.000196172	-0.0290099	-0.0290099
TR24765|c0_g1_i21	RCC1 and BTB domain-containing 1-like isoform X1 [Cephus cinctus]	0.101449	0.0908455	0.0645923	0.00685218	0.0861076	0.0378524	0.0741943	0.122426		0.00810506	-0.004473	-0.0585321	-0.180253	-0.196036	-0.196036	0.0106076	-0.0286777	0.060975
TR5282|c0_g1_i16	hybrid sensor histidine kinase response regulator	-0.0365449	0.0518227	0.106435	-0.0271078	0.0180344	0.0372782	0.0495946	0.0945967		0.0706239	0.199813	0.0793875	-0.234101	-0.220593	-0.221938	0.0316448	0.0305155	-0.0294613
TR29993|c0_g2_i2	probable ATP-dependent DNA helicase HFM1 isoform X1 [Parus major]	0.0128268	-0.0138256	-0.0266243	-0.0138256	0.00166473	-0.0124105	0.000263376	-0.0409796		0.00166473	0.0169905	0.0294097	0.0335258	0.0183757	0.0873138	-0.0409796	-0.0409796	-0.0124105
TR10337|c0_g2_i1	uncharacterized mitochondrial g00810-like	0.0143542	0.314853	0.0695896	-0.0853602	0.11464	0.112304	-0.135843	0.149239		-0.191038	-0.0786718	0.0611351	-0.191038	-0.131683	-0.191038	0.0659723	-0.0236804	0.126266
TR29953|c1_g1_i18	ABC transporter-like family- [Medicago truncatula]	0.0249404	0.047536	0.00198538	0.000827984	0.0340212	0.0203786	-0.0236943	-0.0450504		0.311131	0.285696	0.37327	-0.241971	-0.243341	-0.229692	-0.122389	-0.0838153	-0.109833
TR26195|c0_g1_i7	L-type lectin-domain containing receptor kinase	-0.0587856	0.0368085	0.0910338	0.0677076	-0.0536606	0.109427	0.219358	0.102557		-0.0371289	-0.101777	-0.129817	-0.124434	-0.0846875	-0.197445	-0.00709769	0.0665313	0.101409
TR24434|c0_g1_i5	PREDICTED: uncharacterized protein LOC8260957 isoform X3	-0.0127128	-0.0640981	-0.0087329	0.0356211	-0.0765412	0.0407507	0.228908	0.0420302		0.180928	0.146843	0.0960042	-0.131737	-0.131737	-0.131737	0.0496838	-0.131737	-0.131737
TR28567|c0_g1_i3	argonaute 1, partial	0.112083	0.0559579	0.144963	0.0982549	0.0749098	0.0379615	-0.0338169	0.132579		-0.0287504	-0.147286	-0.0671903	-0.144544	-0.159694	-0.175005	0.0012808	0.0982549	4.19007e-05
TR5282|c0_g1_i5	hybrid sensor histidine kinase response regulator	0.000881276	0.0345283	-0.0120895	-0.0700951	0.109389	0.0741186	0.0425337	0.0995558		0.140624	0.141689	0.0830173	-0.222098	-0.252559	-0.196299	0.0102419	-0.039593	0.0561549
TR15004|c0_g1_i1	pleiotropic drug resistance 1	0.134713	0.0784581	-0.000561853	-0.00702266	0.0600327	0.185461	0.0350935	0.0488634		-0.162772	-0.134203	-0.134203	-0.0187255	-0.0896372	-0.00702266	0.0575581	0.0313152	-0.0773472
TR5655|c0_g2_i3	sulfate transporter, partial	-0.0161943	0.162051	-0.0109338	-0.0161943	0.013795	0.0381071	0.0507402	-0.0109338		0.0304738	-0.0347586	0.00473366	-0.0726197	-0.117142	-0.147125	0.0855356	0.0202328	0.0202328
TR26078|c0_g2_i6	two-pore potassium channel 1 isoform X1 [Ricinus communis]	0.0864437	0.00422893	0.037244	0.131984	0.0361556	0.0328854	0.0339763	0.00422893		0.0990072	-0.0912572	0.0758899	-0.19863	-0.212793	-0.228404	0.0843391	0.157234	-0.0525327
TR26776|c2_g3_i6	poly(A) polymerase [Medicago truncatula]	0.0311141	0.236272	-0.0219367	-0.0294967	0.0383638	-0.0244523	-0.0358271	0.0974021		-0.221059	-0.0822449	0.0311141	-0.161704	-0.147925	-0.221059	0.255063	0.0359513	0.220424
TR29953|c1_g1_i19	ABC transporter-like family- [Medicago truncatula]	-0.0278971	-0.0387581	-0.0303036	-0.0411828	0.0820206	-0.00997523	0.0018502	0.0493459		0.327307	0.300748	0.257012	-0.231576	-0.189281	-0.246887	-0.0460445	-0.0582708	-0.0981061
TR24765|c0_g1_i22	RCC1 and BTB domain-containing 1-like isoform X1 [Cephus cinctus]	-0.00600482	0.0185908	-0.000791821	0.0288228	0.109372	0.0465559	0.166095	0.0972687		0.00180763	-0.0646265	-0.0257231	-0.134268	-0.150051	-0.150051	0.0313695	-0.0497463	0.0813812
TR21921|c0_g1_i1	multi-copper oxidase [Medicago truncatula]	0.0542754	0.0889831	-0.0228525	0.0286105	-0.024131	-0.00129098	0.0124908	0.261534		-0.0331117	-0.0989395	-0.0603945	-0.094904	-0.197898	-0.124763	0.0591126	0.132087	0.021193
TR26847|c0_g1_i11	RNA recognition motif [Medicago truncatula]	0.0890908	-0.0224377	0.122591	0.00895275	0.0766097	0.211417	0.119276	-0.00424455		0.0731869	-0.0470576	0.000568449	-0.119621	-0.148634	-0.148634	-0.0310069	-0.109214	-0.0708423
TR5170|c0_g1_i17	DUF21 domain-containing At2g14520 isoform X1	0.143465	-0.0140333	0.110559	0.00708268	-0.0329253	0.107111	0.0508041	0.0757094		0.128807	-0.0662691	-0.016538	-0.203643	-0.219426	-0.219426	0.0375848	0.0496073	0.0615305
TR21583|c1_g1_i1	SAM-dependent methyltransferase	0.00740065	0.212559	0.0852119	0.0725313	0.0840637	0.210456	0.0373705	0.0146504		-0.0929139	0.115872	0.0432904	-0.170267	-0.200728	-0.200728	-0.0903192	-0.0903192	-0.0381295
TR5486|c0_g2_i14	RFT1 homolog	0.015453	-0.0368642	-0.049538	-0.0243008	0.0448968	0.0045954	-0.0229115	0.0181547		-0.0637519	0.00731746	0.00595707	0.121015	0.00867657	0.103313	-0.0201371	-0.0481243	-0.0637519
TR4470|c0_g1_i13	E3 ubiquitin- ligase rififylin isoform X1 [Parus major]	0.0440831	0.127978	0.0452045	-0.0461871	0.169707	-0.027204	-0.0142965	-0.107172		0.0850055	0.108799	0.199224	-0.133575	-0.232024	-0.177375	-0.0861468	0.0339509	0.0100289
TR5170|c0_g1_i20	CBS domain [Medicago truncatula]	0.0958064	-0.0241192	0.0427556	-0.000617771	0.0540219	0.04024	0.0288653	0.0909529		0.0477737	-0.0307159	-0.00450819	-0.140584	-0.156367	-0.142012	0.063963	-0.00191341	0.0364584
TR921|c1_g3_i3	Brevis radix-like 4 [Ricinus communis]	0.11811	0.15099	-0.0379762	0.0134868	-0.0138991	0.0785819	0.0208664	0.058404		-0.0742072	-0.0873706	-0.142632	-0.0966569	-0.139887	-0.112717	0.129533	0.116963	0.0184107
TR4953|c0_g2_i16	LOG family	-0.0601081	-0.025939	-0.0388046	-0.108607	-0.0178111	0.0881941	-0.0306041	0.0389506		0.339345	0.333004	0.142044	-0.232121	-0.233465	-0.277145	0.119061	-0.0411562	0.00516224
TR24899|c0_g1_i5		0.00294006	0.158923	0.16843	-0.0238766	0.166059	0.140927	-0.0608884	0.0331753		-0.00371752	-0.058114	-0.0875149	-0.116084	-0.116084	-0.0861012	-0.058114	-0.0293003	-0.0306594
TR5170|c0_g1_i9	DUF21 domain-containing At2g14520 isoform X1	0.0223769	-0.0735857	0.232325	0.00887646	0.0880467	0.0514011	0.143013	-0.0567119		-0.0657732	-0.0260694	0.0466041	-0.187649	-0.217632	-0.217632	0.0892134	0.0880467	0.0751497
TR21460|c1_g1_i1		0.0944169	-0.0115738	0.0554228	0.160219	0.102808	0.100416	0.0417713	0.17166		-0.125973	-0.168618	-0.168618	-0.0804759	-0.168618	0.0128031	0.0128031	-0.0271847	-0.00125959
TR28915|c1_g1_i9	abhydrolase domain-containing isoform X2	0.0364864	0.0905093	0.0916136	-0.0558587	0.263132	-0.00304201	-0.00186381	0.0456318		-0.0780355	-0.115772	0.0513185	-0.178281	-0.264663	-0.138896	0.0238159	0.0226585	0.211245
TR28065|c0_g1_i20	intermediate peptidase [Medicago truncatula]	0.0453559	0.0550907	0.043401	-0.0641915	0.115885	0.0657237	-0.000290249	0.0800981		0.20165	-0.00533994	0.190211	-0.292039	-0.320707	-0.335893	0.0714906	0.0609002	0.0886544
TR29719|c1_g4_i15	pentatricopeptide repeat-containing At3g24000, mitochondrial [Ricinus communis]	-0.0239151	-0.0367138	0.00551439	0.00273731	-0.0225	-0.0367138	0.00412652	-0.0225		0.00551439	-0.0367138	-0.0084248	0.0798617	0.0785436	0.0903637	-0.0070248	-0.0210863	-0.0510691
TR25842|c0_g3_i1		0.217164	0.411106	0.0495073	-0.0386236	-0.170458	-0.172723	0.00611475	-0.169327		0.676281	0.10945	0.0944607	-0.520956	-0.520956	-0.520956	0.172364	0.189217	0.188335
TR15778|c0_g1_i1		0.119568	-0.0722393	-0.00287192	0.150919	-0.0430393	0.0436504	-0.0562388	-0.041726		0.311626	0.160079	0.110146	-0.0897758	-0.133873	-0.133873	-0.133873	-0.177917	-0.0105595
TR18359|c0_g1_i1		0.0557497	0.337551	0.145779	-0.284173	0.21812	0.137902	0.165714	-0.088738		0.0389305	0.452793	-0.18864	-0.278306	-0.344194	-0.271297	-0.0928512	-0.170053	0.165714
TR24406|c0_g1_i2	TMV resistance N-like	0.211049	0.000683083	-0.122007	0.0450393	0.343234	0.0868941	0.0774338	0.0904258		-0.0528506	-0.162065	-0.162065	-0.0606631	-0.0750967	0.053508	-0.0910089	-0.117926	-0.0645852
TR24434|c0_g1_i4	PREDICTED: uncharacterized protein LOC8260957 isoform X3	0.0517623	0.0753424	0.14268	-0.0873688	0.117795	-0.112387	0.00728998	0.0201369		0.099754	0.172907	0.0492576	-0.123647	-0.15363	-0.15363	-0.0121974	-0.0121974	-0.0818675
TR18389|c0_g2_i1		-0.0304119	-0.00579189	0.0255985	0.284048	0.15897	0.278045	0.178437	0.0244038		-0.190438	-0.148063	-0.122694	-0.15888	-0.104282	-0.118729	-0.026692	-0.0279309	-0.0155895
TR5288|c0_g2_i5	MADS-box transcription factor 23 isoform X2	-0.00900027	-0.021799	-0.021799	-0.0232281	-0.00758517	0.0190413	-0.021799	-0.021799		-0.00758517	0.00649001	0.00649001	0.0668397	0.0369804	0.0641506	-0.021799	-0.021799	-0.021799
TR26386|c0_g5_i19	ATP-dependent DNA helicase	-0.0512263	-0.0512263	-0.0498112	-0.0121189	-0.035736	-0.00936564	0.00432227	-0.0231847		0.0472708	0.0339862	0.032651	0.0525506	0.0915447	0.10304	-0.064025	-0.034336	-0.034336
TR18365|c0_g1_i5	PREDICTED: uncharacterized protein LOC107261594	-0.0512308	0.0235072	0.163131	0.0272375	0.108716	0.129689	0.0539976	0.14522		0.560687	0.220465	0.112233	-0.316036	-0.294923	-0.32077	-0.261545	-0.0365542	-0.263822
TR24765|c0_g1_i2	[Nematostella vectensis]	0.0843746	0.11778	0.0726738	0.0608774	-0.000832177	0.124596	0.125729	0.139254		0.00533583	-0.0979856	-0.0460378	-0.223637	-0.223637	-0.223637	0.0465932	0.082042	-0.0434889
TR5655|c0_g2_i8	sulfate transporter, partial	-0.0156904	0.0818956	-0.078131	0.115034	0.0132434	0.0119407	0.135515	-0.0656998		0.0300718	-0.00906342	0.00278901	-0.104732	-0.134715	-0.104732	-0.00642112	0.0197391	0.108955
TR28639|c0_g1_i20	heparan-alpha-glucosaminide N-acetyltransferase [Medicago truncatula]	0.234359	0.0522938	0.126548	0.0100253	0.224475	0.12944	0.2045	0.106139		0.056352	-0.138611	-0.018502	-0.140932	-0.310857	-0.312164	-0.0773068	-0.0324412	-0.11332
TR25502|c0_g2_i10		0.016377	-0.0209937	0.0604916	0.00314114	-0.0455392	0.0321013	0.00712465	-0.0318513		-0.0579704	-0.0859848	-0.100199	0.12301	0.0424898	0.143663	-0.0277701	0.012419	-0.0705096
TR24919|c0_g1_i8		-0.0328035	-0.0599576	-0.0599576	-0.0599576	-0.0173132	-0.0313884	-0.0187146	-0.0599576		-0.0456023	-0.0173132	-0.0173132	0.177606	0.0827826	0.0957917	0.0268262	0.0118051	0.0254671
TR9631|c0_g1_i1		0.0630478	-0.0429429	0.0116486	0.117317	0.308949	0.126551	-0.00212121	0.0116486		-0.199987	-0.199987	-0.199987	-0.0690557	-0.0429429	-0.199987	0.129998	0.0821566	0.105692
TR24899|c0_g1_i6		0.0611324	0.132543	0.0433524	-0.0394856	0.12773	0.102195	0.0661723	0.042074		-0.0327346	-0.0599304	0.00581047	-0.10171	-0.131693	-0.131693	-0.00339965	0.0227605	-0.103124
TR27546|c0_g2_i1		0.0441522	-0.0226291	0.00876131	0.1691	0.109093	0.005174	0.0289226	0.185042		0.0371431	0.0967861	-0.0990729	-0.263859	-0.263859	-0.205889	0.00637077	0.0534449	0.111319
TR24765|c0_g1_i29	RCC1 and BTB domain-containing 1-like isoform X1 [Cephus cinctus]	0.0107503	-0.000467287	0.0667607	0.100986	0.0880992	0.109127	0.143505	0.0655659		-0.0282609	0.0107503	-0.0410735	-0.190077	-0.191505	-0.20586	0.0762834	0.0511508	-0.0657356
TR24261|c0_g1_i3	myb transcription factor [Medicago truncatula]	-0.0108548	0.132103	-0.0873887	0.107948	0.152644	0.0177143	0.120076	0.12227		-0.020505	-0.0572791	0.014174	-0.214534	-0.273889	-0.215919	0.125555	0.0560954	0.0317895
TR25862|c0_g1_i3	receptor-like cytosolic serine threonine- kinase RBK2 isoform X2	0.140986	0.0543264	0.242235	0.0988161	0.0235279	0.0720797	0.162592	0.18484		-0.277354	-0.304047	-0.265502	-0.165441	-0.167891	-0.182675	0.155752	0.0937128	0.134042
TR5759|c3_g1_i7		-0.0455565	-0.034782	0.0993998	0.204987	0.0677562	0.0241117	0.179306	-0.00188351		0.194952	0.295708	-0.02622	-0.185116	-0.331702	-0.319882	-0.050974	-0.00713924	-0.0629648
TR21521|c0_g3_i8	nudix family hydrolase [Medicago truncatula]	-0.0741395	0.110395	0.0945613	0.0255797	-0.0320834	0.0673632	0.104326	0.0573444		-0.0700156	-0.00296376	-0.0441674	-0.141778	-0.141778	-0.141778	0.0255797	-0.000345439	0.163901
TR29953|c1_g1_i3	ABC transporter-like family- [Medicago truncatula]	0.0451536	-0.00776429	-0.0425857	-0.0543821	0.0670961	0.0318261	-0.0461145	0.0462587		0.389677	0.392287	0.323765	-0.279541	-0.279541	-0.265762	-0.106235	-0.132253	-0.0818856
TR3406|c0_g1_i1	E3 ubiquitin- ligase UPL6 isoform X2	0.27988	0.364298	0.0157961	0.267839	0.0220824	0.017595	0.046076	0.0843414		-0.0178941	-0.153004	-0.157057	-0.0151329	-0.417658	-0.444648	0.225663	-0.233088	0.114912
TR29719|c1_g4_i17	pentatricopeptide repeat-containing At3g24000, mitochondrial [Ricinus communis]	-0.0223118	-0.0494658	-0.0208967	-0.0223118	-0.00682148	-0.0351105	-0.00822284	-0.0351105		-0.0208967	-0.00682148	-0.0351105	0.0535282	0.107578	0.106283	0.0222969	-0.0351105	0.00850425
TR26871|c1_g2_i7	argonaute 1, partial	0.0251326	0.0251326	0.150557	0.0702205	0.0910319	0.0289442	0.0541008	0.103135		-0.0997045	-0.0708634	-0.0858987	-0.0817826	-0.126305	-0.156288	-0.0148553	0.0763727	0.0110699
TR29262|c1_g1_i8	receptor-like kinase [Medicago truncatula]	0.0449054	0.056512	0.0668787	0.00951452	0.00831974	0.00592721	0.0296758	0.0771715		0.0142838	0.0273185	0.0249573	-0.203751	-0.148073	-0.189971	0.0668787	0.0668787	0.0425728
TR11406|c0_g1_i1	[Nematostella vectensis]	-0.125411	0.360015	0.077891	0.0480444	0.251834	-0.193937	-0.215963	-0.124315		0.0977645	0.128451	0.114584	-0.362137	-0.247854	-0.351832	0.182627	0.0175673	0.342671
TR7947|c0_g1_i1		-0.115862	-0.102746	0.128386	0.00295618	0.340092	-0.246793	0.300164	-0.246793		0.549805	0.125045	0.219965	-0.246793	-0.246793	-0.246793	-0.10536	-0.10536	-0.00312345
TR5096|c3_g1_i12	auxin efflux carrier family [Medicago truncatula]	-0.0155693	0.0457768	0.0268849	0.124898	0.0395069	0.0742724	0.0864883	0.0141514		-0.116971	-0.00645891	-0.116971	-0.0851103	-0.0728319	-0.086481	0.0730451	-0.00516211	0.0205322
TR28565|c0_g1_i8	methyl- -binding domain-containing 13 isoform X1	-0.0721585	-0.108884	0.0684028	0.0893963	-0.0930297	-0.00633998	0.155036	-0.0669876		0.175905	0.0625166	-0.0631215	-0.153402	-0.168552	-0.0721585	-0.00757782	0.136104	0.124851
TR19581|c0_g1_i1		0.173746	0.114449	-0.364024	-0.0754475	0.199914	0.39978	0.350793	-0.365303		0.532006	0.183396	-0.215988	-0.53907	-0.342463	-0.370428	0.488792	-0.197653	0.0275017
TR26611|c0_g1_i7	pectinesterase pectinesterase inhibitor [Medicago truncatula]	-0.0219956	0.0643729	0.0454809	-0.0233246	0.1063	-0.046108	0.117198	0.0199005		0.112365	0.0121371	-0.14102	-0.111037	-0.14102	-0.0830496	0.0134339	-0.0140468	0.0904128
TR5283|c1_g1_i5	glycoside hydrolase family 1 [Medicago truncatula]	-0.0210073	0.0827764	-0.00235954	0.112738	0.0209201	0.207628	0.0557434	0.103585		-0.100749	0.0402368	-0.128789	-0.110035	-0.153265	-0.16843	-0.0590419	0.115017	0.0050326
TR29398|c0_g1_i21	glycoside hydrolase family 1 [Medicago truncatula]	0.0129725	0.0386439	0.0563459	0.0360972	0.116646	0.0538303	-0.0210982	-0.0197728		-0.0573521	0.0487859	-0.0317454	-0.0834215	-0.112794	-0.0848067	0.0386439	0.0116769	-0.00265251
TR5607|c2_g2_i2	serine threonine- kinase EDR1	0.0338939	0.0122673	0.0563139	-0.0343505	0.0651852	0.01799	0.0640792	0.0327637		-0.0898921	-0.0642706	-0.128566	-0.187934	-0.161821	-0.190571	0.178875	0.177853	0.218183
TR26144|c1_g1_i4	sucrose non-fermenting-like kinase 2 family [Medicago truncatula]	0.00334043	-0.0206314	-0.039842	0.0476966	-0.0411319	0.0549585	-0.00418669	-0.173483		0.0871922	0.258428	0.12103	-0.0437151	-0.142697	-0.144082	-0.0206314	0.0669811	-0.00922668
TR28065|c0_g1_i27	intermediate peptidase [Medicago truncatula]	-0.0667619	-0.0868806	0.157732	0.0268732	0.15503	0.0406039	0.0425548	-0.0130932		0.256848	0.135055	0.130476	-0.32392	-0.313901	-0.341622	0.14235	0.0249009	0.0337549
TR10053|c0_g1_i1	germin family [Medicago truncatula]	0.0866534	-0.0874348	0.028142	-0.101738	-0.0965206	0.0364778	0.0716672	-0.0952191		0.0809079	0.267495	0.201248	-0.169973	-0.244478	-0.171344	0.0257514	0.0376647	0.1307
TR47602|c0_g1_i1		-0.244194	0.0339666	0.0795377	0.134549	0.412796	0.162044	0.26566	0.318202		0.274084	-0.120335	-0.0354723	-0.148205	-0.599335	-0.485931	-0.230226	-0.00542401	0.188283
TR10650|c0_g1_i1		0.00951585	0.145259	0.139027	-0.00306421	0.424269	0.0708215	0.104261	0.218015		-0.154302	-0.219534	-0.116533	-0.301918	-0.245117	-0.15048	0.133813	-0.0748901	0.0208578
TR24853|c0_g2_i1	O-glycosyl hydrolase family 17 [Medicago truncatula]	0.327944	0.0510258	-0.108932	-0.0352066	-0.0682519	0.0311946	0.225866	-0.0286874		-0.0131605	-0.0655803	-0.107557	-0.147964	-0.133902	-0.147964	0.0669402	0.139357	0.0148786
TR1007|c0_g2_i1	glutathione-regulated potassium-efflux system kefB [Medicago truncatula]	-0.0670789	0.459071	0.104039	0.0365534	0.307596	0.0962105	0.0191768	-0.139179		-0.0788481	0.0927173	0.00530907	-0.280383	-0.344051	-0.461107	0.22863	0.0347341	-0.0133911
TR21905|c0_g1_i2	microtubule associated , MAP65 ASE1 family [Medicago truncatula]	-0.0631619	-0.0117963	-0.00662994	-0.0888646	0.0302827	0.0527278	0.0290254	0.0176606		0.0601326	0.191805	0.0833334	-0.0943345	-0.0538067	-0.11087	0.0881706	-0.0551395	-0.0685351
TR5282|c0_g1_i10	hybrid sensor histidine kinase response regulator	0.0150377	0.0996645	0.0479179	0.0127423	0.0898982	0.107215	0.0668497	0.0355342		0.0877189	0.205962	0.0635268	-0.227953	-0.256739	-0.22931	0.0377937	-0.0834334	-0.0724251
TR4770|c0_g1_i1		-0.0216932	-0.0735648	0.121164	0.233274	0.0335489	-0.0721756	0.142859	0.0218881		-0.127371	-0.127371	-0.0297605	-0.0243773	-0.127371	-0.127371	0.0270823	0.178307	-0.0270664
TR29953|c1_g1_i7	ABC transporter-like family- [Medicago truncatula]	0.0766096	-0.127315	-0.0586653	-0.00550733	0.174188	0.0130128	-0.0729174	0.0264446		0.226968	0.250052	0.256284	-0.220875	-0.134092	-0.147741	-0.12057	-0.134092	-0.00178424
TR29398|c0_g1_i17	glycoside hydrolase family 1 [Medicago truncatula]	0.0678796	0.056662	0.0629048	0.0541574	0.0616584	0.023757	0.023757	0.0250366		-0.036364	-0.0907604	0.00312834	-0.0893752	-0.0893752	-0.0484256	0.00572311	-0.0217576	-0.00860626
TR5170|c0_g1_i21	DUF21 domain-containing At2g14520 isoform X1	0.0830861	0.0596872	0.0794166	0.0695856	0.0658817	0.0283094	0.0769652	-0.00766353		0.0472178	-0.128354	-0.0593121	-0.11148	-0.156923	-0.142568	0.0757379	-0.0154901	0.0359025
TR29719|c1_g4_i21	pentatricopeptide repeat-containing At3g24000, mitochondrial [Ricinus communis]	-0.0409389	-0.0552942	0.0137205	-0.0552942	-9.85004e-05	-0.026725	-0.0140512	-0.026725		-0.0126498	-0.0409389	-0.026725	0.0610706	0.0597391	0.0861386	0.0450108	-0.0112498	0.0450108
TR923|c0_g1_i2	homeobox associated leucine zipper [Medicago truncatula]	0.182469	0.0845691	0.00116578	0.339941	-0.165092	-0.0482503	-0.117705	0.0973082		0.168452	0.0543996	0.0390749	-0.180386	-0.208853	-0.351593	-0.170172	0.206185	0.0684854
TR26386|c0_g5_i12	ATP-dependent DNA helicase	-0.0297499	-0.0171864	-0.00197819	-0.0171864	-0.0157972	0.0239188	0.0117097	-0.0424237		0.0413737	0.0413737	0.0130714	0.0320011	0.0306572	0.0704399	-0.0269485	-0.0566376	-0.0566376
TR29398|c0_g1_i3	glycoside hydrolase family 1 [Medicago truncatula]	-0.0528737	0.0609082	0.0911228	0.0222278	0.0274455	0.088629	0.0274455	0.126808		-0.106157	-0.0487497	0.0442739	-0.0905295	-0.0764681	-0.120512	0.0468455	-0.0202075	-0.0202075
TR27261|c1_g2_i5	acetyl- synthetase	-0.0542877	0.0392725	-0.0257185	-0.0271336	0.0284149	-0.0542877	0.000907992	0.000907992		-0.0542877	-0.0542877	-0.0542877	0.0620771	0.193032	0.0740057	-0.0243048	-0.0243048	-0.0257185
TR5486|c0_g2_i15	RFT1 homolog	-0.0588063	0.0197177	-0.043316	-0.00598499	0.0237345	-0.00325778	0.0357182	0.0103015		-0.0573912	-0.0141977	-0.0018961	0.0992719	0.149154	0.000823401	-0.0559775	-0.0559775	-0.041916
TR27848|c3_g1_i7	PREDICTED: uncharacterized protein LOC8263283 isoform X3	0.0936	0.0108265	0.096772	0.00745967	0.184856	0.102043	0.212412	0.0744206		0.0175367	-0.074606	0.00408494	-0.222255	-0.196142	-0.211753	-0.120525	0.034177	-0.0129081
TR26830|c1_g2_i22	Hydroxymethylglutaryl- lyase	0.0356048	-0.0703859	0.0794159	0.034402	0.0665294	-0.00586183	0.100258	0.0910318		-0.115063	-0.0485557	-0.0755708	-0.139288	-0.154295	-0.127125	0.148861	0.0547136	0.125329
TR29953|c1_g1_i10	ABC transporter-like family- [Medicago truncatula]	-0.0108351	-0.0319652	-0.0225358	0.020291	0.042922	0.0180082	-0.0260646	0.021431		0.337421	0.263228	0.440736	-0.230705	-0.259491	-0.288864	-0.112203	-0.0739593	-0.087414
TR28639|c0_g5_i1		0.324382	0.243277	-0.0201641	0.0286641	0.285388	0.206177	-0.242421	0.165953		0.125311	-0.253863	0.282091	-0.532878	-0.322483	-0.315472	0.0128362	-0.0988	0.112
TR29719|c1_g4_i9	pentatricopeptide repeat-containing At3g24000, mitochondrial [Ricinus communis]	-0.0393049	-0.0265061	0.0153545	-0.0265061	-0.0393049	-0.0536602	-0.0393049	-0.025091		0.00292336	-0.0110158	-0.0110158	-0.862705	-0.716265	-0.646645	0.0331236	0.0043099	-0.00961583
TR29437|c1_g1_i14	raffinose synthase Sip1	-0.0643687	-0.05157	-0.0501549	0.0134834	0.00397856	-0.037481	-0.0501549	0.00397856		-0.0360797	-0.00696136	-0.0083347	0.0924828	0.0508887	0.0495694	-0.00696136	0.0627088	0.0349765
TR5283|c1_g1_i17	glycoside hydrolase family 1 [Medicago truncatula]	0.1133	0.0226549	0.0300218	0.00905027	0.155451	0.12022	0.0397863	0.00531755		-0.0806666	-0.0806666	-0.0160189	-0.103324	-0.0912845	-0.148348	0.0506929	0.0127734	-0.0389598
TR5096|c3_g1_i10	auxin efflux carrier family [Medicago truncatula]	0.0989079	-0.0210177	0.00894449	0.0621024	0.128878	0.127691	0.0319667	0.106158		-0.096682	-0.0678409	-0.0828762	-0.123283	-0.0664818	-0.109221	-0.0249721	-0.0118328	0.0395599
TR915|c2_g1_i1	nuclear transcription factor Y subunit A-3 isoform X1 [Ricinus communis]	-0.0276541	0.188859	-0.0212507	0.142841	-0.0225291	0.163225	0.108215	-0.0470368		-0.110871	-0.0174222	0.0314449	-0.136941	-0.196296	-0.138326	0.0607145	-0.109512	0.13254
TR24991|c1_g1_i25	haloacid dehalogenase-like hydrolase domain-containing 3 isoform X1	0.0758143	0.037446	0.0280298	0.0239754	0.000782636	-0.0130364	0.0280298	0.0414628		-0.068232	-0.068232	-0.0396629	0.0199096	0.0745081	-0.0241877	-0.068232	-0.0241877	-0.0241877
TR20252|c0_g1_i1		0.0163585	0.180027	0.0343392	-0.201122	0.468065	-0.302003	-0.582959	0.378294		0.0915014	-0.187896	0.434963	-0.319925	-0.425916	-0.441526	0.378294	0.398893	0.0806131
TR27312|c0_g1_i14	glycoside hydrolase family 79 amino-terminal domain [Medicago truncatula]	-0.0058402	-0.088055	0.0488412	-0.070353	0.276863	0.0629459	0.113192	0.163617		0.194147	0.140051	0.105425	-0.262998	-0.292196	-0.333827	0.076914	-0.0528655	-0.0758615
TR26642|c0_g1_i2	disheveled-associated activator of morphogenesis 1 isoform X3 [Cephus cinctus]	-0.0867811	0.0572653	-0.00407853	-0.00680574	0.00948073	0.00813053	0.00948073	-0.0441368		-0.0724258	-0.0724258	-0.0301976	0.112342	0.0959112	0.0818609	-0.0288111	2.64737e-06	-0.0288111
TR10896|c0_g2_i1		0.0911449	-0.0781841	-0.0346028	0.00770052	-0.0359043	0.0610249	-0.0489841	-0.0876003		0.241597	0.22213	0.13922	-0.138419	-0.183862	-0.183862	-0.0294085	0.0227811	0.0352289
TR23854|c0_g1_i5	4-coumarate-- ligase 1-like isoform X2 [Cephus cinctus]	0.0159353	-0.144061	0.0924388	0.045241	0.111747	0.097828	0.0891956	0.0596737		-0.0362369	-0.0588446	0.0204828	-0.167144	-0.168438	-0.252347	0.0508092	0.159946	0.0837739
TR26871|c1_g2_i12	argonaute 1, partial	0.00717993	0.0201773	0.159444	0.10192	0.0859381	0.0356211	0.0483658	0.0240537		-0.0514418	-0.0788964	0.0534324	-0.106884	-0.136866	-0.106884	-0.0231659	0.00456635	-0.0365615
TR28915|c1_g1_i20	abhydrolase domain-containing isoform X2	-0.0809603	0.141973	0.0225249	-0.0349988	0.0664917	0.221909	0.0755796	-0.0264657		-0.0834869	-0.069645	0.0142775	-0.170792	-0.103861	-0.215816	0.18039	0.0676308	-0.00475254
TR28065|c0_g1_i1	intermediate peptidase [Medicago truncatula]	0.0206273	-0.00754341	-0.0126323	-0.0901251	0.034509	0.0696033	0.0811142	0.0744107		0.196738	0.163736	0.16734	-0.314312	-0.29063	-0.293104	-0.00551287	0.0647798	0.141001
TR22604|c0_g1_i5	pleiotropic drug resistance 1	-0.00716807	0.0190009	-0.00439099	0.00528693	-0.00577886	-0.0324054	-0.0466192	0.00804016		-0.0183302	-0.0183302	-0.0324054	0.0271671	0.121718	0.0804583	-0.0466192	-0.00300445	-0.0466192
TR28544|c0_g1_i1		0.232164	0.352338	0.361533	0.0889348	0.185293	0.0336351	0.14326	0.103257		0.0197629	-0.207478	-0.292902	-0.204761	-0.292902	-0.206118	-0.0358916	-0.292902	0.0127765
TR16279|c0_g1_i1		-0.0516226	-0.0280425	0.0614464	0.113707	0.060289	0.344206	0.13695	0.0614464		-0.257015	-0.214371	-0.132687	-0.0317401	-0.127402	-0.128722	0.0614464	0.060289	0.0718214
TR26847|c0_g1_i4	RNA recognition motif [Medicago truncatula]	0.159938	0.0627692	0.0721986	-0.045238	0.0815668	0.0674916	0.0920338	0.149954		-0.0199712	0.0908746	-0.0722531	-0.178669	-0.164757	-0.0958185	-0.0174687	-0.0439641	-0.138687
TR4945|c0_g1_i24	probable glycosyltransferase At5g03795	0.0377494	0.0846216	0.00937572	0.0595721	0.0691661	0.0667736	-0.0170273	0.0571636		-0.0246606	-0.0361869	-0.0374733	-0.127754	-0.100609	-0.129125	0.0547511	0.0168315	0.0168315
TR11398|c0_g1_i1		-0.0200116	0.175358	0.152763	0.12865	0.151624	0.0803795	0.0934896	0.0476859		-0.188654	-0.146009	-0.188654	-0.188654	-0.0736204	-0.115519	0.0562334	0.0562334	-0.0212957
TR5170|c0_g1_i31	[Nematostella vectensis]	0.0944939	0.0154551	0.172742	0.0362313	0.0804416	0.0313696	-0.0282852	0.0105228		-0.0616586	0.0166856	-0.0232186	-0.213517	-0.213517	-0.199162	0.151615	0.150495	-0.020692
TR26195|c0_g1_i2	LRR receptor-like kinase [Medicago truncatula]	0.0728484	-0.0539441	0.160311	0.0150622	0.126183	-0.0376281	0.113876	-0.0476469		0.0306202	-0.0678955	-0.0190284	-0.216787	-0.104029	-0.173635	0.0957852	0.0353737	0.0705346
TR21377|c0_g1_i1	cell cycle kinase [Neurospora crassa OR74A]	-0.0542553	-0.0271012	-0.0256861	-0.0271012	-0.0542553	-0.0256861	-0.0256861	-0.0256861		-0.0399	0.0175074	0.0161341	0.116952	0.0884849	0.141092	-0.0542553	-0.0242724	0.0037148
TR28409|c5_g2_i1		0.0339206	0.0229772	0.134506	-0.112575	0.197506	0.0733507	0.0156352	0.0650763		-0.14649	-0.175609	-0.147864	-0.115259	-0.131469	-0.145118	0.309818	-0.0241658	0.145759
TR24758|c0_g3_i4	MID1-complementing activity [Medicago truncatula]	-0.0184419	-0.0303487	0.169089	0.100376	0.0734318	0.11966	-0.0666702	-0.0396779		-0.0639481	-0.0639481	-0.149373	0.00896422	0.0857415	0.108845	-0.11939	-0.11939	0.00508079
TR29609|c4_g2_i5	Erythronolide synthase%2C modules 1 and 2 [Legionella pneumophila]	-0.0312388	0.0306157	0.0347853	-0.0443742	0.0222401	-0.0766208	-0.0106826	-0.0399825		0.360456	0.388422	0.331936	-0.277805	-0.25345	-0.240794	-0.0598516	-0.0377916	-0.0958645
TR18584|c0_g4_i1		-0.0511682	-0.0746696	0.123067	0.110387	0.121919	0.23775	0.0633125	0.0171229		-0.0945509	-0.0537606	-0.0958861	-0.062871	-0.162873	-0.133783	-0.135155	0.191433	-0.000274173
TR18365|c0_g1_i4	PREDICTED: uncharacterized protein LOC107261594	-0.0505247	-0.0984194	0.0517563	0.0224661	0.282966	0.117623	0.0835333	0.0804638		0.52459	0.628598	0.292282	-0.397913	-0.305673	-0.394706	-0.352611	-0.192747	-0.291686
TR21521|c0_g3_i4	nudix family hydrolase [Medicago truncatula]	0.0342718	-0.0252945	0.147646	-0.0395981	0.0770849	0.198391	0.232339	0.213821		-0.125755	-0.124368	-0.125755	-0.182338	-0.182338	-0.182338	0.0117488	0.0746724	-0.00219038
TR29081|c0_g1_i1		0.145049	0.100798	-0.0898215	0.142753	-0.186083	0.150771	-0.0135958	0.154194		-0.021297	-0.00720935	0.215547	-0.186083	-0.186083	-0.186083	-0.00466267	-0.0857784	0.0575858
TR18324|c0_g2_i2	nucleotide sugar transporter family [Medicago truncatula]	-0.0318296	0.0265674	0.081545	0.100926	0.124512	0.00857096	0.0560714	0.081545		0.0642255	-0.163015	-0.0836534	-0.24844	-0.105699	-0.161656	0.18452	0.00857096	0.0572391
TR767|c0_g2_i1		0.321472	0.189822	-0.0509978	0.361588	0.0967125	0.0160051	-0.139379	-0.0509978		0.181507	-0.0571343	0.0124934	-0.287337	-0.200554	-0.131588	-0.0546766	-0.200554	-0.00638102
TR17631|c0_g1_i1	PREDICTED: uncharacterized protein LOC8265452	0.16541	0.104192	0.0159749	-0.0520838	0.276675	0.0686505	0.0482668	0.07202		-0.290871	-0.219108	-0.166542	-0.0533069	-0.14813	0.00426462	0.267887	-0.03386	-0.0594382
TR28133|c0_g2_i4	Retrovirus-related Pol poly from transposon	0.0349812	0.0591645	0.102679	-0.0159658	0.0654618	0.22586	0.0388266	0.0155985		-0.0618982	-0.0910165	-0.0910165	-0.117878	-0.119306	-0.119306	0.0729823	-0.0199604	0.0207927
TR4089|c1_g1_i3	seven transmembrane MLO family [Medicago truncatula]	-0.0413846	0.0215793	0.0645725	-0.0548553	0.0138575	-0.0521511	0.0381695	0.100257		-0.0753001	-0.0214116	-0.104418	-0.10162	-0.132707	-0.11708	0.206825	0.109948	0.145719
TR26253|c0_g1_i2	PREDICTED: LOW QUALITY PROTEIN: uncharacterized protein LOC8282388	-0.121173	-0.0706834	0.0547415	0.0652001	0.0881734	-0.00721695	0.0870334	-0.0911838		0.118618	0.186189	0.193623	-0.135739	-0.222121	-0.194134	0.101784	-0.058017	0.00490661
TR29953|c1_g1_i20	ABC transporter-like family- [Medicago truncatula]	-0.0607014	-0.0110835	0.0193972	-0.0875181	0.0430791	0.0651616	-0.0970229	0.0319098		0.121277	0.122447	0.166239	-0.12037	-0.149743	-0.121755	0.0651616	0.000422373	0.0130999
TR17600|c0_g1_i1		0.166868	-0.0902413	0.203023	0.191396	0.101073	0.0461868	0.120618	0.191396		-0.251471	-0.21105	-0.186824	-0.126161	-0.19443	-0.23569	-0.0345677	0.149948	0.159925
TR29953|c1_g1_i13	ABC transporter C family member 5	0.012848	0.0257408	-0.0601987	0.012848	0.0180189	-0.101658	-0.101658	-0.100257		0.205331	0.183636	0.109272	-0.0265365	-0.0988569	-0.0988569	0.0115523	0.0115523	-0.00277705
TR4332|c0_g1_i10	DNA topoisomerase 2	-0.0461965	-0.0195441	-0.00433589	-0.0461965	0.0496534	-0.00433589	-0.0447814	0.00935202		-0.0447814	-0.0447814	-0.0307062	0.138285	0.0836931	0.10807	-0.0293062	-0.0293062	-0.0447814
TR18379|c0_g1_i1		0.0874701	-0.0853044	0.0305677	-0.111206	0.130103	0.159648	-0.0200583	0.0976819		0.16073	0.128997	0.147684	-0.0827396	-0.209902	-0.209902	-0.140246	0.00306422	-0.0865885
TR10436|c0_g1_i1		0.292847	-0.147789	0.460606	0.279509	0.0463566	-0.167138	-0.0843381	-0.0603971		0.271446	-0.169575	0.3645	-0.412025	-0.269285	-0.412025	0.0421505	0.145752	-0.180593
TR4974|c4_g1_i4	uncharacterized mitochondrial g00810-like	0.0366399	-0.00797095	-0.0103575	-0.0441911	0.225958	0.0877443	0.0888596	0.186908		-0.157327	-0.116905	-0.198914	-0.223623	-0.167945	-0.209843	0.149981	0.159567	0.201418
TR28047|c0_g1_i11	CBL-interacting kinase [Medicago truncatula]	-0.0196556	0.0526005	0.0567402	0.106511	0.104513	0.110499	0.0731814	0.0752234		0.0546719	0.00304747	0.0629276	-0.308194	-0.309525	-0.309525	0.0731814	0.0823478	0.0914564
TR25036|c0_g1_i1		0.0742274	0.0981993	0.00250167	0.0105018	0.140127	0.126695	0.0906722	0.0420662		-0.0928379	-0.078624	-0.078624	-0.0478379	-0.0772103	-0.0631489	-0.0631489	-0.0204094	-0.0631489
TR11922|c0_g1_i1		0.0420213	0.144428	0.168933	0.0909309	0.166907	-0.0610721	0.0298092	-0.192769		0.0286938	-0.004032	-0.139141	-0.267523	-0.184985	-0.342028	0.266781	0.174995	0.0780497
TR16769|c0_g1_i1		0.00588194	-0.0176981	0.205588	-0.0202028	0.149861	0.0685129	0.180722	-0.0621704		-0.137666	-0.0842762	-0.180446	-0.0114554	0.0626075	-0.0673414	-0.10939	-0.0164474	0.03392
TR26871|c1_g2_i2	argonaute 1, partial	0.0482963	-0.000482771	0.0305163	-0.0135983	0.0658597	0.0151	0.159982	0.126897		-0.0727665	-0.0321626	-0.0604649	-0.0700237	-0.0851739	-0.100485	0.0368915	-0.0175563	-0.0308286
TR26844|c3_g1_i21	formyltetrahydrofolate deformylase	-0.0276525	0.0293503	0.127255	0.0593114	0.104224	0.0796952	0.00231729	0.158467		-0.00243624	0.115237	0.0200048	-0.148895	-0.178176	-0.179521	-0.0349389	-0.125372	0.00113038
TR24681|c0_g1_i2	INVOLVED IN DE NOVO 2 isoform X2	0.0042164	0.00551087	0.109095	0.0042164	0.0835815	0.0823552	0.0209547	0.0601024		-0.137178	-0.151533	-0.137178	0.13653	-0.00879266	0.0823552	-0.0232394	-0.0512279	-0.0797702
TR3012|c0_g2_i1		-0.12867	-0.116334	0.0763116	0.0655228	0.463616	0.248358	0.108202	-0.127294		-0.0574944	0.0703278	0.00657895	-0.121803	-0.123174	0.011584	-0.196309	-0.0548761	-0.124546
TR23854|c0_g1_i1	[Nematostella vectensis]	0.103171	-0.0111813	0.00336001	0.0905797	0.127081	0.075913	-0.0311534	0.0521318		-0.0632621	0.0441168	0.0601025	-0.278816	-0.268798	-0.309297	0.169145	0.158048	0.0788583
TR22960|c0_g1_i2		0.0714423	0.0346918	0.077685	0.00878991	0.194886	-0.0122717	0.0888543	0.0153091		-0.0485256	-0.00829916	-0.00962213	-0.13395	-0.13395	-0.13395	-0.0759802	0.0851408	-0.0202498
TR5283|c1_g1_i19	glycoside hydrolase family 1 [Medicago truncatula]	-0.00243568	0.0573737	0.0767716	0.0549305	-0.0229361	0.175665	0.0500317	0.0152663		-0.0848978	-0.0177836	-0.0463528	-0.168073	-0.0542436	-0.139812	0.0102307	0.0610307	0.0352347
TR28668|c2_g1_i16	(6-4)DNA photolyase isoform X1	-0.0325051	0.0273043	-0.0274251	0.188796	0.091753	0.122929	0.10222	0.0101146		-0.0882746	0.00268437	-0.0764222	-0.213926	-0.213926	-0.127142	-0.0325051	0.127491	0.138833
TR455|c0_g1_i1	very-long-chain 3-oxoacyl- reductase-like [Neodiprion lecontei]	-0.0596512	-0.0361731	0.155453	-0.0727288	0.113033	-0.0763161	-0.0292036	-0.133714		-0.0199629	0.0822569	0.0562812	-0.214418	-0.162657	-0.203917	0.182722	0.0639059	0.35509
TR28403|c2_g2_i5	transmembrane , [Medicago truncatula]	0.0364446	0.0708951	0.0579243	0.0352418	0.113688	0.0304208	0.0195142	0.0567393		-0.0224491	-0.0350272	-0.036291	-0.0682528	-0.167235	-0.16862	0.0304208	-0.0325028	0.0790889
TR28241|c2_g1_i2		0.0362554	0.136512	0.22836	0.102829	0.178274	-0.0645168	-0.133399	-0.00543752		0.00233385	0.0264891	-0.12733	-0.248572	-0.335459	-0.34952	0.169427	0.13752	0.246235
TR28915|c1_g1_i18	abhydrolase domain-containing isoform X2	0.0999646	0.121291	0.0044899	-0.0303595	0.251753	0.066273	0.0238705	0.144391		-0.226536	-0.121354	-0.135196	-0.20913	-0.182755	-0.197201	0.0507956	0.201576	0.138128
TR26830|c1_g2_i6	Hydroxymethylglutaryl- lyase	0.0655813	0.032577	0.0181979	0.0073187	0.0397132	0.0491735	0.0157874	0.0169931		-0.103616	-0.0635561	-0.0648311	-0.154288	-0.127397	-0.155646	0.179803	0.13386	0.110329
TR5767|c0_g1_i9	DUF2358 family [Medicago truncatula]	0.0947709	-0.163306	0.0786602	0.135057	0.0995692	0.109118	-0.198211	0.0367448		0.155938	0.299779	0.227095	-0.392259	-0.327494	-0.49581	0.244529	0.0359106	0.0599078
TR25861|c0_g1_i2	mitochondrial ubiquitin ligase activator of NFKB 1	-0.0142048	-0.0855717	0.0757709	0.0951516	0.161545	0.0723236	0.403883	-0.0178742		0.0940187	-0.0626511	-0.102355	-0.110167	-0.194858	-0.153909	0.0279295	-0.153909	-0.0351227
TR25266|c0_g4_i7	plant F12P19-7 [Medicago truncatula]	0.0440802	0.022773	0.306001	0.31894	0.0540643	0.134683	0.0639797	-8.88737e-07		-0.273402	-0.151112	-0.273402	0.0317828	-0.147293	-0.109656	-8.88737e-07	0.101905	-0.123342
TR23541|c0_g1_i6	carboxy-terminal domain cyclin [Medicago truncatula]	-0.143266	-0.0156518	0.210008	0.0980628	-0.0491146	0.0244954	0.0257321	0.109773		-0.0847059	-0.0309998	-0.0595689	0.0538891	0.0380419	0.0743532	-0.0556396	-0.0700996	-0.12531
TR44129|c0_g1_i1		0.243264	0.0795913	0.0989891	0.0172352	0.0611658	0.129965	0.232326	0.0248618		-0.118994	-0.118994	-0.0506075	-0.116196	-0.161639	-0.161639	-0.0898761	-0.0479383	-0.0215146
TR27720|c2_g1_i8	RNA polymerase II second largest subunit, partial	0.141263	0.175183	0.0420658	-0.0267397	0.102885	0.0407975	-0.0227562	-0.144435		-0.0187836	0.0471279	0.143628	-0.144435	-0.0713	-0.144435	-0.0161413	-0.0174619	-0.0864647
TR31820|c0_g1_i1		-0.0812113	-0.0475643	0.453991	-0.175808	0.179081	0.0130715	0.215852	0.00645868		0.0691474	0.386839	0.496297	-0.378696	-0.263663	-0.170803	-0.264996	-0.159605	-0.278391
TR5482|c0_g1_i2	remorin isoform X2	0.0667143	-0.0182119	0.1905	0.00509967	0.0242423	0.0468831	0.107972	0.061782		-0.0632998	-0.0904956	-0.0918689	-0.132275	-0.0606082	-0.0339649	0.044385	0.00509967	-0.0619534
TR5170|c0_g1_i1	CBS domain [Medicago truncatula]	0.132921	0.0238786	0.067333	0.0982368	0.0428305	0.0857262	0.163548	0.0440068		-0.0098984	-0.0722545	0.0131077	-0.221146	-0.251128	-0.207084	0.0428305	0.0545503	-0.00745935
TR21680|c1_g1_i10	acyl thioesterase [Medicago truncatula]	-0.0227582	0.0882731	0.066966	-0.0470057	0.0081664	0.0624398	0.0533448	0.00934267		0.162051	0.141814	0.138592	-0.154862	-0.143052	-0.157499	0.0441921	-0.14436	-0.105645
TR5282|c0_g1_i1	hybrid sensor histidine kinase response regulator	0.041552	0.122511	0.0862738	-0.0135614	-0.00125453	0.0285156	0.1327	0.0956794		0.0946373	0.0862738	0.193339	-0.243276	-0.259173	-0.287423	-0.0203188	-0.0685279	0.0120525
TR5747|c1_g1_i1	NADH(P)-binding [uncultured bacterium]	0.121751	-0.0048394	-0.0765652	-0.0305108	0.175508	0.0228814	0.106522	-0.0253399		-0.0344012	-0.12829	0.0166278	-0.126905	-0.18626	-0.18626	0.167628	0.131044	0.057409
TR26847|c0_g1_i1	RNA recognition motif [Medicago truncatula]	0.11204	0.0583257	-0.0145109	0.0336637	0.227345	0.0756869	0.152963	0.123215		0.0618147	-0.00840041	-0.0354825	-0.134486	-0.220868	-0.19288	-0.0834926	-0.0442073	-0.110726
TR28740|c1_g1_i20	CRC domain-containing TSO1 isoform X2	-0.0909038	0.00265639	0.0321002	0.00130365	-0.0082012	0.00400786	-0.0357081	-0.0218891		-0.0623346	-0.0623346	-0.0623346	0.0531426	0.131901	0.0905169	-0.00412002	0.00940112	0.0227967
TR24434|c0_g1_i3	PREDICTED: uncharacterized protein LOC8260957 isoform X3	0.0333706	-0.0729944	0.176284	-0.110706	-0.0312476	-0.106758	0.0860509	0.065209		0.268313	0.207264	0.159994	-0.241636	-0.211654	-0.241636	0.0523225	-0.0475494	0.0153742
TR47458|c0_g1_i1	receptor kinase At3g47110	-0.0679414	0.0785539	0.179139	-0.0679414	0.0614948	0.117984	0.0966104	-0.0639247		0.0429905	-0.14505	0.0292683	-0.0991141	-0.129575	-0.143637	0.0590412	0.0712675	-0.0191659
TR4722|c1_g1_i2	[Nematostella vectensis]	-0.0687303	-0.0420779	0.103238	0.0218107	0.0138105	-0.0268697	-0.0268697	0.0906162		-0.0393008	-0.0673152	-0.081529	0.0350465	0.0740407	0.0994633	-0.05184	0.00442057	-0.0379143
TR22914|c0_g1_i1		0.0635653	0.217384	0.129853	0.118237	-0.119593	-0.0537301	-0.00337588	0.0105145		-0.062957	-0.0497937	0.122895	-0.0576773	-0.188608	-0.188608	-0.0603147	0.0180351	0.104174
TR20526|c0_g1_i1		-0.104302	-0.0186232	0.139945	0.323524	0.253282	0.0797532	0.221047	-0.0361106		0.065769	-0.163471	-0.235233	-0.235233	-0.235233	-0.10694	0.0217773	0.207312	-0.177263
TR14043|c0_g1_i1	heat shock amino-terminal domain [Medicago truncatula]	0.369028	0.582859	-0.289159	0.355775	0.255232	-0.0914707	0.203075	0.0814176		-0.308888	-0.0872055	0.225537	-0.525498	-0.278178	-0.525498	0.0833109	0.256071	-0.306407
TR25100|c0_g1_i2	[ -PII] uridylyltransferase	0.289608	0.0801282	0.0761674	-0.0212451	0.112396	0.0102332	0.0721958	0.205989		-0.0501749	-0.0697889	0.0430697	-0.21389	-0.307808	-0.15684	0.0216052	-0.10084	0.00919488
TR22803|c0_g1_i4	Pmr5 Cas1p GDSL SGNH-like acyl-esterase family [Medicago truncatula]	0.0540232	-0.0223845	-0.0073206	0.052717	0.0196717	0.056632	-0.0900232	-0.0473788		-0.0756679	-0.0182605	-0.00595892	0.0540232	0.106584	0.105324	-0.0459789	-0.0459789	-0.0900232
TR11922|c0_g2_i1		-0.24958	-0.147173	-0.025767	-0.151298	0.375717	0.0226376	0.119975	0.506494		0.162968	0.0703567	0.225545	-0.434507	-0.336145	-0.492197	-0.0248207	0.223157	0.154638
TR29401|c0_g1_i3	LRR receptor-like kinase family [Medicago truncatula]	-0.0815738	-0.118948	0.197486	0.0321408	0.152764	0.0965267	0.0761429	-0.0513592		0.00244244	-0.0714318	0.0600873	-0.118948	-0.0930695	-0.233012	0.0908934	-0.00598383	0.065842
TR17199|c0_g1_i1		0.0350603	0.0588449	0.0413575	0.126749	0.171071	0.190467	-0.0360866	-0.0215738		-0.0588067	-0.157765	-0.0202616	-0.157765	-0.157765	-0.157765	0.0992455	-0.0163324	0.0613259
TR28845|c0_g2_i5	peptidase family M3	-0.042076	-0.0689637	-0.0547498	0.00888848	-0.0281233	-0.0281233	0.0250382	0.0129429		-0.0115563	-0.0253489	0.0410092	0.0750181	0.0993733	0.0449744	0.0303815	-0.0533361	-0.0253489
TR8674|c0_g2_i1		0.0385467	0.0631667	-0.0953608	0.106451	0.0447412	0.181458	0.0323255	-0.0953608		-0.106301	-0.0249066	-0.0262045	-0.178063	-0.178063	-0.178063	0.175824	-0.0236098	0.26342
TR35064|c0_g1_i1		0.151847	0.186298	0.0380723	0.0917008	0.0992018	-0.111187	0.0866783	-0.111187		-0.0394244	-0.111187	-0.111187	-0.111187	-0.111187	-0.111187	0.0954561	0.107904	-0.0394244
TR28133|c0_g2_i3	Retrovirus-related Pol poly from transposon	-0.0525975	-0.00211129	0.0288878	-0.0152268	0.215611	0.110853	0.0766469	0.137172		-0.074395	-0.00734319	-0.0895741	-0.130375	-0.131802	-0.116175	0.035263	0.0212003	-0.00603344
TR5170|c0_g1_i25	DUF21 domain-containing At2g14520 isoform X1	0.145239	-0.0430545	0.126595	0.0129559	0.146328	-0.0257765	0.217495	0.0587969		-0.0430545	-0.0681019	-0.0319235	-0.214222	-0.229682	-0.259665	0.047181	0.0342944	0.126595
TR28631|c0_g1_i16	cinnamyl-alcohol dehydrogenase [Medicago truncatula]	-0.0394807	0.0454455	-0.0605231	-0.0277779	-0.0355692	-0.100824	0.00170517	-0.0226069		0.175994	0.118646	0.240858	-0.0953855	-0.0967433	-0.0420943	-0.0420943	-0.00337922	-0.0161692
TR14003|c0_g1_i1		-0.178959	0.130282	-0.0867267	0.185059	0.290917	-0.168968	-0.128713	-0.0876675		0.753832	0.145574	0.122981	-0.113303	-0.574412	-0.372893	0.137545	-0.0773524	0.022806
TR25000|c0_g1_i2		0.138309	0.117312	0.0158671	-0.0302448	0.339705	-0.135075	0.0593924	0.0146723		-0.171329	-0.131102	-0.214109	-0.0715211	0.0651747	-0.0228653	0.0134765	-0.0118663	0.0242029
TR23491|c0_g2_i1	homeobox associated leucine zipper [Medicago truncatula]	-0.0382115	0.175913	0.169681	0.0905218	0.114513	-0.0673578	0.081698	0.00559959		0.0582753	0.000926892	-0.149387	-0.255803	-0.0921045	-0.257202	0.131713	0.0515126	-0.0202896
TR5021|c4_g8_i17	[Nematostella vectensis]	0.0574618	0.0201147	0.121044	-0.0326108	0.189929	0.0862782	0.088179	0.155897		0.159518	0.106113	0.0910255	-0.31582	-0.242322	-0.359194	0.0738617	-0.0937869	-0.105688
TR24765|c0_g1_i15	RCC1 and BTB domain-containing 1-like isoform X1 [Cephus cinctus]	0.037487	0.0258887	0.031055	0.0115851	0.0679676	0.0284742	0.139075	0.0928852		0.0207038	-0.0187885	-0.0201237	-0.115372	-0.131155	-0.131155	-0.0443713	0.0232986	-0.0174545
TR12729|c0_g1_i1	plant U-box [Medicago truncatula]	-0.195761	0.110666	0.175957	0.00922031	-0.0768996	0.222027	-0.155043	0.0768773		0.151277	0.269665	0.160985	-0.147035	-0.133787	-0.20543	-0.0819795	-0.136427	-0.0443091
TR24765|c0_g1_i8	RCC1 and BTB domain-containing 1-like isoform X1 [Cephus cinctus]	0.0976864	0.0644377	0.072822	0.072822	0.129038	0.0572121	0.0584189	0.0118368		-0.00949968	0.00434224	-0.00949968	-0.184015	-0.199798	-0.199798	-0.00571142	0.0328623	0.00684475
TR18897|c0_g1_i1		-0.104415	-0.0260327	0.0825083	-0.0606037	0.5325	0.035273	-0.121345	0.390427		0.101395	-0.00680402	-0.0214852	-0.308094	-0.252416	-0.367449	-0.0135614	-0.0984161	0.238519
TR5170|c0_g1_i5	DUF21 domain-containing At2g14520 isoform X1	0.0348172	-0.0409254	0.101931	0.0322705	0.0271636	0.0872846	0.0143167	0.0650318		0.0181828	-0.0209524	-0.0222753	-0.146603	-0.116621	-0.132248	0.110407	-0.0196306	0.00785013
TR19583|c0_g1_i2	RNA-binding 26-like	-0.0920413	0.00600045	-0.0113369	0.17975	0.0121422	0.302094	0.126393	0.0133674		-0.0453732	-0.0314095	-0.0854686	0.0532267	-0.0530471	0.0109159	-0.0815393	-0.109272	-0.194403
TR29595|c1_g2_i5	SKP1 21 isoform X1 [Ricinus communis]	-0.132176	0.0252801	0.0691343	0.153036	0.0352641	-0.000553246	0.0451796	0.100115		0.298299	0.0680541	-0.0966123	-0.177579	-0.152179	-0.262002	0.10539	-0.116125	0.0374735
TR24233|c0_g1_i1	probable polygalacturonase At3g15720	0.0282991	0.155092	-0.0283349	-0.0217861	0.0948969	0.0803608	-0.0165684	-0.0682644		-0.107943	-0.135957	-0.0941369	0.047109	-0.00748256	0.0558037	0.00283166	-0.0508258	0.0669061
TR28631|c0_g1_i19	NRAMP metal ion transporter 6 [Medicago truncatula]	-0.0564775	-0.0814998	-0.0254784	-0.0447747	0.046796	-0.0656458	0.00986497	-0.090829		0.192343	0.227082	0.190144	-0.069593	-0.11374	-0.0854906	0.0198061	-0.00643684	-0.0460703
TR17726|c0_g2_i2		0.1927	-0.302857	0.051061	0.0900147	0.218171	-0.178945	-0.0880633	0.108618		0.311562	0.102769	0.193618	-0.315855	-0.224787	-0.188475	0.0480206	0.0671695	-0.0847224
TR26830|c1_g2_i1	Hydroxymethylglutaryl- lyase	0.0224344	-0.0735282	0.0892709	-0.00220664	0.0175397	0.0273125	0.0869364	0.100887		-0.000964539	-0.105208	-0.0527883	-0.143069	-0.17353	-0.11727	0.0892709	0.0997295	0.135184
TR15426|c0_g1_i1	Retrovirus-related Pol poly from transposon	0.103787	0.193031	0.0879535	-0.030691	0.191891	0.0368462	0.0494794	-0.0521242		-0.148386	-0.148386	-0.148386	-0.00433965	-0.0467359	-0.00695323	-0.0200926	0.00606757	-0.0629614
TR19905|c0_g2_i7	glycerol-3-phosphate transporter [Parus major]	0.0540337	-0.0735805	0.0717357	0.157127	0.00749116	-0.0190297	-0.00570834	0.119933		-0.0017358	-0.0284284	-0.0988177	-0.0528815	-0.097404	-0.0542522	0.105274	-0.000414042	-0.0833426
TR10009|c0_g1_i1		0.126221	-0.0336834	0.220455	0.0288007	-0.0491389	0.290135	0.364703	0.0423261		-0.0195623	-0.208198	-0.209533	-0.217571	-0.0854503	-0.164815	0.044568	-0.101474	-0.0277828
TR22431|c0_g1_i8	2OG-Fe(II) oxygenase family oxidoreductase [Medicago truncatula]	0.0179611	0.0386569	-0.0925876	0.0558577	0.170842	0.118593	0.217447	-0.0586403		0.12268	0.0717992	0.0472829	-0.246171	-0.347119	-0.235669	0.0223428	0.0875665	0.00915739
TR27833|c2_g1_i1		0.550287	0.491357	-0.171305	-0.00394665	0.015196	0.314122	0.00118294	0.00246249		-0.0065183	-0.171305	0.00629436	-0.171305	-0.171305	-0.171305	-0.171305	-0.171305	-0.171305
TR12509|c0_g1_i1	cytochrome P450 family 71 [Medicago truncatula]	0.115967	0.187661	-0.0184682	0.203236	0.22984	0.154932	-0.0812307	0.14851		0.033569	0.0113283	0.00896707	-0.148165	-0.279096	-0.192312	-0.150803	-0.137663	-0.0862707
TR25620|c0_g3_i8	PREDICTED: uncharacterized protein LOC8276895	-0.060963	-0.0878507	-0.0059441	-0.0623657	0.0326721	-0.0331913	0.00615123	-0.0470103		-0.0304433	-0.0167813	0.00882536	0.160828	0.120599	0.0931416	-0.0304433	-0.0304433	-0.0167813
TR28133|c0_g2_i2	Retrovirus-related Pol poly from transposon	0.0869647	0.0633846	0.0696274	0.0137414	0.151951	0.0304796	0.0807967	0.0317592		-0.0565832	-0.0565832	-0.0993635	-0.126225	-0.127653	-0.112025	0.0394128	-0.015035	0.02535
TR13720|c0_g1_i1	SAUR-like auxin-responsive family [Medicago truncatula]	-0.105129	0.0924314	0.408336	0.177872	-0.147601	-0.0424981	0.250861	-0.0389664		-0.056712	-0.0436773	-0.106361	-0.274746	-0.0867818	-0.219068	0.0543634	0.0186568	0.119021
TR4744|c0_g1_i10	transcriptional corepressor LEUNIG isoform X1 [Ricinus communis]	0.158445	0.00799254	0.108164	0.0721229	0.201829	0.103708	-0.0209105	0.051447		-0.154648	-0.0881405	-0.129511	-0.136084	-0.109971	-0.22297	-0.0466845	0.0629701	0.142241
TR26416|c0_g6_i7		0.176685	0.0201807	-0.00312669	0.133522	0.127096	0.123872	0.0397001	0.117402		-0.0340004	0.0385592	-0.109138	-0.269454	-0.226303	-0.269454	-0.0292073	0.0879253	0.0757412
TR29377|c3_g7_i3		0.00716365	0.15231	-0.00880505	-0.0174773	0.0144746	0.180749	0.0716657	-0.00880505		-0.176262	-0.107194	-0.162456	-0.0745083	-0.0237039	-0.0249525	0.143445	-0.0137543	0.048111
TR28567|c0_g1_i8	argonaute 1, partial	0.0554489	0.122509	0.0182857	0.0648861	0.0637098	0.0267614	0.0158548	0.00609036		0.0471405	-0.0261085	-0.0273613	-0.170894	-0.143465	-0.143465	-0.023606	0.0754296	0.038784
TR20892|c0_g1_i2	UDP-glucuronate:xylan alpha-glucuronosyltransferase [Medicago truncatula]	-0.0436667	-0.082035	0.176299	0.0849074	0.174055	0.046175	-0.0914512	0.25058		-0.0101142	-0.0488986	-0.145069	-0.14227	-0.128358	-0.187713	-0.0462803	0.00637397	0.187465
TR39387|c0_g1_i1		0.15183	0.2395	0.0408455	0.138859	-0.0107771	-0.0766404	0.0268324	0.0408455		-0.145655	0.0459075	-0.0890716	-0.145655	-0.0725204	-0.087685	-0.0173617	0.0484319	-0.087685
TR5282|c0_g1_i8	hybrid sensor histidine kinase response regulator	0.0809465	0.00879669	-0.0707012	0.0155069	0.1333	-0.00698295	0.0809465	0.0188504		0.154734	0.187786	0.172856	-0.267074	-0.225603	-0.240182	-0.0252307	-0.0379113	0.0199631
TR17767|c1_g2_i1		-0.10911	0.0522242	0.0595912	0.0850833	0.218314	0.298337	0.0460562	-0.0670535		-0.148179	-0.134104	-0.0392448	-0.176748	-0.176748	-0.0764434	-0.0353155	0.187264	0.0160771
TR30479|c0_g1_i1		-0.0585739	-0.12097	0.220486	0.120651	-0.01719	0.00489252	0.109371	0.00732539		-0.141036	-0.127628	-0.128963	-0.0408719	-0.153211	0.00610947	0.0421487	0.224674	0.0527872
TR29953|c1_g1_i16	ABC transporter-like family- [Medicago truncatula]	-0.0492118	-0.0373377	-0.0397047	-0.132656	0.0262784	0.0893753	-0.0197078	-0.0408896		0.368208	0.352951	0.392114	-0.294236	-0.264864	-0.209186	-0.0793317	-0.0185401	-0.0432625
TR4332|c0_g1_i7	DNA topoisomerase 2	0.00873356	-0.0589052	-0.0445499	-0.0190649	0.0101095	-0.030336	-0.0445499	-0.0445499		-0.0445499	-0.0589052	-0.0445499	0.0994319	0.11102	0.148988	0.0413997	-0.0148608	-0.0148608
TR13896|c0_g2_i1	cytochrome P450 family 71 [Medicago truncatula]	-0.0815433	0.10588	-0.0256549	0.0203995	-0.0256549	-0.0801541	0.0255704	-0.0256549		0.0687909	0.270643	0.176153	-0.0759945	-0.0759945	-0.13535	-0.13535	-0.0773797	0.0712934
TR19120|c0_g1_i2		0.128071	0.0395484	0.0116518	0.0598264	0.104149	0.188906	0.0574554	0.0937737		-0.0205471	-0.0586151	-0.113656	-0.108323	-0.137904	-0.137904	-0.0306007	-0.0702342	-0.00559672
TR28919|c1_g2_i2	acetylornithine aminotransferase [Escherichia coli]	-0.00831066	0.00503536	0.0976465	0.0533692	0.0964001	-0.0727458	-0.0449741	0.0469314		-0.0996334	-0.0150303	-0.0713444	0.00237602	0.0287514	0.0010445	-0.0699444	0.0926545	-0.0422261
TR23298|c0_g2_i13	[Nematostella vectensis]	-0.0219958	-0.0852879	-0.0299227	0.119694	0.0821877	-0.0180486	-0.0180486	-0.0167353		0.0883034	0.125653	-0.0154231	-0.107484	-0.108882	-0.108882	-0.0661429	0.0411604	0.139855
TR5170|c0_g1_i10	DUF21 domain-containing At2g14520 isoform X1	0.0973597	0.0647105	-0.0160781	0.126016	0.00543722	0.0498313	0.0160757	0.182726		0.0715264	0.0137184	0.0231248	-0.260923	-0.276706	-0.276706	0.0995844	0.0760525	0.00425031
TR8858|c0_g1_i1	ABC transporter B family [Medicago truncatula]	-0.174183	0.022414	0.0544884	-0.0629482	0.108675	0.10641	0.0284077	-0.0553216		0.309078	0.340252	0.235337	-0.125457	-0.168687	-0.183852	-0.241822	-0.170059	-0.0227311
TR26871|c1_g2_i4	argonaute 1, partial	0.0664746	0.0664746	0.0486947	0.0890172	0.0345694	0.142682	0.119753	-0.0711552		-0.0697673	0.0124637	-0.0697673	-0.0809078	-0.0823065	-0.126351	-0.0823065	0.015082	-0.0126503
TR15648|c0_g1_i2	epoxide hydrolase [Medicago truncatula]	-0.00378991	-0.0575963	-0.0432411	-0.0575963	-0.0432411	-0.0432411	-0.0432411	-0.0432411		-0.00101282	0.0278283	0.012793	0.11361	0.0851438	0.123824	-0.0276135	-0.013552	0.0141663
TR5170|c0_g1_i23	[Nematostella vectensis]	0.0747242	0.149585	0.0399029	-0.0410397	0.0838697	0.146314	0.0018097	0.139752		0.0328366	0.0929576	-0.0535199	-0.240625	-0.256408	-0.256408	0.000602925	0.0492711	0.0363741
TR27312|c0_g1_i4	[Nematostella vectensis]	-0.0295156	0.0591231	-0.0390699	-0.0238132	0.208706	0.113604	0.141784	0.0420069		0.159435	0.179346	0.113604	-0.377872	-0.29541	-0.394945	0.0918828	0.0356494	0.0154844
TR26871|c1_g2_i11	argonaute 1, partial	0.236402	0.0703119	0.194098	0.0442272	0.112765	-0.063749	0.169027	-0.0356567		-0.102077	-0.158661	-0.102077	-0.0993054	-0.158661	-0.158661	-0.00420705	-0.00420705	0.0604304
TR29262|c1_g1_i9	receptor-like kinase [Medicago truncatula]	-0.015468	-0.015468	-0.0229514	0.170363	0.115916	0.0532448	0.151492	0.155286		0.0172141	0.0913711	0.0255294	-0.348636	-0.322017	-0.323336	0.0664017	0.0754405	0.125618
TR23854|c0_g1_i6	4-coumarate-- ligase 1-like isoform X2 [Cephus cinctus]	-0.0383143	0.0176864	0.124602	0.0661849	0.0596667	0.128759	0.0898362	0.0607551		-0.0336605	0.0596667	-0.0701268	-0.202279	-0.231292	-0.231292	0.10785	0.0520247	0.0399335
TR4744|c0_g1_i8	transcriptional corepressor LEUNIG isoform X1 [Ricinus communis]	0.0837987	0.00721789	0.127653	0.0488704	0.146961	0.112455	0.156519	0.137339		-0.0128773	-0.151453	-0.165939	-0.11906	-0.275912	-0.175234	-0.0081238	0.0970955	-0.00931071
TR24991|c1_g1_i14	haloacid dehalogenase	0.0121114	-0.000225305	-0.0112805	-0.04071	0.0148386	-0.026621	0.00115066	-0.0252197		-0.067864	-0.0535087	-0.0252197	0.103343	0.0189197	0.0735688	0.00389865	0.0189197	0.00389865
TR25166|c0_g1_i5	PREDICTED: uncharacterized protein LOC8284508	0.0240988	0.129468	0.100602	-0.0554861	0.0777451	0.137911	0.0545199	0.110288		-0.00465255	-0.0627237	-0.017487	-0.105682	-0.230534	-0.217013	0.0589727	-1.36574e-05	-1.36574e-05
TR4991|c0_g2_i15	[Nematostella vectensis]	0.084531	0.0527723	0.0401018	-0.086797	0.0504768	0.0481777	0.0261514	-0.00693396		-0.0371296	-0.0237656	-0.00216077	-0.175366	-0.219004	-0.22039	0.143873	0.0979307	0.227531
TR23761|c0_g1_i3		0.0213534	0.11392	0.0653713	0.0201113	0.0641665	0.131281	0.132431	0.0287836		0.00888409	0.221583	-0.0842253	-0.195257	-0.195257	-0.195257	-0.040803	-0.108473	0.0113866
TR29706|c2_g1_i9	arginine N-methyltransferase 9 [Parus major]	-0.0482874	0.00453393	-0.0610861	-0.021635	-0.0327971	-0.0468723	-0.0341985	-0.0327971		-0.0188579	-0.0174714	-0.0188579	0.162122	0.0541713	0.0803078	0.0382591	0.0248635	-0.0313971
TR27323|c0_g1_i12	FAD binding domain , partial	0.0127014	-0.0541944	0.14205	-0.00112647	0.0766323	0.0298019	0.0962462	0.109176		0.171112	0.14205	0.00465125	-0.215437	-0.148506	-0.245296	0.0115541	-0.176998	0.0455815
TR13516|c0_g1_i1		0.0171206	0.190248	0.204044	0.0932236	-0.0849936	0.279153	-0.0480484	-0.0342786		-0.146955	-0.0798411	0.0062596	-0.245914	-0.130881	-0.187944	-0.0785559	0.118098	0.129265
TR27844|c1_g1_i21	aldehyde dehydrogenase	-0.0699012	-0.0699012	-0.0152418	-0.0179951	-0.00155393	-0.0699012	-0.0290609	0.0120053		0.00116814	0.02811	0.0400716	0.0187375	0.112351	0.0571763	-0.0262865	0.0427163	-0.0124939
TR5283|c1_g1_i13	glycoside hydrolase family 1 [Medicago truncatula]	0.00608421	-0.0180992	-0.000240638	-0.00786724	0.130563	0.205027	0.129405	0.0495983		-0.0610901	-0.0743747	-0.0348824	-0.156758	-0.142697	-0.172386	0.0834887	0.0581459	0.00608421
TR29368|c2_g3_i4		-0.0434335	-0.0688974	0.110163	0.122057	0.108968	0.106576	0.153688	-0.0394536		-0.0500911	-0.00930082	-0.119813	-0.162458	-0.118413	-0.0893229	-0.00800401	-0.0354847	0.143221
TR12549|c0_g2_i1		0.330601	0.492945	-0.045276	0.234767	0.0672263	0.06416	-0.0708899	-0.0463802		-0.431535	0.0600615	0.0456241	-0.300604	-0.274491	-0.173318	-0.161305	0.176328	0.0320873
TR25144|c0_g1_i5	cytochrome P450 family [Medicago truncatula]	0.0215517	-0.107043	0.138423	0.0573652	-0.0111935	0.0510348	0.0636679	0.0019939		0.00461698	-0.00854639	0.0176613	-0.0887545	-0.0610628	-0.0191642	-0.0338926	0.0072353	-0.0338926
TR25887|c2_g1_i7	embryogenesis-associated EMB8 isoform X1	-0.10803	-0.00166498	0.0533126	-0.0378852	0.383253	0.187996	0.390539	0.0533126		-0.276672	0.118391	-0.0366631	-0.18853	-0.175022	-0.030568	-0.189888	-0.0196614	-0.122218
TR28044|c1_g1_i7	receptor-like serine threonine- kinase NCRK [Ricinus communis]	0.0612117	-0.0223196	0.1275	0.0355469	0.0684615	0.0539254	0.0551423	0.0563583		-0.0653106	-0.132992	-0.148317	-0.0600308	-0.131606	0.0293683	0.0156816	0.0416991	0.0156816
TR24747|c0_g3_i2		0.063685	0.129222	0.0968256	0.0285812	0.0380261	0.167376	0.127011	-0.0442977		-0.104074	-0.227364	-0.158322	-0.0568103	-0.0860079	-0.169149	0.0380261	0.0380261	0.119246
TR5170|c0_g1_i7	DUF21 domain-containing At2g14520 isoform X1	0.0853657	-0.0189118	0.0482024	0.106513	0.139945	-0.0278449	0.057885	0.0590907		-0.0879659	0.0782471	-0.0355461	-0.17035	-0.185977	-0.200332	0.118129	-0.0588996	0.0924493
TR26611|c0_g1_i6	pectinesterase pectinesterase inhibitor [Medicago truncatula]	-0.00481461	-0.0553008	-0.106217	0.00688825	-0.000903101	0.132095	-0.0525991	0.0751793		0.104523	0.00429581	0.103312	-0.103418	-0.118878	-0.0620772	0.0960261	-0.0620772	0.0439644
TR26416|c0_g6_i10		-0.0541261	0.140486	0.012162	0.0964227	0.130928	0.0964227	0.0543457	0.0453289		-0.0650694	-0.00412668	-0.0541261	-0.290516	-0.219516	-0.262255	0.0699909	0.179127	0.124521
TR29953|c1_g1_i12	ABC transporter-like family- [Medicago truncatula]	0.0736722	-0.0249823	-0.114173	0.039618	0.0510589	-0.0322079	-0.00707524	-0.00588931		0.251801	0.322426	0.208522	-0.186224	-0.216084	-0.174185	-0.0322079	-0.121861	-0.0322079
TR26847|c0_g1_i10	binding partner of ACD11 1 isoform X1 [Ricinus communis]	0.0431628	0.0770826	0.00599953	0.278515	0.305408	0.105697	0.0851521	-0.0560348		-0.116884	-8.52344e-05	0.0455279	-0.242535	-0.169401	-0.184565	0.00235175	0.0631434	-0.242535
TR10664|c0_g1_i1		0.663945	0.30367	0.0779778	-0.204286	0.0153091	0.458422	-0.0176136	-0.057918		-0.142071	-0.128086	-0.0634519	-0.284736	-0.0971089	-0.274431	-0.0546078	-0.0447225	-0.150291
TR25036|c0_g1_i2		-0.0595348	0.0806429	0.0857228	0.0549714	0.0857228	0.180179	0.0209008	-0.0180752		-0.0864225	-0.100778	-0.0167135	-0.0553348	-0.0707949	-0.0567335	0.0275156	-0.0707949	-0.000472878
TR5282|c0_g1_i2	hybrid sensor histidine kinase response regulator	0.0411081	0.082681	0.0226047	0.00718647	0.0837314	0.0700165	0.0615112	0.0105043		0.15542	0.16835	0.202597	-0.258286	-0.301516	-0.233218	0.0138145	-0.0806916	-0.0458142
TR27312|c0_g1_i13	glycoside hydrolase family 79 amino-terminal domain [Medicago truncatula]	0.0431659	-0.0624811	0.0412242	-0.0274175	0.201075	0.0993016	0.147029	0.0586063		0.108603	0.119687	0.0576461	-0.317603	-0.256618	-0.387806	0.0402524	0.0586063	0.0767296
TR26452|c0_g1_i4	hybrid sensor histidine kinase response regulator	0.0154825	0.139049	0.133891	0.0651024	0.141107	0.127677	0.0887537	0.101493		-0.0220217	-0.0452353	-0.00144411	-0.231043	-0.204668	-0.205975	0.0177245	-0.0652649	-0.0546264
TR25416|c0_g2_i2	probable LRR receptor-like serine threonine- kinase At1g56140 isoform X2	-0.0749023	-0.159265	0.0947468	-0.0650039	-0.0320892	0.0234741	-0.0687078	-0.142253		0.218437	0.189787	0.246529	-0.10628	-0.10882	-0.218378	0.0269491	0.0141664	0.16161
TR5614|c0_g1_i4	FAD-binding berberine family [Medicago truncatula]	-0.0071197	0.0188018	-0.0181749	-0.0476044	0.0482455	0.0601196	-0.0195628	-0.0195628		-0.0747584	-0.0461893	-0.0461893	0.0282356	0.0402748	0.120589	-0.00299575	-0.0447756	0.0106662
TR15199|c0_g2_i1		-0.149576	0.436738	0.257666	0.0186955	-0.146874	0.025897	0.0845512	-0.146874		0.225708	0.0235005	-0.145525	-0.243136	-0.243136	-0.243136	0.110752	0.120876	0.0138745
TR21521|c0_g3_i2	nudix family hydrolase [Medicago truncatula]	0.0537366	0.0779638	0.0128503	0.0402362	0.0128503	0.094684	0.196672	0.0500672		-0.0474579	-0.0873139	-0.129689	-0.186272	-0.186272	-0.186272	0.143712	0.107687	0.0328187
TR5282|c0_g1_i24	hybrid sensor histidine kinase response regulator	-0.00875996	0.0572944	0.0584072	0.032594	0.0561808	0.0749964	0.0979055	-0.0453456		0.193178	0.164528	0.0848592	-0.200407	-0.215121	-0.243637	-0.034628	-0.0841105	0.0120652
TR27720|c2_g1_i12	RNA polymerase II second largest subunit, partial	-0.0787364	0.0370643	0.016212	0.175156	0.185699	0.0148987	0.0525081	-0.077335		-0.0345547	0.0588946	0.0576195	-0.119979	-0.119979	-0.119979	-0.075935	0.0214534	0.00699347
TR12401|c0_g1_i1		0.168922	0.0564778	-0.115911	-0.118688	0.0378941	0.130848	-0.0641376	-0.0115746		-0.0735363	0.0941419	0.0796786	-0.172495	-0.172495	-0.172495	0.0341485	0.0965384	0.202684
TR8583|c0_g1_i1		-0.1442	0.120036	-0.0751851	0.117632	0.0295673	0.192655	0.0786048	-0.00800834		-0.115631	-0.101555	-0.1442	0.0549229	0.012844	0.0636931	0.0372209	-0.00276694	-0.115631
TR5486|c0_g2_i9	RFT1 homolog	-0.0207533	0.0824839	-0.0319154	0.0176477	0.00814283	-0.0459906	0.0217021	-0.0193641		-0.0602045	0.0108649	0.023051	0.0694866	0.0404735	0.0537336	-0.0445769	-0.0445769	-0.0602045
TR5486|c0_g2_i11	RFT1 homolog	-0.018673	-0.0453254	0.0237824	-0.0326391	-0.0298351	0.0358778	0.0623986	-0.0298351		-0.0439103	0.0398871	0.0251314	0.071567	0.0291707	0.055814	-0.0424965	-0.0724794	-0.0284351
TR3867|c0_g1_i14	probable polygalacturonase At3g15720	0.0107465	0.0436266	-0.0240749	0.0402597	0.256862	0.0932086	0.310952	0.248133		-0.00772028	-0.262415	-0.168527	-0.217391	-0.205352	-0.220081	0.0899556	0.100771	-0.088953
TR24765|c0_g1_i9	RCC1 and BTB domain-containing 1-like isoform X1 [Cephus cinctus]	0.0615742	0.0132254	0.0802219	0.0350556	0.0665705	0.00283688	0.054047	0.103502		-0.0583937	0.0222543	-0.0462075	-0.143818	-0.143818	-0.143818	-0.00238555	0.0628249	0.0363295
TR4470|c0_g1_i17	PREDICTED: uncharacterized protein LOC8288527	-0.00504342	-0.017822	-0.024254	0.120381	-0.0255439	0.116878	0.0717533	0.0251712		0.10278	0.115709	0.0657094	-0.0834701	-0.156481	-0.128494	-0.0581707	-0.0727636	-0.0463398
TR5170|c0_g1_i33	DUF21 domain-containing At2g14520 isoform X1	0.0755019	0.186533	0.119313	0.0278355	-0.0266123	0.0463556	0.0706849	0.0488071		-0.0227462	-0.0214598	-0.0632044	-0.187532	-0.187532	-0.173177	0.0327975	0.0946107	-0.0201746
TR21521|c0_g3_i6	nudix family hydrolase [Medicago truncatula]	0.0547179	0.0335878	0.143962	0.107352	0.119659	0.094939	0.0628524	0.216593		-0.224724	-0.114479	-0.0885071	-0.253293	-0.253293	-0.253293	0.111839	-0.0206326	0.262722
TR27887|c5_g1_i1		0.137765	0.25792	-0.0506599	0.221435	0.113193	-0.0566214	0.477336	0.149033		0.0737138	4.13255e-07	-0.0144315	-0.19552	-0.421754	-0.371349	0.0461631	-0.227667	-0.138557
TR25641|c0_g2_i4	PREDICTED: LOW QUALITY PROTEIN: cyclin-A1-1	0.183092	0.0579436	0.0336571	0.139322	0.132804	0.129534	0.162973	-0.0740657		-0.0198041	-0.00655171	-0.0454473	-0.227745	-0.273188	-0.200054	0.0919442	-0.186405	0.10199
TR15663|c0_g1_i2	cytochrome P450 family 72 [Medicago truncatula]	-0.0588271	-0.0207878	-0.00346191	-0.0602044	0.083923	0.0331633	0.0963387	-0.0574512		-0.126466	-0.126466	-0.0698823	-0.0383243	-0.096483	0.131752	0.272979	-0.026161	0.0663595
TR26871|c1_g2_i1	argonaute 1, partial	0.0285978	0.0542692	0.0593492	0.0644112	0.0956532	0.0195038	0.0208065	0.0719712		-0.0985823	-0.0691813	-0.0567621	-0.0677961	-0.0677961	-0.0691813	-0.0268465	0.0142814	0.0273022
TR26170|c1_g1_i20	phosphatidate cytidylyltransferase, mitochondrial	-0.0117879	0.0269445	-0.0530309	-0.0258769	-0.0103866	-0.0530309	-0.0244618	0.0159838		-0.0530309	-0.0530309	-0.0244618	0.0499631	0.15611	0.0620023	0.0187317	-0.0530309	0.0323937
TR29929|c2_g2_i1	sodium hydrogen exchanger 6	-0.132846	-0.279057	0.503431	0.330909	0.386635	0.145724	-0.167837	-0.226468		0.167722	0.0602788	0.340347	-0.36307	-0.540222	-0.585763	0.36177	0.0829464	-0.0845002
TR24765|c0_g1_i18	[Nematostella vectensis]	-0.033004	0.224887	0.0709744	0.013722	0.104033	0.043241	0.147719	0.116815		0.00249471	-0.0759949	0.00124182	-0.201646	-0.201646	-0.187291	-0.0733526	-0.00755896	0.0553646
TR5470|c0_g1_i24	[Nematostella vectensis]	-0.028693	-0.055847	-0.0272779	-0.00204059	-0.0272779	0.0131676	-0.0414917	0.0131676		-0.0272779	0.0295776	-0.0132027	0.10249	0.0868931	0.0724464	-0.0414917	-0.0258642	-0.0272779
TR23228|c0_g3_i1	phosphatidylinositol N-acetylglucosaminyltransferase subunit A	0.0905684	0.0228334	0.116402	0.124259	0.0845404	0.129148	0.0529882	0.153347		-0.133496	-0.132325	-0.269712	-0.290452	-0.237891	-0.239151	0.0632419	0.173365	0.292333
TR5550|c0_g1_i22	pentatricopeptide repeat-containing At1g22960, mitochondrial [Ricinus communis]	-0.0442089	-0.0306241	-0.0551696	-0.0970302	-0.00118031	-0.0158271	-0.00250571	-0.0279224		-0.0524216	-0.0252258	0.000143866	0.13885	0.136444	0.109704	0.0172485	-0.0662142	0.01594
TR29778|c0_g1_i21	tRNA methyltransferase [Bacillus P003]	0.237612	-0.0616247	0.053952	-0.0397945	0.0986356	-0.0334362	0.185145	0.13296		-0.133244	-0.218668	-0.0811649	-0.130527	-0.159313	-0.174624	0.099793	0.223877	0.000422606
TR28574|c0_g2_i12		0.0377915	0.0269306	-0.0261202	0.124122	0.0569004	0.0663607	0.113895	0.137648		-0.0864284	-0.0864284	0.00249822	-0.054036	-0.19526	-0.138459	0.0074179	0.0317678	-0.0185996
TR24765|c0_g1_i12	RCC1 and BTB domain-containing 1-like isoform X1 [Cephus cinctus]	-0.00978132	0.0838051	0.150215	0.024166	0.126102	0.0778312	0.0426861	0.138783		-0.000903172	-0.0523875	-0.000903172	-0.191202	-0.176847	-0.191202	-0.0367484	-0.023844	0.0402304
TR22431|c0_g1_i2	flavonol synthase flavanone 3-hydroxylase [Medicago truncatula]	0.0364215	-0.0695692	0.034015	0.0352187	0.102224	0.132908	0.0316045	0.0448128		-0.0100029	0.134032	0.013396	-0.18117	-0.139829	-0.153478	0.0303977	0.0182741	-0.059255
TR5170|c0_g1_i19	DUF21 domain-containing At2g14520 isoform X1	0.187735	0.0786925	0.040025	0.0763059	0.02649	0.174408	0.0140743	-0.0353943		0.00782619	-0.0302418	-0.0187156	-0.196315	-0.181959	-0.196315	0.0858287	-0.0289566	-0.00348912
TR28668|c2_g1_i24	(6-4)DNA photolyase isoform X1	-0.0516199	0.0813616	0.0602187	0.188829	0.12274	0.151435	-0.0335634	0.0261913		0.0330613	-0.0735903	0.0077098	-0.229288	-0.259749	-0.259749	0.0500945	0.160875	0.0250431
TR3366|c0_g2_i1		0.00910672	0.135899	0.112592	-0.0527878	-0.00995162	0.0853145	0.0623853	0.134743		-0.15515	-0.0449042	-0.183719	-0.183719	-0.139674	-0.110584	0.11024	0.0611684	0.16904
TR24765|c0_g1_i17	RCC1 and BTB domain-containing 1-like isoform X1 [Cephus cinctus]	-0.012125	0.0252493	0.0923635	0.0591966	0.0542175	0.0653965	0.125972	0.103252		-0.0438048	0.0227026	0.00861494	-0.156171	-0.141816	-0.141816	-0.0147385	0.0379157	-0.0844087
TR5288|c0_g2_i9		-0.0155617	-0.0283605	-7.14543e-05	-0.0427158	-0.0141466	-0.0283605	0.0124799	0.0399868		0.0290469	-0.0427158	-0.0141466	0.115621	0.0304189	0.0723175	-0.0283605	-0.0427158	-0.0427158
TR5170|c0_g1_i29	DUF21 domain-containing At2g14520 isoform X1	0.0508284	0.0626152	0.129142	0.014879	0.0824344	0.0567339	0.0579121	0.105408		-0.0182596	0.00758039	-0.0830109	-0.23487	-0.23487	-0.220514	0.119018	0.0341635	0.0708091
TR33161|c0_g1_i1		-0.229852	-0.0911751	-0.0773795	-0.0450049	0.0206064	0.101203	0.226268	0.187238		0.40548	0.574985	0.453785	-0.142182	-0.397724	-0.183645	-0.173449	-0.33325	-0.295905
TR2414|c0_g1_i1		0.0307132	0.009583	0.0295474	0.0178371	0.355901	-0.0202875	0.0833471	0.150308		-0.0869994	-0.191873	-0.220715	-0.0263366	-0.147685	-0.0819505	0.176878	-0.0446374	-0.0336291
TR17193|c0_g2_i1		-0.033902	0.147338	0.274075	-0.0709782	0.251468	0.076615	0.03149	0.211565		-0.184083	-0.101076	-0.142663	-0.181284	-0.226727	-0.139944	0.115827	-0.0200842	-0.00763634
TR29412|c0_g1_i7	GDSL-like lipase acylhydrolase [Medicago truncatula]	-0.0222468	0.0731544	0.0645413	0.0795807	0.115465	0.171688	-0.060597	0.020687		-0.0165241	-0.0512059	-0.00741471	-0.195042	-0.223766	-0.225085	0.0350864	0.0891667	0.152512
TR4423|c1_g1_i4	Arp2 3 complex	-0.0116953	0.0362728	0.115973	0.0350307	0.125341	0.0162697	-0.0454592	-0.0441459		0.0486353	0.0621128	-0.0428338	-0.0921957	-0.136293	-0.107203	0.0523235	0.0137498	-0.0258837
TR28002|c1_g1_i8	N-lysine methyltransferase setd6 isoform X4	-0.0653422	-0.0653422	-0.0231139	0.01251	0.00300512	-0.0245018	-0.0106828	-0.0106828		-0.0511283	-0.0511283	-0.0231139	0.171264	0.102995	0.11565	-0.0653422	0.0206074	-0.0356531
TR4103|c0_g1_i2		0.115852	0.000666233	-0.0171137	0.0343494	0.191891	0.0169822	-0.00692692	-0.0183921		-0.0665081	-0.00059652	0.0355819	-0.104018	-0.119024	-0.105375	0.0405016	0.0269319	-0.0248012
TR21521|c0_g2_i1	nudix hydrolase 8	0.0303715	-0.0539907	0.0378017	0.120607	0.036566	0.140299	0.290921	-0.0765437		-0.186239	-0.0201659	-0.0214523	-0.186239	-0.126883	-0.186239	0.0839914	0.0464222	0.0707721
TR22708|c0_g1_i1	kinesin motor domain-containing	0.193325	0.150692	-0.00422425	-0.0985174	-0.094463	0.0431633	-0.0427669	0.0456147		-0.0783583	0.124262	-0.038866	-0.0743601	-0.11759	-0.103941	-0.00930417	0.103234	0.0021006
TR26979|c0_g1_i7	probable boron transporter 2 isoform X1 [Ricinus communis]	0.0726776	0.073799	0.00609751	-0.00569892	0.0386234	0.00139051	0.0927308	0.0726776		0.0351734	0.0477834	0.0782759	-0.146167	-0.1606	-0.217078	0.00374593	0.0397716	-0.0332024
TR13219|c0_g1_i1		0.260122	-0.0806674	-0.128443	-0.14899	0.513975	-0.477338	-0.315962	0.0156692		0.344438	-0.292914	0.368044	-0.698906	-0.463792	-0.309339	0.682377	0.511483	0.220243
TR19499|c0_g1_i1		-0.0429213	-0.067517	-0.075372	-0.0442054	0.0357566	-0.128861	-0.013698	-0.0885594		0.225664	0.216043	0.265596	-0.0951986	-0.167519	-0.0429213	0.142324	0.00752768	-0.126139
TR20956|c0_g1_i1	SAUR-like auxin-responsive family [Medicago truncatula]	0.00645542	0.20448	-0.0812838	0.0457149	0.20929	-0.0859908	-0.00575677	0.0606985		0.332578	-0.0282291	0.00202658	-0.152319	-0.180987	-0.319624	-0.0836354	-0.132707	0.20929
TR22547|c0_g1_i8	Tyrosine aminotransferase	0.109029	0.0757804	0.0841647	0.10668	0.08297	0.0454323	-0.119441	-0.0921939		-0.0365969	0.113717	0.0757804	-0.072091	-0.00576342	-0.0734225	-0.0881508	-0.144411	-0.0614829
TR25830|c1_g2_i7		0.340779	0.250432	0.28038	-0.104796	0.0184664	-0.311408	-0.112138	0.00979572		0.309718	-0.429604	0.258588	-0.20665	-0.28272	-0.310201	0.488165	-0.426986	0.228179
TR26078|c0_g2_i1	two-pore potassium channel 1 isoform X1 [Ricinus communis]	-0.0570232	-0.14569	0.17159	0.177057	0.0800135	0.111189	-0.129403	0.0811802		0.0397716	-0.0868508	0.0143437	-0.225665	-0.0686215	-0.0570232	0.0445647	0.0192218	0.0313454
TR25631|c0_g1_i2	guanine nucleotide-binding subunit gamma 3 isoform X2	0.233396	0.0680448	0.213001	0.0129313	0.200229	-0.0108592	0.139772	0.33216		-0.195855	-0.16884	-0.250103	-0.203667	-0.100394	-0.179072	-0.0537549	-0.0420351	0.00504467
TR26844|c3_g1_i1	Formyltetrahydrofolate deformylase	-0.04516	0.0244545	0.0679089	-0.0351846	0.1224	0.064434	0.0539585	0.056293		0.0621126	0.0759848	0.0609506	-0.119622	-0.163769	-0.192582	0.0434065	-0.0564655	-0.0191201
TR29398|c0_g1_i18	glycoside hydrolase family 1 [Medicago truncatula]	-0.0146207	0.0789657	0.0645866	0.0427455	0.132795	0.0131	0.10847	0.0872878		0.00809937	-0.0428846	-0.0717132	-0.136686	-0.136686	-0.151997	0.0366194	-0.0286834	0.0106019
TR21399|c0_g1_i2		0.2431	0.269946	0.358865	-0.110952	-0.273878	0.180073	0.153475	0.184946		-0.106183	-0.141123	-0.193274	-0.198341	-0.226529	-0.188225	-0.138686	0.0037896	0.182999
TR26830|c1_g2_i10	Hydroxymethylglutaryl- lyase	-0.0174997	0.0408973	0.0727357	-0.0312219	0.0132102	0.0349234	0.058672	0.139956		-0.0565108	-0.0299691	-0.0312219	-0.145968	-0.160975	-0.147326	0.142181	0.0831943	0.0349234
TR43814|c0_g1_i1	NAD-dependent dehydratase	-0.0878091	0.0996145	0.0205945	-0.0359375	-0.0319207	0.0180136	0.0562498	0.0193046		-0.085032	0.0244571	-0.085032	-0.0822603	-0.141616	-0.141616	0.212272	0.175689	0.0650277
TR4239|c0_g1_i5	3-hydroxyacyl- dehydrogenase	-0.0150313	-0.0589629	0.0935097	-0.0391438	0.162591	0.0462744	-0.0287605	0.113438		0.214015	0.155526	0.0342199	-0.297093	-0.173756	-0.1611	-0.0496023	0.00756423	-0.0036893
TR5170|c0_g1_i22	CBS domain [Medicago truncatula]	0.134427	-0.0281471	0.11112	0.121655	0.132113	0.0838423	-0.0503128	0.0139318		-0.0463763	-0.0595397	0.0301772	-0.185191	-0.185191	-0.155208	0.0718198	-0.0848859	0.0957655
TR5409|c0_g1_i6	ankyrin repeat plant [Medicago truncatula]	0.00355015	0.027522	0.261487	-0.0978951	0.0325184	0.0312709	0.126641	0.128975		-0.0522194	-0.039056	-0.0535424	-0.147888	-0.147888	-0.1199	-0.0775656	0.174888	-0.0508976
TR8831|c0_g2_i1	Retrovirus-related Pol poly from transposon	-0.0127746	0.150029	0.0296808	-0.0665811	0.132542	0.130026	0.203649	-0.0113854		-0.0665811	-0.0665811	-0.0665811	-0.0665811	-0.0665811	-0.0665811	-0.0665811	-0.0665811	-0.0225367
TR16780|c0_g3_i1	[Nematostella vectensis]	-0.0839859	-0.0708704	0.0457112	-0.148655	-0.145902	0.111621	0.0895943	0.159149		0.0860855	0.156921	0.251841	-0.214917	-0.141782	-0.141782	0.161374	-0.143154	0.0287524
TR29398|c0_g1_i11	glycoside hydrolase family 1 [Medicago truncatula]	0.0469741	0.0095998	-0.0381847	0.0082936	0.0759423	-0.0395349	0.135783	-0.0114426		0.0174122	0.0316261	0.0684413	-0.046305	-0.0750913	-0.120091	-0.0207461	0.020007	-0.0626839
TR29398|c0_g1_i23	glycoside hydrolase family 1 [Medicago truncatula]	0.026179	0.0145806	0.0440375	0.0132862	0.104857	0.0427692	0.0184571	0.0691722		-0.0707004	-0.016812	-0.0314318	-0.0679576	-0.0831078	-0.0984187	0.0389576	0.0248948	-0.0287626
TR8867|c0_g1_i1	[Nematostella vectensis]	0.0915409	0.227284	0.14738	0.173434	-0.00255569	0.141892	-0.0773881	0.0452596		-0.249876	-0.0710017	0.129745	-0.249876	-0.0532686	-0.134842	-0.0172149	-0.0697278	-0.0307846
TR5282|c0_g1_i17	hybrid sensor histidine kinase response regulator	-0.0025867	0.0918543	0.0632011	0.0781293	-0.00370899	0.0991909	0.0706845	0.0834236		0.164593	0.146497	0.1923	-0.290972	-0.292343	-0.292343	-0.0229226	-0.0597986	-0.0251999
TR26195|c0_g1_i1	LRR receptor-like kinase [Medicago truncatula]	0.0427422	0.0191621	0.11008	-0.0188725	0.0241585	0.128756	0.118281	0.154047		-0.00863147	0.00533225	-0.0619023	-0.140787	-0.18623	-0.142186	-0.057937	-0.0188725	0.0328607
TR28044|c1_g1_i14	receptor-like serine threonine- kinase NCRK [Ricinus communis]	0.0367779	0.127901	0.11523	-0.0243571	0.102448	0.030657	0.00715785	0.00840424		-0.0256321	-0.0775799	-0.0384447	-0.100237	-0.130096	-0.102926	0.103614	0.01586	-0.0487774
TR24765|c0_g1_i7	RCC1 and BTB domain-containing 1-like isoform X1 [Cephus cinctus]	0.0998375	0.0668332	0.144585	0.0306131	0.175876	0.0608593	0.0846079	0.0986717		-0.017875	0.0342763	-0.00528597	-0.208174	-0.193819	-0.208174	-0.0408159	-0.0812009	-0.0408159
TR18162|c0_g2_i3	transmembrane amino acid transporter family [Medicago truncatula]	0.142037	-0.0700409	0.0334443	0.118971	0.132197	0.181801	0.15181	0.0555952		0.0625201	-0.10971	-0.0351252	-0.203511	-0.161216	-0.204896	-0.00585568	-0.0179792	-0.0700409
TR921|c1_g3_i2	Brevis radix-like 4 [Ricinus communis]	-0.0126508	-0.0756147	0.103221	-0.00241886	0.029096	0.0278486	0.111489	0.0303424		-0.0958682	-0.10953	-0.138648	0.0817416	0.0153142	-0.0662596	0.0390371	0.0513679	0.0115326
TR29398|c0_g1_i6	glycoside hydrolase family 1 [Medicago truncatula]	0.0607954	0.0132434	0.116337	0.0706096	0.0669371	-0.021522	0.017055	0.0791427		-0.0425261	-0.0558107	-0.0306737	-0.0936718	-0.0813935	-0.110207	0.0521527	-0.0267444	-0.0137236
TR26170|c0_g8_i13	tRNA (cytidine(32) guanosine(34)-2 -O)-methyltransferase isoform X1 [Rattus norvegicus]	-0.0661962	-0.0533974	0.00215111	-0.026745	-0.0379071	-0.0253558	-0.0115368	0.0157104		-0.00878881	-0.0225814	-0.0379071	0.131084	0.0490613	0.0197534	0.033149	0.0197534	0.0197534
TR25631|c0_g1_i3	guanine nucleotide-binding subunit gamma 3 isoform X2	-0.0550588	0.00428923	0.159197	0.0694199	0.158108	0.00912643	0.166793	0.035445		-0.135518	-0.0947274	-0.219315	-0.103838	-0.118271	-0.189914	0.106004	0.0577946	0.150466
TR29460|c0_g1_i1	P-loop nucleoside triphosphate hydrolase superfamily [Medicago truncatula]	0.0171668	0.0171668	0.0481139	0.0843948	0.0939175	0.0566614	0.104556	-0.0273055		-0.159657	-0.102801	-0.104161	0.0627359	0.0590943	0.0196672	-0.0337721	-0.0745252	-0.0612528
TR26747|c0_g2_i19	[Nematostella vectensis]	-0.0606296	-0.0606296	-0.0040461	-0.00682319	-0.0320605	0.034282	0.00838505	-0.00543398		-0.0320605	-0.00265956	-0.0320605	0.124603	0.0689831	0.108012	-0.0306468	-0.0606296	-0.0165853
TR23854|c0_g1_i11	4-coumarate-- ligase 1-like isoform X2 [Cephus cinctus]	-0.0241196	0.0287484	0.16389	0.036299	0.111751	0.0880746	0.0692702	0.0298295		-0.0616238	-0.00406639	-0.0989471	-0.242964	-0.217085	-0.218368	0.11073	0.119896	0.108685
TR24615|c0_g1_i1		0.0957133	0.410572	-0.0133507	0.190933	0.0592627	-0.0149361	-0.0592311	-0.22548		0.375303	0.0501939	0.308419	-0.402997	-0.878082	-0.399886	0.327936	0.0660271	0.109603
TR27312|c0_g1_i16	glycoside hydrolase family 79 amino-terminal domain [Medicago truncatula]	0.0774002	-0.00925891	0.141272	0.0544602	0.211481	0.116447	0.0311495	0.186011		0.0634802	0.0862783	0.100955	-0.281358	-0.257449	-0.393456	-0.0124146	-0.079228	-0.03577
TR26871|c1_g2_i13	argonaute 1, partial	0.00197264	0.00197264	0.0695615	-0.0363957	0.0570489	0.114937	0.0807308	0.0188465		-0.0566491	-0.0431153	-0.0854902	-0.112091	-0.05529	-0.0980294	0.0393469	0.0645695	0.0380741
TR27312|c0_g1_i5	glycoside hydrolase family 79 amino-terminal domain [Medicago truncatula]	0.0795942	-0.064342	0.0298916	0.06612	0.236475	0.14514	0.0738349	0.150622		0.135957	0.0612771	0.0853306	-0.299492	-0.276013	-0.290798	-0.0246706	0.0159428	-0.124868
TR4722|c1_g1_i4	[Nematostella vectensis]	-0.0602312	-0.0602312	-0.0187716	-0.0352128	-0.00521236	-0.0187716	-0.0187716	-0.0462786		-0.0160496	-0.0160496	-0.0448907	0.0697326	0.12133	0.181855	-0.0011693	0.0122263	-0.0435041
TR24765|c0_g1_i4	RCC1 and BTB domain-containing 1-like isoform X1 [Cephus cinctus]	0.0701561	0.0461842	0.0763988	0.0436375	0.0638862	0.0613706	0.0986516	0.0256838		-0.0498118	-0.036278	-0.0109083	-0.135236	-0.120881	-0.135236	0.0588506	-0.0215359	-0.0349315
TR90|c0_g1_i1		0.0786754	0.190514	0.367521	-0.00614012	-0.0772362	-0.173498	-0.0125779	-0.173498		-0.0880734	-0.0880734	-0.0894338	-0.173498	-0.173498	-0.173498	0.292215	0.167918	0.132181
TR24765|c0_g1_i23	RCC1 and BTB domain-containing 1-like isoform X1 [Cephus cinctus]	-0.0104792	0.0493302	0.0807206	0.010988	0.102059	0.00470721	0.0902434	0.0795258		0.0370727	0.0122409	0.0234681	-0.1919	-0.177545	-0.1919	0.0147434	0.0271912	0.0395326
TR5283|c1_g1_i16	glycoside hydrolase family 1 [Medicago truncatula]	0.0291192	0.0643828	0.0964572	0.0727671	0.0352609	0.0917502	0.0462506	0.106992		-0.128091	-0.0874869	-0.0888221	-0.111712	-0.140498	-0.141883	0.0822899	-0.0197055	0.0929284
TR28919|c1_g2_i10	acetylornithine aminotransferase [Escherichia coli]	-0.0445904	0.0318172	0.0107748	-0.0322538	0.0981597	0.0226489	0.0602584	0.0239622		-0.0695848	-0.0542591	-0.0978739	0.138732	0.030511	-0.0254454	-0.0119243	-0.0404665	-0.0404665
TR29786|c1_g1_i9	bark storage A	0.0813716	0.0227833	-0.00937795	-0.0529592	0.0641672	0.0862497	-0.0759347	0.0151297		-0.0462708	0.00743536	-0.047606	-0.099282	-0.128654	-0.0718536	0.0862497	0.147041	0.0215105
TR25170|c0_g2_i2	glycoside hydrolase family 1 [Medicago truncatula]	0.233641	-0.0291919	0.125715	-0.0316166	0.20715	-0.0243547	0.057772	-0.0450258		-0.0910666	0.0336211	-0.103766	-0.110159	-0.124322	-0.251382	0.128976	0.0125936	0.0114164
TR26830|c1_g2_i4	Hydroxymethylglutaryl- lyase	0.0311062	0.00827255	0.0287196	0.0179308	0.00341907	0.0929538	0.0837865	0.0629446		-0.0663019	-0.0778282	-0.13287	-0.140907	-0.170766	-0.170766	0.189059	0.13239	0.108858
TR4953|c0_g2_i11	LOG family	0.153771	0.0313256	-0.121051	0.0700357	0.0830722	-0.029344	-0.0281754	-0.0375512		0.208333	0.239718	0.175235	-0.258181	-0.217653	-0.232382	0.0776547	-0.0877994	-0.0270077
TR25581|c0_g1_i2	transcription factor 20 isoform X1 [Parus major]	0.0635213	-0.00904239	0.119532	-0.0353937	-0.0568269	-0.0314102	0.105129	-0.0038294		-0.0142743	0.0257852	-0.0420575	-0.0937335	-0.0799541	-0.0951187	0.0283319	0.0409983	0.0783436
TR3913|c1_g1_i2	replication A 32 kDa subunit A [Ricinus communis]	-0.023434	-0.00984923	-0.0607651	0.0639485	-0.0207068	-0.0621664	0.0575108	0.108226		-0.103409	0.0626633	0.0613769	0.0129553	0.119395	0.104483	-0.103409	-0.103409	-0.103409
TR21366|c0_g1_i2	B-cell receptor-associated 31	-0.0463291	-0.0217334	0.0702525	0.0361331	0.103584	0.180347	0.0324291	-0.0166084		-0.0255892	-0.161806	0.0125124	-0.102234	-0.0607627	-0.160393	0.0917678	-0.0102276	0.0786577
TR21377|c0_g1_i3	cell division cycle 7-related kinase isoform X1 [Parus major]	-0.0423713	0.0252674	-0.0423713	-0.0423713	0.000273052	-0.0138021	-0.0423713	-0.0138021		-0.028016	-0.0423713	-0.028016	0.195192	0.0444125	0.0990615	-0.028016	0.00167305	-0.0423713
TR8235|c0_g2_i1		-0.431579	-0.111961	0.310858	0.181952	0.316023	0.56481	0.261741	-0.14825		0.269748	-0.141155	-0.27972	-0.287533	-0.431579	-0.431579	-0.021238	0.214584	0.164879
TR24434|c0_g1_i1	PREDICTED: uncharacterized protein LOC8260957 isoform X3	-0.0205153	0.0469292	0.0572959	-0.129949	0.153844	0.119079	-0.203674	0.0224465		0.288026	0.367006	0.162406	-0.156324	-0.228644	-0.272689	-0.0156781	-0.185905	-0.00365561
TR22431|c0_g1_i5	flavonol synthase flavanone 3-hydroxylase [Medicago truncatula]	0.00559791	0.0517397	0.08398	0.0714	0.0828409	0.0115967	0.0247067	-0.0583139		0.0199532	0.0691009	0.0187624	-0.198081	-0.170653	-0.142403	0.131029	-0.0247757	0.0235198
TR29811|c0_g4_i5	four ACT domain ACT domain which [Medicago truncatula]	-0.024157	0.0227152	0.0998461	0.117671	0.0646705	0.0167904	0.00606395	0.20572		-0.0107817	0.0623714	-0.048798	-0.147801	-0.162516	-0.108417	-0.150465	-0.0315052	0.0885926
TR14899|c0_g1_i1		-0.186797	0.333963	0.0592469	-0.101159	0.0572348	0.255407	0.0256826	0.135608		0.156435	0.435824	0.162999	-0.262681	-0.0933148	-0.388669	-0.154958	-0.179661	-0.255161
TR24765|c0_g1_i10	[Nematostella vectensis]	0.095632	0.0851056	0.0239602	0.0373694	0.0815797	0.0566538	0.0804024	0.0349406		0.0165932	-0.00823861	-0.047593	-0.196596	-0.212379	-0.212379	-0.0057361	0.151633	0.0190531
TR5170|c0_g1_i4	DUF21 domain-containing At2g14520 isoform X1	0.0153956	0.0521461	0.153599	0.0256275	0.0571424	-0.0065912	0.0571424	0.153599		-0.014432	-8.96331e-05	-0.0157429	-0.137463	-0.109202	-0.153246	-0.0395459	-0.0395459	0.00120717
TR29953|c1_g1_i17	ABC transporter-like family- [Medicago truncatula]	0.0553723	0.098474	-0.0230042	-0.0456867	0.0654337	-0.0159148	-0.0372885	-0.0360927		0.291799	0.360601	0.317284	-0.248163	-0.277536	-0.263474	-0.0135594	-0.100875	-0.127371
TR24747|c0_g3_i1	wound-responsive family [Medicago truncatula]	-0.00231428	0.0888087	0.0421909	0.201283	-0.0943654	0.0610191	0.16149	0.0645223		-0.170561	-0.103509	0.0219129	-0.139329	-0.242323	-0.10089	0.0645223	0.0146874	0.132855
TR29343|c0_g2_i2		0.0424761	0.140457	-0.0904897	-0.0866612	0.0401435	0.00349794	0.106302	0.0860931		0.0354671	0.0130443	0.0459679	-0.20618	-0.163885	-0.207565	-0.00852458	0.0517689	0.198087
TR20986|c0_g1_i3	pectinesterase [Medicago truncatula]	0.113453	-0.0587446	-0.0025286	0.264002	0.234232	0.0828478	0.0951681	0.120703		-0.0669573	-0.110151	-0.0683307	-0.13872	-0.13872	-0.13872	-0.0104266	-0.0669573	-0.110151
TR5409|c0_g1_i2	ankyrin repeat plant [Medicago truncatula]	0.0662181	0.214106	0.142056	0.0322965	0.0769926	0.0311889	0.127619	0.210196		-0.171942	-0.170667	-0.134173	-0.191204	-0.192497	-0.208108	0.0834188	0.00321795	0.0812799
TR5021|c4_g8_i9	[Nematostella vectensis]	0.1267	-0.0615726	0.0995047	-0.0260262	0.178703	0.111759	0.10423	0.0415574		0.184069	0.131337	0.116445	-0.257397	-0.338433	-0.300465	-0.0219012	-0.0332733	-0.0552357
TR21583|c1_g1_i2	SAM-dependent methyltransferase	0.108888	0.109993	0.0775969	-0.0363748	0.119901	0.00579469	0.181119	0.0432998		0.061693	-0.109089	0.00103724	-0.116825	-0.231117	-0.146868	-0.0685184	-0.018151	0.0176201
TR18365|c0_g1_i3	PREDICTED: uncharacterized protein LOC107261594	0.0569574	-0.0111154	0.184164	-0.0332969	0.156668	0.0691541	0.186565	0.0932426		0.313562	0.382206	0.271957	-0.351969	-0.205202	-0.41853	-0.136563	-0.334649	-0.223151
TR28737|c2_g3_i4	Serine Threonine-kinase Nek4 [Medicago truncatula]	0.00859051	0.0219365	-0.040504	-0.0841614	-0.0418919	0.0377905	-0.0418919	-0.0280729		-0.0685184	-0.0391175	-0.040504	0.165947	0.0728374	0.09826	0.0312058	0.0166129	-0.0685184
TR26871|c1_g2_i10	argonaute 1, partial	0.0370056	0.0135041	0.0563018	0.072819	0.0292142	0.0537438	0.0791217	-0.0090488		-0.0901745	-0.0197852	-0.0211329	-0.0887608	-0.0887608	-0.0887608	0.0226891	0.0753434	-0.033319
TR24765|c0_g1_i16	RCC1 and BTB domain-containing 1-like isoform X1 [Cephus cinctus]	0.0554755	0.0429084	0.0251285	0.065451	0.0604719	0.00971218	0.0604719	-0.000657636		-0.0111025	-0.0509585	-0.0658527	-0.149917	-0.149917	-0.149917	0.070413	0.119116	0.0691741
TR4744|c0_g1_i3	transcriptional corepressor LEUNIG isoform X1 [Ricinus communis]	0.0344906	-0.0554113	0.121279	0.0102042	0.181554	0.0402133	0.139521	0.15226		-0.119042	-0.0925006	-0.0937535	-0.152595	-0.209858	-0.196336	-0.0517543	0.135249	0.156481
TR10060|c0_g1_i1	ribonuclease H, partial	-0.147884	0.314606	0.146325	-0.147884	0.273615	0.488806	0.336988	-0.142713		0.237386	-0.13756	-0.303633	-0.303633	-0.303633	-0.303633	0.139974	-0.136275	-0.0108512
TR5409|c0_g1_i5	ankyrin repeat plant [Medicago truncatula]	-0.0189429	0.116097	-0.0487929	0.0247049	0.0693886	0.0889391	0.135028	0.179691		-0.0576167	-0.0437748	0.0282834	-0.217933	-0.118303	-0.132882	-0.106483	0.093501	0.00909511
TR26357|c2_g3_i1		0.0973865	0.118556	-0.0424648	0.000362023	0.330251	-0.012238	0.10801	-0.0793522		0.109068	-0.185619	0.148711	-0.194729	-0.209163	-0.223742	0.104831	0.0252367	-0.0951063
TR25170|c0_g1_i6	WD repeat and HMG-box DNA-binding 1	-0.0170521	-0.0593564	0.069184	0.0515075	-0.00612255	-0.00939273	0.153482	0.222943		0.128904	-0.0514697	0.165133	-0.337609	-0.139494	-0.270682	-0.0236498	0.0197754	0.1039
TR9885|c0_g1_i1		0.063802	-0.00297932	-0.0201691	0.0626361	-0.161507	-0.0226416	0.0485724	0.0391198		0.170467	0.0103847	0.180175	-0.141215	-0.0871656	-0.171075	-0.0897558	0.0128013	0.108549
TR18204|c0_g1_i2	myb transcription factor mixta [Medicago truncatula]	-0.150576	0.146909	0.122044	-0.00783616	0.0485463	0.0833117	-0.0543145	0.167885		-0.0516179	-0.107932	-0.150576	-0.150576	-0.150576	-0.150576	0.167885	0.131567	0.106434
TR24864|c1_g1_i15	folylpolyglutamate synthase [Listeria monocytogenes]	0.0396756	-0.0243954	-0.0216682	0.0013073	-0.0758016	-0.0631278	0.106018	0.00532409		-0.0617264	-0.0617264	-0.0617264	0.0947519	0.142949	0.0642713	-0.0603264	0.0226021	-0.0464007
TR342|c0_g1_i1		0.13933	0.0230473	-0.229545	0.215692	-0.112362	0.0507258	-0.230933	-0.163125		0.406298	0.141477	0.180629	-0.286129	-0.156516	-0.228159	-0.00398566	0.0552876	0.198267
TR26776|c1_g1_i2		-0.0563021	0.309162	0.208387	-0.0575442	0.215603	-0.0513444	-0.124954	0.0899784		-0.121053	-0.0427092	-0.0575442	-0.272912	-0.272912	-0.117163	0.266123	-0.0402514	0.125438
TR28133|c0_g2_i1	Retrovirus-related Pol poly from transposon	-0.0154776	0.022542	0.101838	0.0082385	0.124921	0.0870661	0.0264185	0.0264185		-0.062739	-0.0355432	-0.0504374	-0.118719	-0.104519	-0.134502	0.0199519	0.0845894	0.0199519
TR29626|c0_g1_i33	replication factor C subunit 5	0.063646	0.166654	0.0710762	-0.047286	0.106459	-0.00630881	0.0195235	-0.0702614		-0.0812014	-0.11032	-0.11032	0.0845997	-0.0233513	0.0284566	-0.0392635	-0.0392635	-0.0128398
TR21366|c0_g1_i3	B-cell receptor-associated 31	0.054164	0.11164	-0.0496535	0.16352	0.0369596	0.117497	0.0245439	0.0381954		-0.0601938	0.00571773	-0.0882341	-0.12649	-0.11271	-0.08554	0.034485	0.00824214	-0.0721444
TR19429|c0_g1_i2	PREDICTED: protein YLS3	0.00402837	0.027813	0.0718309	0.15034	0.0463173	0.045091	0.171848	0.0103256		-0.0898386	-0.160228	-0.188797	0.0621645	-0.0737638	0.0694204	-0.0473642	0.0178462	-0.117034
TR16487|c0_g2_i1		-0.211614	-0.00622143	0.049014	0.127523	0.0478092	0.147907	0.182351	-0.0251134		-0.034015	-0.0200513	0.00375403	0.0893883	-0.0150069	0.0717152	-0.0979134	-0.211614	-0.0979134
TR29953|c1_g1_i1	ABC transporter-like family- [Medicago truncatula]	0.0241327	-0.0319921	-0.0343787	-0.0224851	0.0332782	0.0847685	0.0206882	0.0781557		0.349268	0.265405	0.289459	-0.247644	-0.262955	-0.191966	-0.0743384	-0.152546	-0.126851
TR41585|c0_g1_i1		9.51795e-05	0.124098	0.00862105	0.0773903	0.218468	0.17368	0.109451	0.0434154		-0.197269	-0.086757	-0.142303	-0.13692	-0.0828701	-0.239914	-0.0854602	0.224754	-0.00848138
TR20724|c0_g1_i1		0.00319951	-0.0811927	-0.00744773	0.1393	-0.00066313	0.0691735	0.00705184	-0.00939207		0.392943	0.254777	0.147176	-0.433864	-0.209422	-0.269899	0.040328	0.0299522	-0.0720197
TR5283|c1_g1_i27	glycoside hydrolase family 1 [Medicago truncatula]	0.079422	0.0682045	0.025022	-0.00625716	-0.00230998	0.131845	0.108916	0.110132		-0.108619	-0.0382295	0.0404109	-0.0917451	-0.107205	-0.137188	0.0442326	-0.0931437	-0.0234875
TR29953|c1_g1_i4	ABC transporter-like family- [Medicago truncatula]	0.0130789	-0.00905407	-0.0701995	-0.0567903	-0.000860247	0.0641833	-0.00202795	0.0337384		0.331303	0.333156	0.308877	-0.218397	-0.276556	-0.276556	-0.086209	-0.01258	-0.0751066
TR26490|c1_g1_i1		-0.0804945	0.091139	0.288243	0.154858	0.389977	-0.0745891	-0.366193	-0.366193		0.519772	-0.0757682	0.268865	-0.366193	-0.366193	-0.366193	0.475378	-0.366193	0.239776
TR29954|c4_g1_i6		0.101921	0.261717	0.306482	-0.068981	-0.110251	0.00391957	-0.0245869	-0.17742		-0.135362	0.0512253	-0.015022	-0.386243	-0.225634	-0.252856	0.34743	0.0663216	0.257339
TR20565|c0_g1_i1		0.0283327	0.367865	0.118761	0.0158998	0.0434892	0.120549	-0.167172	-0.241		0.0472536	0.228931	0.0640728	-0.294786	-0.156308	-0.287656	-0.0122276	0.210584	-0.0865891
TR29719|c1_g4_i16	pentatricopeptide repeat-containing At3g24000, mitochondrial [Ricinus communis]	-0.0529564	-0.0386011	-0.0103121	-0.0131162	-0.0529564	-0.0243873	-0.0243873	0.00223923		0.0188062	-0.0243873	0.0174329	0.0500376	0.0897837	0.0201783	0.0188062	0.00501364	0.0188062
TR5282|c0_g1_i12	hybrid sensor histidine kinase response regulator	0.00493764	-0.0170181	0.0378178	0.0863163	0.0797981	0.0106604	0.099265	0.0366964		0.0776188	0.175627	0.191837	-0.2232	-0.224544	-0.225889	-0.0193488	-0.0571611	-0.0334125
TR24765|c0_g1_i11	[Nematostella vectensis]	0.109821	0.00516185	0.0968506	0.0849569	0.152614	0.0214778	0.21615	0.0717596		-0.0620125	0.0038991	-0.05016	-0.187664	-0.187664	-0.187664	0.0326664	-0.0462308	-0.0739631
TR26979|c0_g1_i5	probable boron transporter 2 isoform X1 [Ricinus communis]	0.00507738	0.0275553	0.169428	-0.0670418	0.0357491	0.0216739	0.0577577	0.0485318		0.0310726	0.0322431	0.0062692	-0.138999	-0.140317	-0.183146	0.0122136	-0.000896518	0.0828289
TR22653|c0_g1_i10	translocase subunit SECA2, chloroplastic isoform X2	0.0442249	0.00662166	0.0988536	0.0865752	0.0780132	0.0645927	0.0471522	0.116613		0.0808729	0.194371	0.0491005	-0.387514	-0.309304	-0.337024	0.0703596	-0.00142126	0.0979128
TR15648|c0_g1_i7	epoxide hydrolase [Medicago truncatula]	-0.0517742	-0.0246202	-0.0517742	-0.0517742	-0.00912986	0.00342145	-0.0374189	-0.00912986		-0.0517742	-0.00912986	0.00480933	0.133458	0.130918	0.0213605	0.0199885	-0.0374189	0.0199885
TR28094|c1_g1_i12	Pmr5 Cas1p GDSL SGNH-like acyl-esterase family [Medicago truncatula]	0.0538453	0.0071906	0.0809389	-0.0557021	0.115042	0.0361553	0.0567726	0.050912		0.192503	0.130871	0.135493	-0.323592	-0.393791	-0.353075	0.109414	0.0693896	0.0876336
TR5597|c0_g1_i2	nodulin 21 -like transporter family [Medicago truncatula]	0.0155687	0.0869794	0.119054	0.072492	0.128422	0.0566313	-0.0809949	0.0590828		-0.0253979	0.0393534	0.000342212	-0.0463258	-0.0756066	-0.0489633	-0.133212	-0.090473	-0.0769518
TR5409|c0_g1_i4	ankyrin repeat plant [Medicago truncatula]	-0.0172046	-0.0862927	0.168024	0.0678195	0.0588656	0.0778267	0.122557	0.358847		-0.0374659	-0.0243232	-0.100015	-0.117671	-0.160163	-0.147154	-0.108816	-0.00894379	-0.0458921
TR20789|c0_g1_i1	NAC transcription factor [Medicago truncatula]	0.0481648	0.024193	0.00498237	0.0216463	0.0531612	0.0519137	0.0531612	0.00369252		-0.0184132	-0.0448611	-0.0596169	-0.127245	-0.084093	-0.113183	0.0754331	0.0368594	0.0742047
TR24681|c0_g1_i1	INVOLVED IN DE NOVO 2 isoform X2	0.0305643	0.103128	0.00952189	-0.0335067	-0.0307795	0.0331732	0.132622	-0.0172202		-0.113482	-0.113482	-0.0430927	0.0717502	0.00155118	0.0944108	-0.0417194	-0.0417194	-0.0417194
TR13494|c0_g3_i1		-0.0360196	0.0661397	0.285908	0.0843731	0.10796	-0.105363	-0.117034	0.0301431		-0.113133	-0.0347892	-0.0372511	-0.120946	-0.264992	-0.264992	0.10014	0.231726	0.18813
TR27335|c0_g1_i19	raffinose synthase Sip1	-0.042231	-0.0563199	-0.0268905	0.0222041	-0.0408297	-0.0144593	-0.0282783	-0.0144593		0.0154845	0.0421771	0.000590276	0.0328908	0.113133	0.0448194	-0.0117113	0.00330978	-0.0394297
TR29953|c1_g1_i6	ABC transporter-like family- [Medicago truncatula]	-0.0510848	0.0163597	0.00358728	-0.00812298	0.0255782	-0.0223019	0.0128875	-0.0318325		0.334584	0.327147	0.35026	-0.215117	-0.230124	-0.259214	-0.096615	-0.0841672	-0.0718258
TR24261|c0_g1_i4	myb transcription factor [Medicago truncatula]	0.160767	0.160767	0.0430665	0.0852502	0.130597	-0.0662536	-0.029291	-0.0637597		0.0614597	-0.0587849	0.000803892	-0.172401	-0.21604	-0.275395	0.168212	-0.00636183	0.0773636
TR17174|c0_g1_i1	Retrovirus-related Pol poly from transposon TNT 1-94	0.0403357	0.0639157	0.0712827	0.00230111	0.16378	0.0798302	0.0201754	-0.00413663		-0.0932942	-0.122412	0.037831	-0.0769152	-0.135074	-0.0782731	0.0290302	-0.0647519	0.0663756
TR26201|c0_g1_i13	dual specificity phosphatase 1 [Ricinus communis]	0.000432431	-0.0259633	-0.0106228	-0.027366	-0.052851	0.00180839	0.0290556	-0.0245619		-0.0672063	-0.0245619	-0.052851	0.144429	0.0898374	0.00592842	0.0330986	-0.023162	0.00455638
TR10042|c0_g2_i1		-0.0443366	-0.221678	0.279337	0.301645	0.0431834	-0.101735	-0.00415279	0.329615		-0.127198	0.0960747	0.364381	-0.197742	-0.4076	-0.516436	0.0951942	0.111832	-0.000383503
TR26847|c0_g1_i12	RNA recognition motif [Medicago truncatula]	0.235873	0.115137	-0.0214828	-0.0671298	0.0917508	0.153292	-0.047213	0.146822		-0.0797188	0.00856194	0.00618126	-0.224575	-0.127277	-0.101376	-0.0251305	-0.0251305	-0.0385852
TR27312|c0_g1_i8	[Nematostella vectensis]	0.0288216	-0.020088	0.00405368	0.0349477	0.120011	0.00821131	0.145715	0.140042		0.151365	0.135298	0.120011	-0.335943	-0.194253	-0.33858	0.0721611	-0.0685232	-0.00325112
TR5282|c0_g1_i19	hybrid sensor histidine kinase response regulator	0.0441107	0.086594	0.04632	0.0418979	0.0441107	0.0518286	0.0540261	0.0671416		0.139291	0.0660532	0.167982	-0.265434	-0.238289	-0.239634	0.00261561	-0.0459802	-0.0226351
TR4465|c2_g2_i1	PREDICTED: uncharacterized protein LOC8288563 isoform X1	0.106795	0.155396	0.29299	0.10267	0.0891823	0.0010678	0.0457977	0.140383		-0.240847	-0.240847	-0.214875	-0.221325	-0.209737	-0.238229	0.106795	0.198553	0.126229
TR5282|c0_g1_i18	hybrid sensor histidine kinase response regulator	-0.0361512	0.0302583	0.0528538	0.0915639	0.0728916	0.0915639	0.0926548	0.0404701		0.12607	0.0948341	0.113226	-0.223017	-0.251803	-0.253188	-0.0171992	-0.0541476	0.0291192
TR29593|c3_g2_i2		-0.066057	-0.144445	0.0852523	0.0170472	0.083169	0.242865	0.316539	0.164241		0.00719193	-0.155472	-0.0741719	-0.26931	-0.150561	-0.270642	0.122246	0.172103	-0.0799962
TR29706|c2_g1_i15	arginine N-methyltransferase 9 [Parus major]	-0.021769	-0.0612201	-0.0329311	-0.0357352	-0.00656074	0.00712717	-0.0470063	-0.0203798		-0.0470063	-0.00381275	-0.0612201	0.123547	0.0394578	0.0801738	0.0247295	0.0112083	0.0513974
TR5170|c0_g1_i32	DUF21 domain-containing At2g14520 isoform X1	0.105553	0.0353436	0.0416408	-0.00173259	-0.00952394	0.064086	0.0403836	0.0788577		-0.0186674	-0.00432503	-0.100898	-0.127499	-0.157482	-0.157482	0.0874052	0.0751789	0.0491614
TR5241|c0_g4_i1		-0.0859799	0.0924885	0.0891605	-0.0982583	0.334455	0.183467	0.0417437	0.183467		0.318201	0.36436	0.0130541	-0.216821	-0.442651	-0.46939	-0.133787	-0.0571158	-0.116394
TR5096|c3_g1_i8	auxin efflux carrier family [Medicago truncatula]	0.00141074	0.0527764	-0.0352527	-0.0380059	0.130847	0.0306107	0.200244	0.00542753		-0.0325047	-0.0325047	-0.00665654	-0.0742845	-0.060223	-0.0311326	-0.0742845	-0.0325047	-0.00396243
TR5283|c1_g1_i21	glycoside hydrolase family 1 [Medicago truncatula]	0.034927	0.0928355	0.0544892	-0.00248296	0.0653775	0.109297	0.0987361	0.10109		-0.0816791	-0.0950871	-0.0421868	-0.0631147	-0.150001	-0.0937407	0.0508414	-0.0526128	-0.0266877
TR26844|c3_g1_i12	Formyltetrahydrofolate deformylase	0.0141894	0.0596232	0.0353367	0.0130054	0.0573277	0.109221	0.044637	0.0801196		0.0653459	0.0434777	0.0046901	-0.168515	-0.169859	-0.156476	0.0224502	-0.0144981	-0.0400764
TR26871|c1_g2_i14	argonaute 1, partial	0.02902	-0.0331691	0.169581	0.00420164	0.0470378	0.058503	0.0457583	0.034191		-0.0413046	-0.0277707	-0.042665	-0.0522238	-0.0826849	-0.0967464	-0.0264243	-0.0130287	0.0277244
TR29609|c4_g2_i2	Erythronolide synthase%2C modules 1 and 2 [Legionella pneumophila]	0.00330844	-0.0372134	0.0386246	-0.0200126	0.104806	0.00225653	-0.0382953	-0.0361323		0.360963	0.355207	0.30661	-0.227697	-0.283047	-0.28433	-0.00936539	-0.122987	-0.112695
TR5170|c0_g1_i18	[Nematostella vectensis]	0.0313038	-0.101845	0.0975919	-0.0055016	0.0505561	0.170898	0.0612737	0.0742657		0.0683747	0.0457671	-0.0179817	-0.22087	-0.206514	-0.190887	-0.000539621	0.036141	0.107967
TR28016|c0_g1_i9	DNA mismatch repair Msh6	-0.0197373	0.0316283	0.0496301	-0.059154	0.109699	0.0470721	0.120689	-0.0827711		-0.0968463	-0.0968463	-0.125415	0.00551547	-0.0103822	0.0432266	0.107245	-0.0251105	0.00155745
TR29953|c1_g1_i21	ABC transporter-like family- [Medicago truncatula]	0.0270926	0.0845685	0.0234231	-0.0819855	-0.00252753	0.157806	-0.116655	0.0822189		0.168921	0.170027	0.0751468	-0.167473	-0.139782	-0.182934	-0.00627317	-0.0714836	-0.020091
TR13160|c0_g1_i1		0.0742469	0.225287	-0.186864	-0.203738	0.457663	0.313167	-0.308207	-0.187913		0.338156	0.242518	0.219761	-0.309348	-0.647344	-0.201618	-0.181631	0.0993982	0.256465
TR5282|c0_g1_i15	hybrid sensor histidine kinase response regulator	-0.0464989	-0.0120483	-0.0132227	-0.0369128	0.106225	0.0499879	0.137252	0.0420951		0.115926	0.150947	0.157224	-0.206539	-0.207883	-0.236399	0.0204514	-0.00385451	-0.0167515
TR26844|c3_g1_i10	formyltetrahydrofolate deformylase	-0.00121051	-0.0117369	0.0435367	0.0726153	0.248556	0.0935004	0.105455	0.0536688		-0.00821957	0.0514234	-0.0570484	-0.192857	-0.222438	-0.153473	-0.0389919	0.0207628	-0.00354308
TR31657|c0_g1_i1		-0.0686135	0.103585	0.0877507	0.00716035	0.288639	0.0852992	0.200776	-0.0658863		-0.0768262	0.0045679	0.00326993	-0.148589	-0.148589	-0.148589	0.00586471	0.018769	-0.148589
TR7947|c0_g2_i1		0.033362	0.00917861	0.00274661	-0.159463	0.427421	0.0371436	0.0744246	0.0878565		0.0817666	-0.00630664	-0.0618526	-0.0564694	-0.100108	-0.159463	-0.00500984	-0.0457629	-0.159463
TR27844|c1_g1_i37	aldehyde dehydrogenase	-0.0490611	-0.0618599	0.00648742	-0.00995373	0.00648742	-0.047646	-0.00720049	0.00648742		-0.0196316	-0.0182451	0.0213956	0.0267788	0.120392	0.0520782	0.0105686	0.0105686	-0.047646
TR28567|c0_g1_i9	argonaute 1, partial	0.0706962	-0.0018675	-0.00972248	0.182923	-0.0110358	-0.104671	-0.0242353	0.0781264		0.10747	0.120723	-0.0618496	-0.145914	-0.145914	-0.145914	0.0355068	0.034234	0.0214441
TR24765|c0_g1_i27	RCC1 and BTB domain-containing 1-like isoform X1 [Cephus cinctus]	0.0837882	0.095575	0.150849	0.0932253	0.0802333	0.113077	0.0908718	0.04541		0.0147002	-0.0358372	-0.024311	-0.186127	-0.20191	-0.187555	0.00473331	-0.0749371	-0.0617857
TR28282|c0_g3_i1		-0.0258385	0.0122009	-0.0368936	-0.0934772	0.141637	0.115664	0.01488	0.0557822		-0.0934772	-0.064908	-0.0934772	0.0777297	0.10313	0.0215561	-0.0355071	-0.0634943	-0.0355071
TR26222|c0_g2_i11	MYB-like transcription factor family [Medicago truncatula]	-0.0646626	-0.108913	0.0855044	0.0371649	0.102967	0.149185	0.0296648	0.0636371		0.203523	-0.0007317	0.210174	-0.321289	-0.238751	-0.254362	0.0803279	0.0360958	-0.00953536
TR27027|c0_g1_i9	[Nematostella vectensis]	-0.0293882	-0.00368546	0.0268278	-0.0293882	-0.0950082	-0.0266609	0.063124	0.0268278		-0.05278	0.0162876	0.0149646	0.1282	0.0872435	0.0720571	-0.109364	-0.0653192	-0.0239389
TR5607|c2_g2_i17	serine threonine- kinase EDR1	0.0479861	0.0803825	0.0592397	-0.0782639	0.0681797	-0.0238161	0.022915	0.0252123		-0.0635423	-0.11321	-0.0285735	-0.160726	-0.134847	-0.217989	0.213259	0.071518	0.232275
TR46370|c0_g1_i1		-0.0652831	-0.091452	-0.0625559	0.0220995	0.21651	0.181279	0.0156617	0.0663768		-0.0196074	-0.145258	-0.0611942	-0.145258	-0.101214	-0.145258	0.0996286	0.111752	0.123775
TR26467|c0_g1_i5	Brevis radix-like 4 [Ricinus communis]	0.0760434	0.331391	0.141831	0.062518	0.191348	-0.0902402	0.107118	0.281671		-0.0965485	-0.215085	-0.162519	-0.227492	-0.0777059	-0.213713	0.0782853	-0.0802041	-0.106699
TR5170|c0_g1_i8	DUF21 domain-containing At2g14520 isoform X1	-0.0134191	0.124778	0.0292005	0.133997	0.0765859	0.0741934	0.0279648	-0.0210727		0.00930098	-0.041683	-0.0429809	-0.19484	-0.19484	-0.164857	0.0873035	0.0242513	0.0861166
TR26847|c0_g1_i3	RNA recognition motif [Medicago truncatula]	-0.0246989	0.099087	0.0763132	0.018949	-0.0432826	0.159923	0.161005	0.0296577		0.0717149	0.129272	0.0922925	-0.150677	-0.110931	-0.195701	-0.125378	-0.126699	-0.0608461
TR3948|c0_g1_i2	PREDICTED: uncharacterized protein LOC107261254	0.186204	0.0582293	-0.0152153	-0.047693	0.279783	0.097599	0.0309743	0.0440736		-0.126889	-0.100441	-0.0616567	-0.108325	-0.152472	-0.110962	0.0675899	0.00563145	-0.0464302
TR29437|c1_g1_i22	raffinose synthase Sip1	-0.0466835	-0.0466835	0.00886499	-0.0609114	-0.0186419	-0.0325946	-0.00482292	-0.00482292		-0.0172541	-0.0158675	-0.0172541	0.0702088	0.0411956	0.0948044	0.0264673	0.0398629	-0.0158675
TR29460|c0_g1_i8	P-loop nucleoside triphosphate hydrolase superfamily [Medicago truncatula]	-0.0381548	0.0582693	0.0906101	0.0214639	0.00521857	0.0976995	0.0643133	0.0301362		-0.122141	-0.108479	-0.15126	0.0570575	0.115272	0.0264259	-0.0524713	-0.0137562	-0.0802036
TR25620|c0_g3_i9	PREDICTED: uncharacterized protein LOC8276895	-0.0243752	-0.0899953	-0.0353359	0.00132752	-0.021648	0.00400662	-0.0491549	-0.0617062		-0.0617062	0.0213005	-0.0339612	0.133213	0.142969	0.129537	-0.0463805	-0.00404566	-0.00404566
TR19043|c0_g1_i1	NAC transcription factor [Medicago truncatula]	0.161637	0.0709914	-0.0217898	0.0335814	0.170855	0.433698	-0.0231031	0.382046		-0.157981	-0.0862185	-0.0875919	-0.157981	-0.157981	-0.157981	-0.157981	-0.0862185	-0.157981
TR13299|c0_g1_i1	PREDICTED: uncharacterized protein LOC8267603	-0.0241288	-0.0624971	-0.0189158	0.0583334	0.113968	-0.0991605	0.0296902	0.172102		0.0484349	-0.0425241	0.096061	-0.122732	-0.0950405	-0.168175	0.0644856	-0.000817236	0.0509159
TR21680|c1_g1_i9	acyl thioesterase [Medicago truncatula]	-0.0274578	-0.00565916	-0.017091	0.0135695	0.0146927	0.0665184	0.109205	-0.110736		0.193943	0.154746	0.140411	-0.188739	-0.245426	-0.191326	0.0523689	0.1071	-0.0661194
TR28567|c0_g1_i7	argonaute 1, partial	0.0688283	0.0700113	-0.0177472	0.0557506	0.0545558	0.109668	0.00593472	0.134758		-0.0780554	-0.063713	0.0473663	-0.128728	-0.172826	-0.143735	-0.0102266	0.0280172	0.0401408
TR23303|c0_g1_i1		0.0112384	0.0451582	0.100719	0.0428443	-0.0150366	0.0520776	0.108484	-0.0030341		0.00292992	0.0159646	-0.0222864	-0.158095	-0.13172	-0.201325	0.114005	0.0555249	-0.0174492
TR26844|c3_g1_i29	Formyltetrahydrofolate deformylase	-0.0860742	0.0764157	0.0415943	0.0844211	0.151276	0.0486261	0.0729711	0.0521292		0.0107206	0.105929	0.0567869	-0.195361	-0.195361	-0.167932	-0.00982919	-0.0606292	0.0143169
TR29398|c0_g1_i7	glycoside hydrolase family 1 [Medicago truncatula]	-0.00238091	0.0444	0.0528545	0.0873618	0.121063	0.0261146	0.050444	0.0636523		-0.0174746	-0.068959	-0.0429871	-0.119632	-0.12099	-0.12099	0.0248873	0.0113176	0.0113176
TR5283|c1_g1_i14	glycoside hydrolase family 1 [Medicago truncatula]	0.181202	0.0212691	-0.0353649	-0.0538613	0.0512482	0.0500115	0.0623317	0.0275663		0.0187425	0.0200063	-0.0196975	-0.0970509	-0.0847726	-0.113586	0.0733307	-0.0301235	-0.0712514
TR22660|c0_g1_i2		0.0117168	-0.149338	0.113323	-0.0497273	0.182644	0.0696879	0.135576	0.0840622		0.333043	0.199466	0.0926186	-0.250315	-0.191422	-0.357601	-0.103009	-0.0166318	-0.104095
TR5096|c3_g1_i3	auxin efflux carrier family [Medicago truncatula]	0.00449961	0.0415758	-0.0150582	0.121371	0.00967057	0.0936374	0.0212379	0.0603856		-0.0388831	-0.0388831	-0.0402183	-0.0918943	-0.121267	-0.0932796	0.0553936	0.0428374	-0.0111254
TR5096|c3_g1_i1	auxin efflux carrier family [Medicago truncatula]	-0.0387437	-0.0892298	0.0535495	0.0437185	0.190162	0.0981663	0.0400145	0.0886357		-0.00519109	-0.0973654	-0.0452865	-0.108285	-0.168435	-0.109655	0.0742206	0.0498707	0.0238532
TR22827|c0_g1_i14	PHR1-LIKE 1 isoform X2	0.189603	-0.00464561	-0.0240283	0.018275	0.108856	0.0715994	0.16585	-0.0240283		0.00431128	-0.0743292	-0.0756768	-0.0702937	-0.173288	-0.129243	0.108856	-0.0188341	-0.0729827
TR4635|c0_g1_i4	probable receptor-like serine threonine- kinase At4g34500 isoform X1 [Ricinus communis]	0.0788456	0.0672472	0.109326	0.125571	0.0332075	-0.0346008	0.144092	-0.00709389		-0.0612273	-0.0897965	-0.0897965	-0.0304412	-0.0598136	-0.0598136	-0.0897965	-0.0598136	0.023904
TR21847|c0_g1_i1		-0.180235	0.0683569	0.459747	0.153423	0.0234095	-0.171847	-0.200353	0.17084		0.134948	0.0124105	0.873434	-0.636515	-0.636515	-0.636515	0.575743	0.195362	-0.205695
TR5282|c0_g1_i13	hybrid sensor histidine kinase response regulator	0.0914932	0.028493	0.0397465	-0.0516451	0.0486866	0.120402	0.0475721	0.0386251		0.165277	0.0925742	0.163221	-0.207901	-0.167222	-0.266295	-0.01742	-0.130178	0.00457095
TR29719|c1_g4_i19	pentatricopeptide repeat-containing At3g24000, mitochondrial [Ricinus communis]	-0.029572	-0.0567261	0.0122886	-0.00291964	-0.0423708	-0.0154831	-0.0154831	-0.0140817		-0.0140817	-0.0281569	-0.0281569	0.0596387	0.113199	0.0583072	0.00124398	0.0150366	-0.0126818
TR23048|c0_g1_i1		-0.0491707	0.00270091	-0.0463936	-0.0107697	0.168449	0.130911	0.107412	-0.0603328		-0.102977	-0.102977	-0.00536637	-0.0148356	-0.102977	-0.102977	0.250911	-0.00267226	-0.0589328
TR28666|c1_g2_i3	synaptic vesicle 2-related	0.00259723	0.0265691	-0.042632	5.0546e-05	0.0315655	0.124519	-0.0308655	0.0805997		0.0624066	0.0127392	-0.0947591	-0.119468	-0.119468	-0.120853	0.0781872	-0.0651229	0.173935
TR28912|c0_g2_i5	[Nematostella vectensis]	-0.064374	-0.064374	-0.0217297	-0.0245338	0.0183285	-0.0358049	-0.0231311	-0.064374		-0.0217297	-0.00640398	0.0332367	0.211825	0.0652387	0.104268	-0.0500188	-0.00640398	-0.0500188
TR25170|c0_g1_i3	WD repeat and HMG-box DNA-binding 1	0.0567753	-0.00963414	0.226321	0.0222043	-0.00249796	0.170587	0.076004	0.0338203		0.0163611	-0.0544382	0.0949798	-0.210136	-0.225286	-0.128892	-0.130188	0.0916492	-0.0276306
TR26201|c0_g1_i8	dual specificity phosphatase 1 [Ricinus communis]	-0.0355927	0.0172286	-0.0483914	-0.00894029	0.00626794	-0.0483914	-0.0483914	-0.00755108		-0.0341776	-0.00477667	-0.0483914	0.174817	0.094297	0.0655467	0.00901593	-0.0483914	-0.0341776
TR5486|c0_g2_i7	RFT1 homolog	-0.0207716	-0.0476593	0.100195	-0.0221743	-0.0476593	-0.00681895	-0.0334455	0.0872448		0.00974807	0.00974807	-0.0334455	0.026127	0.0675981	0.0530186	-0.0620146	-0.0320317	-0.0476593
TR4744|c0_g1_i7	transcriptional corepressor LEUNIG isoform X1 [Ricinus communis]	-0.0154043	0.0187648	0.116669	0.0589539	0.00354762	0.254569	0.165869	0.16902		-0.112812	-0.151597	-0.125625	-0.20227	-0.246367	-0.175378	0.0280501	0.0736007	0.140409
TR5021|c4_g8_i5	[Nematostella vectensis]	-0.0483483	0.0547452	0.0986367	-0.00990347	0.229269	0.131438	0.0547452	0.0681561		0.0568165	0.0158788	0.105657	-0.237182	-0.307381	-0.294121	0.0640429	-0.0131589	0.0307084
TR46649|c0_g1_i1	UDP-glucosyltransferase family [Medicago truncatula]	-0.0809652	0.100275	0.0446709	0.189832	0.00835266	0.170876	0.0538968	0.164502		0.0515958	0.0755747	0.0607777	-0.157426	-0.187007	-0.187007	-0.106433	-0.146818	-0.0546995
TR21521|c0_g3_i1	nudix family hydrolase [Medicago truncatula]	-0.0562397	0.145998	0.158016	-0.0225566	0.280006	0.153657	0.0900723	0.158016		-0.110251	-0.191095	-0.249065	-0.249065	-0.18971	-0.249065	0.0330781	0.172091	0.126113
TR11148|c0_g1_i1	NADP-dependent alcohol dehydrogenase C 2 [Legionella pneumophila]	0.145315	0.228719	0.0531846	-0.00455543	0.109861	0.107543	0.0386608	0.00419199		-0.108485	-0.149473	-0.15086	-0.104449	-0.0375183	0.0507741	0.0128867	0.0116478	-0.207443
TR26151|c0_g2_i6	serine threonine- kinase CDL1 isoform X1	0.00449524	0.0854546	0.049217	0.052359	0.293609	0.142589	0.0450171	0.0690017		-0.122019	-0.109091	0.00233065	-0.252926	-0.188459	-0.229843	0.0109696	0.0741634	0.0731325
TR5282|c0_g1_i4	hybrid sensor histidine kinase response regulator	0.0141648	0.122672	0.0466645	0.0235254	0.0339839	0.0316664	0.0211909	0.0118151		0.131357	0.144286	0.130274	-0.195179	-0.223965	-0.22535	-0.0263095	-0.0384331	-0.00236382
TR24434|c0_g1_i2	PREDICTED: uncharacterized protein LOC8260957 isoform X3	0.0894776	-0.105554	-0.0104839	-0.119268	-0.0892676	0.162703	0.0966138	0.0977997		0.103715	0.163836	0.205138	-0.185529	-0.185529	-0.155547	0.0348005	-0.0310758	-0.0718289
TR308|c0_g1_i1	hsp20 alpha crystallin family [Medicago truncatula]	-0.0529862	0.134099	-0.0608412	-0.0661017	0.19803	0.194735	0.163613	0.0146027		-0.197033	-0.12527	-0.0322463	-0.0258257	0.025772	-0.0555998	-0.0296746	-0.0555998	-0.0296746
TR28403|c2_g2_i3	transmembrane , [Medicago truncatula]	0.023462	0.0246831	0.0440809	-0.0249843	0.0891318	0.0750566	0.0995988	0.0667822		6.30964e-05	0.0620326	-0.0646882	-0.100182	-0.157192	-0.158577	0.0283401	0.0161138	-0.0237216
TR22431|c0_g1_i7	flavonol synthase flavanone 3-hydroxylase [Medicago truncatula]	-0.00732113	-0.0291255	0.115904	-0.0315687	0.145403	0.110374	0.0341555	0.0699219		0.0550309	0.00822401	-0.00611939	-0.182214	-0.168705	-0.183572	-0.00012563	0.071061	-0.00132239
TR28159|c1_g2_i7	Transposase and inactivated derivatives	0.0249097	0.659868	-0.153835	-0.0585347	-0.250097	-0.250097	-0.250097	0.269948		-0.151139	-0.0585347	0.457427	-0.250097	-0.250097	-0.149792	0.0320459	0.287944	0.0901801
TR5597|c0_g1_i1	nodulin 21 -like transporter family [Medicago truncatula]	0.00681937	0.00681937	0.221075	0.120839	0.119673	-0.051128	0.047882	0.0131166		-0.0212198	0.0925735	0.0293619	-0.0419597	-0.016081	-0.141962	-0.0992223	-0.186006	-0.100581
TR29368|c2_g3_i2		0.0276845	0.0760891	0.10748	-0.0851655	0.185356	0.103892	0.0452479	0.208925		-0.136572	-0.107171	-0.108557	-0.105786	-0.165141	-0.107171	0.177414	-0.0783572	-0.0381681
TR5170|c0_g1_i3	[Nematostella vectensis]	0.16338	0.0345029	0.0202422	0.0321359	0.029765	0.118344	-0.0419894	0.0544672		0.0730081	0.0497945	0.0707035	-0.236595	-0.238023	-0.252378	0.0776064	0.00463235	0.0404035
TR26830|c1_g2_i18	Hydroxymethylglutaryl- lyase	-0.0247203	0.0341233	0.133899	0.00867403	0.00500149	0.0732296	0.0401171	0.110165		-0.0525139	-0.076956	-0.0926093	-0.113748	-0.186069	-0.156978	0.0883486	0.0998718	0.110165
TR26144|c1_g1_i6	5 -AMP-activated kinase catalytic subunit alpha-2 isoform X1 [Cephus cinctus]	0.0404403	-0.00634058	-0.129031	-0.0328591	0.0355868	0.022155	0.0110715	-0.0508129		0.0537038	0.18333	0.244547	-0.108739	-0.124949	-0.0834397	-0.0443752	-0.017646	0.00735796
TR4458|c0_g1_i1		-0.09595	0.475785	0.264215	0.226354	-0.070778	-0.0847082	0.105602	-0.14473		0.117007	0.152274	0.0205397	-0.462287	-0.34476	-0.626465	0.0949306	0.376927	-0.00395787
TR4954|c0_g1_i2	plastid lipid-associated [Medicago truncatula]	0.0897866	0.029456	0.0848543	0.0996009	0.0345811	0.0460463	0.0333015	0.0473146		-0.0402275	-0.0674233	-0.0687967	-0.0646806	-0.0951417	-0.0660513	-0.0524022	0.0152676	-0.0254855
TR26844|c3_g1_i19	Formyltetrahydrofolate deformylase	-0.00388261	-0.0143244	0.105178	-0.016655	0.165014	0.161926	0.0911762	0.114792		0.00188587	-0.0568639	0.0110677	-0.207136	-0.208467	-0.182068	-0.0532706	0.0748498	0.0167769
TR5178|c4_g7_i1		-0.308042	0.300767	0.0892133	0.241874	0.413549	0.539955	0.495185	-0.308042		0.222029	-0.308042	-0.308042	-0.308042	-0.308042	-0.308042	0.250715	-0.088951	-0.308042
TR26201|c0_g1_i4	dual specificity phosphatase 1 [Ricinus communis]	-0.000256667	-0.000256667	0.0148072	-0.0549692	-0.0535401	-0.0393262	-0.0126997	-0.025251		-0.0535401	-0.0678954	-0.0535401	0.117337	0.0748448	0.100747	0.0458051	0.00386729	0.00386729
TR28601|c1_g1_i1		-0.179814	0.117671	-0.043623	-0.0488835	0.160463	0.46727	0.180831	-0.043623		0.0104844	0.0868223	-0.0423109	-0.105309	-0.10668	-0.10668	-0.179814	-0.179814	0.013011
TR26222|c0_g2_i1	MYB-like transcription factor family [Medicago truncatula]	-0.0956297	0.039996	-0.00884162	-0.0560394	0.0104661	0.136885	0.120195	0.0431243		0.172556	0.17541	0.198041	-0.310397	-0.339978	-0.339978	0.0811598	0.190537	-0.0175065
TR5282|c0_g1_i9	hybrid sensor histidine kinase response regulator	0.0788432	0.0365389	0.0251969	-0.054388	0.0567325	0.0545027	0.0777457	0.0799399		0.121008	0.175377	0.140061	-0.241714	-0.243085	-0.215915	-0.00937412	-0.0222606	-0.059209
TR28094|c1_g1_i10	Pmr5 Cas1p GDSL SGNH-like acyl-esterase family [Medicago truncatula]	-0.00827591	0.0126028	0.115589	-0.0209497	0.0734851	0.108818	0.0524673	0.132856		0.173286	0.0981134	0.0932213	-0.376415	-0.281864	-0.308807	0.0219006	0.0625139	0.0514588
TR45893|c0_g1_i1		0.0941905	0.175679	-0.0546184	0.0445473	0.160224	-0.0028448	-0.0560063	-0.0560063		-0.0122435	-0.0532319	-0.0546184	-0.0518467	-0.111202	-0.111202	0.195644	-0.0532319	-0.0532319
TR42103|c0_g1_i1	PREDICTED: uncharacterized protein LOC8261821	0.0492971	0.139021	0.22562	0.0360114	0.115099	0.0552959	-0.0788592	0.0456859		-0.141975	-0.00959655	-0.0108494	-0.213737	-0.140603	-0.213737	0.0564926	0.228808	-0.141975
TR24765|c0_g1_i20	RCC1 and BTB domain-containing 1-like isoform X1 [Cephus cinctus]	0.0495807	0.0385443	0.105882	-0.0115543	0.103531	0.0786049	0.0556758	0.104707		0.062956	-0.0516138	-0.0529247	-0.190428	-0.176073	-0.190428	0.016215	0.0286628	0.0286628
TR20498|c0_g3_i1		0.0247884	0.114513	-0.0266107	0.0235857	-0.0902881	-0.103368	0.00785805	-0.0391233		0.0151383	0.304755	0.196849	-0.163741	-0.238246	-0.165111	-0.0316027	0.103171	0.0674328
TR26830|c1_g2_i15	Hydroxymethylglutaryl- lyase	0.0409859	-0.00543844	0.0264863	0.0505719	0.0600947	0.0812939	0.0824625	0.0612807		-0.083234	-0.0431746	-0.0977204	-0.133907	-0.192066	-0.121744	0.096413	0.0469846	0.13071
TR28200|c1_g2_i4		0.0240745	0.109754	0.00283849	-0.0011783	0.187103	0.0897507	0.0148222	0.0669107		-0.106856	-0.0782872	-0.0782872	-0.106856	-0.0337217	-0.106856	0.0605016	0.0345764	-0.0782872
TR4423|c1_g1_i14	actin-related 2 3 complex subunit 2B isoform X1	-0.0954725	-0.00832519	0.0104847	-0.0454014	-0.00202795	0.0079908	0.0327375	0.0582726		0.0998517	0.077429	0.0986802	-0.126645	-0.157106	-0.143181	0.05586	0.0809926	0.05586
TR5282|c0_g1_i7	hybrid sensor histidine kinase response regulator	0.0396115	0.0603074	-0.0254666	-0.0381472	-0.0151739	0.119634	0.121708	-0.0254666		0.174619	0.18755	0.18259	-0.239087	-0.282317	-0.227158	-0.0614923	0.00856077	0.0197272
TR26595|c0_g2_i4	DNA repair XRCC2	-0.013102	-0.054345	-0.0257758	0.0119165	-0.0399897	-0.013102	-0.054345	-0.0257758		-0.054345	-0.0257758	-0.0399897	0.116862	0.0883952	0.203872	-0.0243621	-0.0243621	-0.0257758
TR26830|c1_g2_i13	hydroxymethylglutaryl- lyase	0.0694895	-0.0226029	0.0326325	-0.0014869	0.00711889	-0.00642764	0.0765156	0.157159		-0.0376966	-0.0113854	-0.0761366	-0.15349	-0.21364	-0.112962	0.090466	0.0776833	0.124763
TR24899|c0_g1_i2		0.106273	0.0233075	0.184725	0.0691516	0.0400309	0.157867	0.0387513	0.0527643		-0.0771527	-0.105167	-0.105167	-0.133736	-0.0743809	-0.0757661	-0.0757661	0.00769658	-0.0334313
TR24765|c0_g1_i24	RCC1 and BTB domain-containing 1-like isoform X1 [Cephus cinctus]	0.0903004	0.101814	0.145861	-0.0139496	0.0995189	0.0856689	0.0983698	0.11096		-0.0517186	-0.0504436	-0.0139496	-0.213535	-0.229318	-0.229318	0.0276931	0.0276931	0.0143515
TR5282|c0_g1_i20	hybrid sensor histidine kinase response regulator	0.0724744	0.0947387	0.0280452	-0.0406675	0.060081	0.0691049	0.0257295	0.0164293		0.124261	0.126424	0.0780728	-0.215911	-0.217282	-0.217282	0.0747164	-0.0455292	-0.0334056
TR24747|c0_g3_i3	wound-responsive family [Medicago truncatula]	0.183386	0.0362819	0.166463	0.129828	0.153639	0.129828	0.204265	-0.0255743		-0.160528	-0.119737	-0.0952953	-0.128848	-0.22885	-0.144601	0.0339512	-0.0927464	-0.0414619
TR23704|c0_g1_i3	[Nematostella vectensis]	0.0905072	0.144955	0.123648	0.020638	0.00600358	0.162657	0.0985766	-0.0174755		-0.0515118	-0.200542	-0.118079	-0.0579039	-0.142327	-0.100817	0.113444	-0.0100197	-0.0617528
TR20858|c0_g1_i6	Dimethylaniline monooxygenase [N-oxide-forming] 2	0.117186	-0.104606	-0.0495869	0.0330252	0.125577	0.123184	0.0769558	0.0406518		-0.0334822	-0.0468903	-0.0215206	-0.115866	-0.072714	-0.0308155	-0.0175553	0.00860485	-0.0321482
TR28700|c0_g1_i8	serine threonine- kinase STY46	0.0532982	0.115153	0.139992	0.179465	0.253415	0.103624	0.146135	0.226609		-0.0982207	-0.134995	-0.0994315	-0.29225	-0.33725	-0.293635	0.00228291	0.0011536	0.0346542
TR5282|c0_g1_i21	hybrid sensor histidine kinase response regulator	0.0224429	0.0440696	0.0983918	-0.00184347	0.10707	0.0178484	0.0742549	0.00977249		0.20126	0.108151	0.0598	-0.220547	-0.294334	-0.193656	0.00977249	-0.0265457	-0.0159072
TR18365|c0_g1_i2	PREDICTED: uncharacterized protein LOC107261594	0.0168213	0.233734	-0.0490503	-0.099091	0.17178	0.0714625	0.0739737	0.0537605		0.385662	0.409719	0.347425	-0.204701	-0.366659	-0.478735	-0.214883	-0.185552	-0.165666
TR16597|c0_g2_i1	BZIP [Medicago truncatula]	0.142272	0.176442	-0.132735	-0.0150396	-0.00973066	0.101153	-0.0243774	0.0410325		0.0838755	-0.00708351	-0.0217033	-0.132735	-0.132735	-0.0747645	0.0999261	-0.0747645	-0.0190341
TR4465|c2_g1_i1		0.234912	0.162092	0.0895385	0.0207501	-0.0188083	0.0634681	0.06452	0.215156		-0.066374	-0.212886	-0.214162	-0.154197	-0.234717	-0.183868	0.0304726	0.175785	0.0283177
TR5021|c4_g8_i20	[Nematostella vectensis]	-0.00681545	0.0127203	0.112967	-0.116078	0.229419	0.157526	0.116583	0.154891		0.0965832	0.144302	0.14784	-0.283485	-0.273986	-0.403935	0.0291202	-0.0950161	-0.0226368
TR15105|c0_g1_i1		-0.00339797	-0.344814	0.126113	0.0469532	0.184257	0.00341793	-0.0745846	-0.195555		0.443454	0.0611779	0.545827	-0.200768	-0.187771	-0.27168	0.00907335	-0.125723	-0.015978
TR20213|c0_g1_i1	exonuclease mut-7 homolog	0.0647613	0.0286141	0.0721283	0.0273514	0.107214	0.162326	0.0585933	-0.0032911		-0.0518448	-0.0652528	-0.0666005	-0.0897059	-0.0910766	-0.106241	0.0561187	0.00314664	-0.106241
TR29853|c1_g2_i1	SPX (SYG1 Pho81 XPR1) domain MFS transporter [Medicago truncatula]	0.057337	-0.0164342	0.091791	0.0960405	0.200377	0.1775	0.00179915	0.111865		-0.221915	-0.0929721	-0.107557	-0.231201	-0.217953	-0.219273	0.128556	0.0735898	0.168449
TR20980|c0_g1_i4	truncated Rc [Oryza sativa Indica Group]	0.0474051	-0.0518422	0.222146	0.290276	0.0803425	-0.130746	0.0793553	-0.0186999		0.0116297	-0.0186999	-0.0659704	-0.268478	-0.158425	-0.298959	0.00852158	0.0393057	0.232839
TR24522|c1_g1_i1	survival -like phosphatase nucleotidase [Medicago truncatula]	-0.0659573	0.120316	0.145494	0.0967568	0.0832687	-0.0939717	0.112165	-0.0226846		-0.0729101	0.0420309	-0.0740721	-0.227238	-0.0763991	-0.341531	0.232663	0.152466	-0.0103968
TR16247|c0_g1_i1		-0.0459128	0.234195	0.144558	-0.119783	0.206321	0.202145	0.274525	0.0208063		-0.262523	0.0160567	-0.125019	-0.118476	-0.262523	-0.05463	-0.12109	-0.0434318	0.0547812
TR29398|c0_g1_i2	glycoside hydrolase family 1 [Medicago truncatula]	-0.00102718	0.0118656	0.0182691	0.0820105	0.125367	0.0647914	0.0157111	0.0795631		-0.0311253	-0.0179619	-0.0192729	-0.082271	-0.112732	-0.112732	-0.028483	-0.0153436	0.0233715
TR28403|c2_g2_i16	transmembrane , [Medicago truncatula]	0.0210678	-0.00213306	0.0534085	0.00768123	0.163957	0.128416	0.0850401	0.0283175		-0.0144956	-0.0144956	-0.0408068	-0.128112	-0.17175	-0.116072	0.0757399	-0.0637477	-0.0120146
TR28700|c0_g1_i12	ACT-like tyrosine kinase family [Medicago truncatula]	0.0105728	0.0573537	0.0778007	0.0670119	0.076606	0.0500673	0.0512843	0.0885095		0.009321	-0.00325706	-0.12443	-0.149377	-0.150775	-0.13685	0.0118235	-0.0811192	0.145458
TR32694|c0_g1_i1		-0.0727179	0.00108336	0.0927721	0.0347665	0.102217	-0.122727	-0.0833849	-0.136546		0.222935	0.146254	0.142826	-0.132387	-0.118607	-0.191742	-0.0634486	0.053145	0.125562
TR5038|c0_g2_i12	cellulose synthase [Medicago truncatula]	-0.0383119	-0.0111579	0.0443906	0.00152831	-0.0239567	-0.0239567	0.00293103	-0.0383119		-0.0383119	-0.0383119	-0.0239567	0.0780528	0.0484718	0.117437	0.00573238	-0.0383119	-0.0239567
TR29953|c1_g1_i9	ABC transporter-like family- [Medicago truncatula]	-0.0286072	-0.0156098	-0.0233942	-0.00529562	0.0746664	-0.000166028	-0.0246957	0.00111352		0.186868	0.187992	0.161915	-0.0981481	-0.0995188	-0.0995188	-0.0443601	-0.100891	-0.0723486
TR28845|c0_g2_i22	peptidase family M3	-0.0642142	-0.0911019	-0.0364425	-0.0254818	-0.0502616	-0.0105456	-0.0502616	-0.0227546		-0.0336946	-0.00649874	0.0464016	0.170742	0.0644678	0.140647	-0.0474872	0.00824328	0.00824328
TR5170|c0_g1_i24	DUF21 domain-containing At2g14520 isoform X1	0.144375	-0.00299074	0.015657	0.0181253	0.0972955	0.0832203	0.0498341	0.086752		0.0690064	-0.0552265	-0.00549542	-0.1926	-0.1784	-0.208383	0.0984622	0.0486274	-0.068259
TR4470|c0_g1_i10	E3 ubiquitin- ligase rififylin isoform X1 [Parus major]	0.0962137	0.116617	-0.0832054	-0.0577133	0.0207325	0.00699241	0.0195924	0.0433457		0.0622921	0.118748	0.0489441	-0.134313	-0.204512	-0.163796	0.0455877	-0.00224087	0.0667142
TR4729|c0_g3_i26	OPT family small oligopeptide transporter	-0.0650652	-0.0650652	-0.00951671	-0.0259579	-0.0232046	-0.00951671	-0.00951671	0.00404256		-0.0356358	-0.0636501	0.0053915	0.0789875	0.0777057	0.0635299	0.00808561	0.0214812	0.0479049
TR26871|c1_g2_i3	argonaute 1, partial	0.0168254	-0.00842735	0.0609401	0.0416438	0.0596616	0.0207726	0.0338525	0.0351539		0.0115457	-0.0286808	-0.0855363	-0.0841226	-0.0841226	-0.0700611	0.014188	0.0403482	0.0260188
TR23761|c0_g1_i5		0.136348	0.0573094	0.039972	0.0671236	-0.0237053	0.109293	-0.0367852	0.0756567		0.0937737	-0.0592967	-0.0606319	-0.171663	-0.171663	-0.171663	0.00975742	0.11048	-0.00430529
TR23854|c0_g1_i10	4-coumarate-- ligase 1-like isoform X2 [Cephus cinctus]	0.0429147	-0.0645035	0.087969	0.00873383	0.0858552	0.113096	0.104769	0.0548513		-0.0609862	-0.047002	-0.00471797	-0.245624	-0.246955	-0.154096	0.0602446	0.185955	0.079495
TR4712|c0_g1_i5	SIEVE ELEMENT OCCLUSION B	-0.0257546	-0.0257546	0.0542393	0.045567	0.101625	0.0640871	0.112342	0.0542393		-0.0708425	-0.0574345	-0.0721902	-0.0534362	-0.0830172	-0.139818	-0.0153474	0.0242861	0.0872096
TR26979|c0_g1_i16	band 3 anion transport isoform X3 [Cephus cinctus]	0.029515	-0.0570499	0.137062	0.0687744	0.00723352	0.0481873	0.0709245	0.0525459		0.0161874	0.040528	0.0361328	-0.169303	-0.197491	-0.213102	-0.0476893	0.203243	-0.0256984
TR24765|c0_g1_i26	RCC1 and BTB domain-containing 1-like isoform X1 [Cephus cinctus]	0.0236732	0.0111061	0.102795	0.0909011	0.0897064	0.0148877	0.100424	0.113416		0.0224214	0.00984334	0.0211685	-0.181719	-0.181719	-0.181719	0.0123677	-0.0402865	-0.0272657
TR27727|c0_g1_i1		-0.0134239	0.0950835	0.30639	0.0808589	0.20813	-0.00756643	0.0384565	0.267305		-0.0696788	-0.268264	-0.268264	-0.139702	0.126319	-0.266864	-0.0169498	-0.0418757	-0.0299525
TR27758|c4_g1_i2		-0.0336014	-0.00898144	0.022409	0.056634	0.28783	0.152511	0.206069	0.00921168		-0.193628	-0.192241	-0.193628	-0.250211	-0.0675192	-0.0423186	0.103676	0.0188217	0.124967
TR27312|c0_g1_i12	glycoside hydrolase family 79 amino-terminal domain [Medicago truncatula]	0.0100213	0.0603164	0.0132166	0.0269819	0.26092	0.0385277	0.110907	0.0939044		0.134574	0.0447867	0.0510186	-0.254934	-0.296528	-0.284708	0.0817809	-0.0847241	-0.00606246
TR4743|c0_g2_i1	carboxyl-terminal-processing peptidase 3, chloroplastic	0.0904484	0.124368	-0.0855548	0.0892644	0.0987093	0.0496374	0.0386384	0.00387295		-0.0962912	0.0472004	0.127832	-0.19525	-0.135894	-0.151205	-0.00116264	-0.0407961	0.0361827
TR29953|c1_g1_i11	ABC transporter-like family- [Medicago truncatula]	0.0502752	0.0963097	-0.0556934	0.0241904	-0.0177772	0.00653486	0.0316915	0.0204252		0.0502752	0.0758966	0.167267	-0.0757034	-0.178697	-0.134653	0.00272324	-0.0113395	-0.0517245
TR28065|c0_g1_i3	intermediate peptidase [Medicago truncatula]	0.0273755	-0.0102278	0.109946	0.0782373	0.0979043	0.0380802	-0.0685367	0.0997635		0.166033	0.204554	0.0895084	-0.247231	-0.378251	-0.353874	0.0630709	0.0224833	0.0611638
TR26452|c0_g1_i11	proteasome subunit alpha type-7-A [Medicago truncatula]	0.114874	0.0645788	0.120014	0.0517262	0.0441756	0.133292	0.0752025	0.0667098		-0.0823388	0.0344093	-0.0143126	-0.200376	-0.214539	-0.190162	0.0825928	-0.0894398	0.00359541
TR5532|c0_g2_i7	COBRA 4	0.110108	0.111104	0.00472521	0.0686691	0.0748083	0.0614736	0.0122086	0.00365297		0.106118	0.375963	0.191463	-0.224831	-0.227346	-0.21606	-0.129994	-0.179066	-0.142997
TR24853|c0_g2_i6	O-glycosyl hydrolase family 17 [Medicago truncatula]	0.145644	0.156898	0.016926	0.0316726	0.154654	-0.0105072	0.249166	0.0643114		-0.150531	-0.108156	-0.0552554	-0.207114	-0.207114	-0.0788209	0.0132157	0.0119768	-0.0269664
TR47237|c0_g1_i1		0.407305	0.319445	-0.262629	-0.262629	0.424432	0.272429	-0.262629	0.111437		-0.0723303	-0.0584884	0.400032	-0.262629	-0.262629	-0.262629	-0.262629	-0.0559859	0.0901294
TR4470|c0_g1_i11	E3 ubiquitin- ligase rififylin isoform X1 [Parus major]	0.000149835	-0.0706029	0.0205969	-0.0132367	0.120929	0.0962088	0.0756638	0.0996048		-0.113209	0.0629629	0.161571	-0.222041	-0.122411	-0.0833815	0.0182063	0.0536552	-0.0846657
TR4945|c0_g1_i10	probable glycosyltransferase At5g03795	-0.00104365	-0.0377941	-0.00731352	-0.0148735	0.0757071	0.0851674	0.0863456	0.076893		0.0101739	-0.00229544	-0.0416499	-0.118295	-0.104786	-0.133301	0.0138938	0.062597	0.0505745
TR26352|c0_g1_i3	nodulin 21 -like transporter family [Medicago truncatula]	0.0601019	0.083682	0.218721	0.0220673	0.0898237	-0.0369334	0.100813	0.0284765		0.0194957	-0.0329241	-0.116721	-0.115308	-0.145291	-0.115308	-0.115308	0.0995965	-0.0449857
TR26783|c0_g1_i3	transcription factor bHLH110 isoform X1 [Ricinus communis]	0.0660821	-0.00412688	0.014683	0.0295562	0.038162	0.0946513	0.163693	0.014683		0.00718843	-0.0713012	-0.085921	-0.181169	-0.166969	-0.110169	0.109893	0.0851909	-0.00412688
TR26783|c0_g1_i2	transcription factor bHLH110 isoform X1 [Ricinus communis]	0.039389	0.198135	0.0498392	0.0486818	0.230139	0.112107	0.0241594	-0.0948552		-0.0644816	-0.0770597	0.0428808	-0.223179	-0.166972	-0.153589	0.0852655	0.0253367	-0.0757969
201		0h-1	0h-2	2h-w1	2h-w2	12h-w1	12h-w2	12h-w3	24h-w1		2h-s1	2h-s2	2h-s3	12h-s1	12h-s2	12h-s3	24h-s1	24h-s2	24h-s3
TR23773|c0_g1_i2	fructose-bisphosphate aldolase	1.04169	1.04571	1.11591	0.909091	0.990662	1.061	1.06433	1.03453		-0.279802	-0.332478	-0.332478	-1.35601	-1.30777	-1.36081	-1.03021	-1.15824	-1.10512
TR23773|c0_g1_i1	fructose-bisphosphate aldolase	0.907228	1.14558	1.11086	0.884807	0.877008	0.968617	0.99563	1.0292		-0.272667	-0.321958	-0.230659	-1.26224	-1.12252	-1.24189	-1.19635	-1.17299	-1.09767
TR23773|c0_g1_i4	fructose-bisphosphate aldolase	1.01287	0.982666	1.07579	0.936749	0.929531	0.940143	1.03703	1.08293		-0.319699	-0.288661	-0.378972	-1.16682	-1.2428	-1.3266	-1.05951	-1.06458	-1.15008
TR23773|c0_g1_i3	fructose-bisphosphate aldolase	1.00556	1.06067	1.12682	0.941256	0.876664	0.972182	1.11222	1.10569		-0.254462	-0.275891	-0.18741	-1.24534	-1.36467	-1.23335	-1.11321	-1.2951	-1.23164
24		0h-1	0h-2	2h-w1	2h-w2	12h-w1	12h-w2	12h-w3	24h-w1		2h-s1	2h-s2	2h-s3	12h-s1	12h-s2	12h-s3	24h-s1	24h-s2	24h-s3
TR5212|c1_g1_i1		0.082703	-0.0326959	0.546826	0.157338	0.560726	0.298771	0.636952	-0.38888		0.397281	0.201718	0.173755	-0.738108	-0.970914	-0.915418	-0.125737	0.367888	-0.252206
TR28822|c3_g1_i1		-0.112789	0.01111	0.322397	0.106053	0.377812	-0.156407	0.251848	0.357624		0.393694	0.589486	0.498663	-0.834086	-0.671965	-0.706851	-0.293075	-0.00874091	-0.124773
TR23073|c0_g1_i1	SPA1-RELATED 3 isoform X1 [Ricinus communis]	0.233396	0.181949	0.204841	0.0910596	0.0593117	0.254969	0.245362	0.205021		0.628504	0.685547	0.770934	-0.817319	-0.857783	-0.854023	-0.36747	-0.340126	-0.324173
TR4175|c0_g1_i8	thioredoxin AAED1, chloroplastic isoform X3 [Ricinus communis]	0.301242	-0.0259224	0.12732	0.335428	0.771931	0.227142	0.113531	0.0775822		0.194766	0.287875	0.126033	-0.599247	-0.842128	-0.899517	-0.121546	0.0722454	-0.146735
TR5424|c1_g1_i2		0.0310253	0.269703	0.191761	0.371384	0.358097	0.0735445	0.0958835	0.183672		0.71392	0.340534	0.238807	-0.89491	-1.05934	-1.13247	-0.0545469	0.152633	0.120305
TR29671|c0_g1_i4	Nucleolar 56	0.117825	0.129415	0.245445	-0.0284714	0.410338	0.449084	0.291337	0.145486		0.309791	0.301846	0.146754	-0.897513	-1.03449	-1.08956	0.090941	0.169886	0.24189
TR28550|c1_g1_i7	ACT domain-containing ACR10 isoform X2	0.0316183	0.443705	0.261852	0.121776	0.545405	0.265756	0.458401	-0.07439		0.685243	0.0485531	0.793139	-1.1072	-0.859876	-0.886866	-0.341661	-0.480523	0.0950649
TR28562|c0_g1_i16	PREDICTED: uncharacterized protein LOC8284174 isoform X1	0.00460248	0.00897649	0.0660639	0.13572	0.485014	0.334452	0.438643	0.341406		0.207506	0.28096	0.471343	-1.1474	-0.852065	-1.12998	0.111789	0.190405	0.0525675
TR25034|c1_g1_i4	NUCLEAR FUSION DEFECTIVE 4	0.228163	0.0870216	0.248985	0.120095	0.505669	0.230408	0.36798	0.300121		0.256717	0.396589	0.301901	-0.991486	-0.971562	-0.881521	-0.0479647	0.0228349	-0.173949
TR5424|c1_g2_i1		0.0816597	-0.206043	-0.0649374	0.550004	0.59982	-0.0621002	0.185579	-0.245194		0.811596	-0.0611558	0.0696371	-0.6728	-0.6728	-0.6728	0.083369	0.382395	-0.106229
TR14443|c0_g1_i1	cytochrome P450 family 71 [Medicago truncatula]	0.164655	0.194347	0.349752	0.2009	0.15565	0.279713	0.386561	0.34625		0.697005	0.686833	0.575853	-0.940443	-0.955431	-1.07619	-0.264848	-0.387613	-0.412996
TR18966|c0_g3_i1		-0.0286349	0.00880706	0.294571	-0.133355	0.526616	0.115633	0.394266	0.351024		0.670329	0.533849	0.527776	-0.58804	-0.751463	-1.13887	-0.229523	-0.298762	-0.254227
TR28026|c0_g2_i5	molecular chaperone	0.240717	0.155622	0.301685	0.146276	0.456479	0.31312	0.225871	0.272304		0.323711	0.359078	0.231908	-0.972259	-0.894792	-1.05216	0.0189232	-0.0723563	-0.0541222
TR3638|c0_g2_i1	hsp20 alpha crystallin family [Medicago truncatula]	0.182572	0.305579	0.287783	0.312301	0.383847	0.402079	0.425907	0.33888		0.248456	0.270629	0.299248	-1.02946	-0.827552	-1.00419	-0.258688	-0.143834	-0.193557
TR29482|c0_g1_i1	ATP-dependent zinc metalloprotease FTSH, chloroplastic	0.203614	-0.762308	0.296613	0.329232	0.726012	0.290994	-0.121397	0.0219853		0.757753	0.404941	0.71198	-0.877442	-0.780986	-0.674967	-0.491163	0.0909487	-0.125811
TR8758|c0_g1_i1		0.47342	-0.272067	-0.0424255	0.258761	0.803256	0.141953	0.509379	0.244133		0.675089	0.44935	0.596285	-0.952719	-1.36089	-0.830816	-0.194172	-0.320345	-0.178195
TR26363|c3_g2_i1		-0.129639	0.0698496	0.262131	0.0282478	0.446273	0.284564	0.231571	0.36939		0.422953	0.420929	0.372535	-0.81955	-1.0605	-0.932736	0.21794	-0.101731	-0.0822253
TR18966|c0_g1_i1		0.290769	-0.0734524	0.100926	-0.0685049	0.65017	0.397244	0.480282	0.293077		0.546598	0.457825	0.345915	-0.870806	-0.67687	-0.650753	-0.448252	-0.424036	-0.350131
TR11530|c0_g1_i1	glycine dehydrogenase (aminomethyl-transferring)	0.235705	0.0930706	0.526571	0.144244	0.034071	0.527041	0.119508	-0.0716229		1.07806	0.256274	0.71751	-0.777592	-0.907565	-0.770639	-0.624544	-0.361684	-0.218413
TR28549|c1_g1_i10	ZINC INDUCED FACILITATOR-LIKE 1	0.19174	0.115501	0.206752	0.129251	0.413281	0.215372	0.312431	0.219273		0.628944	0.272436	0.0922895	-0.92526	-0.960131	-1.398	0.216544	0.00277776	0.266793
TR37504|c0_g1_i1		0.259032	0.155135	-0.0703514	0.087683	0.367572	0.730861	0.393227	0.343878		0.491513	0.279087	0.611982	-1.08473	-1.21331	-1.07544	-0.0361573	-0.0479197	-0.192071
TR26931|c4_g2_i1		0.194904	0.119717	0.154269	0.0126868	0.586758	0.518301	0.249799	0.0540535		0.243165	0.367014	0.236731	-0.918244	-1.0131	-1.21375	0.157192	0.101115	0.149383
TR28026|c0_g2_i1	molecular chaperone	0.166828	0.20107	0.295307	0.1622	0.434859	0.321485	0.319408	0.246592		0.349233	0.323559	0.192018	-1.00425	-0.984448	-1.0799	0.11029	0.00568336	-0.059935
TR4622|c1_g1_i6	SOUL heme-binding family [Medicago truncatula]	-0.0151021	0.143916	0.304756	-0.0103826	0.384191	0.247538	0.213902	0.277999		0.455646	0.512501	0.304283	-0.827266	-1.00597	-1.02429	0.0345558	0.103395	-0.0996688
TR28026|c0_g2_i2	molecular chaperone	0.229339	0.241554	0.317654	0.148297	0.471405	0.38294	0.303953	0.290476		0.326369	0.20308	0.226362	-1.03913	-0.981207	-1.09668	-0.0204485	-0.036449	0.0324924
TR15566|c0_g1_i1		0.12856	0.0635345	0.232932	0.379432	0.693707	0.309711	0.389574	0.30503		0.219491	0.0956392	0.0331272	-0.727483	-0.801988	-0.801988	-0.203623	-0.0296805	-0.285973
TR24381|c0_g2_i1	ribulose bisphosphate carboxylase oxygenase activase [Medicago truncatula]	-0.0592684	0.00128575	0.273877	0.305761	0.539473	-0.0473187	0.404771	0.190164		0.530915	0.636691	0.248002	-0.572655	-0.703586	-0.575293	-0.575293	-0.125372	-0.472154
TR3976|c1_g1_i2	actin-related 8	0.174642	-0.0337275	0.342092	0.0564547	0.629292	0.399955	0.192772	0.191013		0.161229	0.438269	0.366062	-1.13709	-0.968391	-1.06596	0.0656025	0.0684793	0.119304
TR5073|c0_g4_i2		0.391736	0.027776	0.255166	0.185524	0.397946	0.140864	0.0663029	0.298134		0.575211	0.193579	0.219232	-1.11414	-0.894274	-1.19128	0.188662	0.293145	-0.033581
TR26757|c1_g1_i26	probable boron transporter 2 isoform X1 [Ricinus communis]	0.258344	0.22354	0.451187	0.057133	0.296456	0.0943582	0.121369	0.138716		0.781515	0.591759	0.598043	-0.876306	-0.953857	-0.617537	-0.380792	-0.357094	-0.426835
TR26204|c0_g1_i1		0.0751538	-0.180603	0.33179	0.0623297	0.226518	-0.215874	0.0447413	0.0842445		0.828622	0.0815233	0.612527	-0.586596	-0.586596	-0.391248	-0.392509	0.0968761	-0.0909007
TR25562|c0_g1_i6		0.0403442	0.318309	-0.194234	0.150358	0.365462	0.40667	0.203227	0.186588		0.561544	0.511283	0.651674	-0.950108	-0.978296	-0.901452	-0.228449	-0.017645	-0.125276
TR18966|c0_g2_i1		0.281078	0.209833	0.27661	0.0636335	0.430663	-0.0670143	0.459199	0.299179		0.473258	0.216069	0.663502	-0.66672	-0.89462	-0.99818	-0.0533572	-0.377866	-0.315267
TR4743|c0_g1_i2	carboxyl-terminal-processing peptidase 3, chloroplastic	0.198977	0.0615316	0.051971	-0.0527814	0.601544	0.229267	0.211055	0.245016		0.388153	0.462685	0.388153	-0.950589	-0.849176	-0.953154	-0.199598	0.138832	0.0281136
TR25980|c2_g5_i1	uncharacterized mitochondrial g00810-like	-0.00872808	0.0179497	0.398209	0.189225	0.530089	0.301629	0.0565491	0.740464		0.270905	0.298151	0.100148	-0.922501	-0.787028	-0.910378	-0.0720264	-0.326086	0.123429
TR28026|c0_g2_i11	molecular chaperone	0.224505	0.179613	0.359363	0.177969	0.436679	0.355005	0.20607	0.244672		0.280736	0.365155	0.286851	-0.992059	-0.960934	-1.04196	-0.0347911	-0.0719649	-0.0149112
TR1016|c1_g1_i1		0.159772	0.109568	0.284243	0.25633	0.559065	0.315345	0.283701	0.325916		0.245234	0.281531	0.302289	-0.86376	-0.707918	-1.00499	-0.0504113	-0.26089	-0.235022
TR14443|c0_g1_i2	cytochrome P450 family [Medicago truncatula]	0.23657	0.261506	0.319568	0.209954	0.273221	0.228793	0.359698	0.363863		0.54916	0.577169	0.639423	-1.01481	-0.956392	-1.04359	-0.345736	-0.270582	-0.387819
TR27156|c5_g1_i1		0.168679	-0.095645	0.309777	0.121261	0.483901	0.427308	0.394618	0.189398		0.515615	0.147658	0.368671	-1.34796	-1.02024	-0.941285	-0.231601	0.102427	0.407419
TR3638|c0_g3_i1	hsp20 alpha crystallin family [Medicago truncatula]	0.358047	0.0916729	0.234596	0.312331	0.341269	0.381519	0.348707	0.39746		0.309526	0.156006	0.176828	-0.986952	-1.00281	-0.976152	0.0214002	-0.123815	-0.0396383
TR29389|c2_g2_i8		0.240044	-0.0442334	0.13479	0.227877	0.503569	0.517684	0.361202	0.203232		0.288025	0.247881	0.392767	-1.26902	-0.961328	-1.42123	-0.0378673	0.312832	0.303775
TR27769|c1_g2_i1		0.00336501	-0.115452	0.506929	0.33022	0.677112	-0.0468499	-0.371477	0.316603		0.362214	0.147781	0.177731	-0.485356	-0.7205	-0.514895	-0.123213	-0.0593951	-0.0848177
TR33615|c0_g1_i1	REVEILLE 8 isoform X1 [Ricinus communis]	0.162208	0.0957561	0.0588565	0.261898	0.936719	0.413306	0.364245	0.294536		0.352096	0.272143	0.240637	-1.00873	-1.15278	-1.15278	-0.13201	-0.148457	0.142356
TR21093|c0_g1_i1		0.017971	-0.358983	0.0868046	0.222442	0.564326	-0.10918	0.413959	0.441887		0.522042	0.126582	0.23271	-0.628392	-0.583787	-0.236185	-0.342692	-0.101098	-0.268406
TR9012|c0_g1_i1	NADPH cytochrome P450 oxidoreductase	0.378964	-0.0466964	0.19113	0.146948	0.566639	0.0386874	-0.11982	0.615883		0.522408	0.358478	0.0127036	-0.949428	-1.04603	-1.16106	0.031762	0.0617411	0.397694
TR29958|c1_g4_i1	ABC transporter-like family- [Medicago truncatula]	0.350984	0.269959	0.105872	0.0284241	0.619696	0.343804	0.264153	0.189069		0.196123	0.275963	0.28128	-0.721598	-1.12136	-0.887651	-0.0326558	-0.0898441	-0.0722223
27		0h-1	0h-2	2h-w1	2h-w2	12h-w1	12h-w2	12h-w3	24h-w1		2h-s1	2h-s2	2h-s3	12h-s1	12h-s2	12h-s3	24h-s1	24h-s2	24h-s3
TR28094|c1_g1_i1	SWINGER, partial [Arabidopsis thaliana]	-0.247674	-0.129321	0.0453854	-0.0419038	0.257426	0.184277	-0.127754	0.211758		0.23751	0.705205	0.378104	-0.746776	-0.48675	-0.714675	0.150465	0.0945264	0.230199
TR22190|c0_g1_i2	myosin-11 [Ricinus communis]	0.0565227	-0.0411483	0.0116262	0.0246948	0.125189	-0.0261758	0.109779	0.00955187		0.238749	0.236977	0.28121	-0.542574	-0.558899	-0.684243	0.148627	0.432869	0.177246
TR24751|c0_g1_i4	actin-binding family , [Medicago truncatula]	0.0302032	0.011279	0.0759759	-0.0808282	-0.0252726	-0.0691205	0.0331686	0.183986		0.124054	0.3189	0.184875	-0.288513	-0.290983	-0.358038	0.104451	0.0537579	-0.00789664
TR5759|c3_g1_i3		-0.0279952	0.00371361	0.0273121	-0.0202773	0.256982	0.161329	0.0547126	0.0368559		0.1681	0.246052	0.241474	-0.323903	-0.297012	-0.325261	-0.0126005	-0.094741	-0.094741
TR27252|c0_g1_i17	class I peptide chain release factor [Medicago truncatula]	0.186669	-0.304362	0.201399	-0.09291	0.268217	-0.320637	0.265883	0.0648722		0.155911	0.320129	0.177593	-0.520986	-0.122158	-0.62398	0.314118	0.148328	-0.118089
TR464|c0_g1_i2		0.0120435	0.22902	0.0285047	0.0144066	0.315884	0.284246	0.181443	-0.207199		0.324798	0.427672	0.21402	-0.785295	-0.599172	-0.815756	0.253234	0.151695	-0.0295448
TR29692|c0_g1_i15		-0.123642	0.104672	0.0492544	0.213893	0.213162	-0.0595516	0.0904194	0.257778		0.102307	0.10546	0.191069	-0.466957	-0.458783	-0.534071	0.138931	0.088827	0.0872329
TR26222|c0_g2_i7	MYB-like transcription factor family [Medicago truncatula]	-0.120012	0.0633381	0.196966	-0.0436499	0.14159	0.119012	0.0951498	0.186581		0.292876	0.211552	0.170861	-0.45733	-0.472336	-0.458687	0.0633381	0.0718273	-0.0610752
TR28370|c3_g1_i5	cadmium-transporting ATPase%2C	0.249701	0.0462822	0.151863	0.0910158	-0.0160387	0.116731	0.36497	0.15533		0.122646	0.0970371	-0.106551	-0.422437	-0.696712	-0.743289	0.138497	0.251861	0.199094
TR21856|c0_g1_i4	transcription factor UNE10	-0.0934769	-0.114439	0.246227	-0.133396	0.172835	0.035565	0.141635	0.138765		0.409916	0.489422	0.292156	-0.699687	-0.716047	-0.710861	0.235521	0.219763	0.0861024
TR26442|c1_g1_i12	UBA TS-N domain-containing	0.133594	0.083536	0.0284249	0.000474425	0.0952431	0.134351	0.195815	0.112243		0.0169814	0.0764658	-0.003682	-0.495951	-0.487777	-0.538736	0.223815	0.272061	0.153141
TR20691|c0_g1_i3	E3 ubiquitin- ligase BOI [Ricinus communis]	-0.160161	0.055383	-0.043892	-0.0140421	0.0470165	0.0496362	0.222583	0.00767748		0.664987	0.873054	0.72653	-0.863024	-0.778811	-0.924425	-0.0489276	-0.0277848	0.2142
TR27872|c0_g1_i20	MATE family efflux [Medicago truncatula]	-0.137968	-0.0790333	0.119697	-0.11227	0.142078	0.0943171	0.114483	-0.114309		0.190789	0.185825	0.375048	-0.363129	-0.378977	-0.330762	0.168318	0.0218956	0.103997
TR869|c0_g1_i7		-0.0533956	0.0649749	0.146042	-0.227733	0.340866	0.108586	-0.123985	0.0298674		0.445472	0.266448	0.277954	-0.66463	-0.693052	-0.7739	0.264522	0.544062	0.0479013
TR5424|c1_g1_i23	PREDICTED: uncharacterized protein LOC8264059 isoform X1 [Ricinus communis]	-0.0635968	0.0635485	-0.207113	-0.157999	-0.0747159	0.11665	0.070294	0.0911727		0.514272	0.480486	0.26588	-0.508792	-0.350644	-0.539273	0.190487	0.020659	0.0886832
TR19856|c1_g1_i4	transmembrane amino acid transporter family [Medicago truncatula]	-0.00491699	-0.0985926	0.0592469	-0.0317967	0.103596	0.00776359	-0.218332	-0.0850653		0.764789	0.70988	0.656707	-0.825162	-0.628604	-0.698042	0.116427	0.139308	0.0327952
TR24936|c2_g1_i4		0.203874	-0.031783	0.0517727	0.139983	-6.55693e-06	-0.13822	0.176325	0.0507943		0.0808213	0.102702	-0.0214559	-0.434437	-0.508942	-0.422158	0.405622	0.228312	0.116796
TR22948|c1_g1_i2	homeobox associated leucine zipper [Medicago truncatula]	-0.0534692	0.0194986	0.303642	-0.00192384	0.107539	-0.0397699	-0.0457474	0.0243974		0.429005	0.349907	0.355102	-0.414197	-0.407584	-0.643603	0.0912893	0.00717837	-0.0812643
TR26357|c7_g4_i2		0.050046	-0.0817792	-0.00588748	-0.0433344	0.265746	0.00882331	0.0999712	0.0347252		0.152964	0.135834	-0.0207498	-0.256722	-0.246704	-0.260497	0.13296	0.0920983	-0.0574946
TR27887|c8_g3_i15	Tyrosine aminotransferase	0.0217799	0.0824758	0.121316	0.182372	0.0947737	0.0739597	0.100121	0.0274044		-0.192184	0.0536287	0.0552029	-0.481794	-0.486367	-0.385763	0.272417	0.270385	0.190273
TR33752|c0_g1_i1		-0.104728	-0.152696	-0.0250276	-0.10597	-0.160418	0.101971	0.134942	0.322056		0.388835	0.0955016	0.0246258	-0.321338	-0.321338	-0.321338	0.217697	0.0426739	0.184553
TR24893|c0_g1_i7	[Nematostella vectensis]	0.0468115	-0.158779	0.210177	-0.0543227	0.0166758	0.105258	0.0438261	-0.0981671		0.353901	0.289195	0.293601	-0.580136	-0.44609	-0.52701	0.0557309	0.259264	0.190065
TR1057|c3_g5_i2	N-acetylglutamate synthase	-0.0433833	-0.14739	-0.0486744	-0.0557595	-0.0513272	-0.0736259	-0.0198108	-0.0416239		0.402138	0.476462	0.467841	-0.518635	-0.508879	-0.510095	0.134442	0.277312	0.26101
TR26851|c0_g1_i5	Exo-poly-alpha-D-galacturonosidase precursor [Bacteroides ovatus]	-0.0595757	-0.122992	0.207039	-0.153568	0.216634	0.0395188	0.108878	0.184865		0.397447	0.253723	0.265658	-0.442976	-0.5528	-0.405695	-0.0204051	0.0586987	0.0255496
TR24893|c0_g1_i3	phosphatase 2C family [Medicago truncatula]	0.000125217	-0.052071	0.0309184	0.00499919	-0.0970584	0.0362849	-0.0189185	0.0225306		0.386969	0.456224	0.333723	-0.562132	-0.646556	-0.582094	0.179512	0.205151	0.302391
TR5759|c3_g1_i5		-0.00971638	0.0865659	0.0452307	0.0261352	0.119181	0.134278	0.0119013	0.0738977		0.224334	0.297408	0.315734	-0.397697	-0.356226	-0.33009	-0.0863942	-0.121827	-0.0327163
TR24088|c0_g1_i5	WD repeat-containing 44	-0.0365799	-0.0599966	0.00997634	-0.0573759	-0.0434786	0.0735271	0.122118	0.0248923		0.452039	0.386179	0.42293	-0.469797	-0.436499	-0.57457	0.139735	-0.000893045	0.0477927
TR5424|c1_g1_i17	PREDICTED: uncharacterized protein LOC8264059 isoform X1 [Ricinus communis]	-0.103499	-0.0266903	0.130377	-0.124507	0.0721574	-0.00620199	0.0616826	0.18782		0.324852	0.328889	0.265705	-0.497234	-0.487735	-0.527329	0.124969	0.12342	0.153326
TR5523|c0_g5_i4	Transposon TX1 uncharacterized 149 kDa	-0.130429	-0.120438	0.136943	-0.0335028	0.173948	0.00898683	0.0895261	-0.0485801		0.107491	0.152683	0.112582	-0.3175	-0.382876	-0.435166	0.401088	0.0369312	0.248314
TR27036|c1_g1_i12	PREDICTED: uncharacterized protein LOC8270902 isoform X4	-0.243645	0.197756	0.0231322	-0.0808152	-0.164893	-0.0321064	0.0515059	0.127643		0.55264	0.604769	0.598511	-0.373748	-0.718617	-0.597781	0.0983781	0.0781336	-0.120864
TR28562|c0_g1_i22	U3 small nucleolar RNA-associated 6	0.0601689	0.0356373	0.0563802	0.0687917	0.13444	0.156855	0.0262602	-0.0342023		0.358884	0.441298	0.456162	-0.585513	-0.610248	-0.660137	0.0644868	0.0736195	-0.0428845
TR42090|c0_g2_i1	succinate dehydrogenase [ubiquinone] flavo subunit, mitochondrial isoform X1	-0.232205	-0.125138	0.403712	-0.350154	0.134124	-0.0145076	0.0746141	0.0267664		0.246249	0.16258	0.575604	-0.415956	-0.32172	-0.471098	0.282262	-0.005434	0.0303002
TR26067|c0_g2_i3	carboxyl-terminal peptidase [Medicago truncatula]	0.167807	0.0647131	0.139504	6.95663e-05	-0.135153	0.23087	0.279668	0.252836		0.251514	0.207202	-0.0976121	-0.611103	-0.414706	-0.495626	0.0242646	0.0149469	0.120804
TR28562|c0_g1_i4	U3 small nucleolar RNA-associated 6	-0.0713001	-0.109633	0.0945454	-0.0783006	0.289782	0.227278	-0.0097783	0.12229		0.373402	0.514244	0.431234	-0.646403	-0.653356	-0.596136	0.067314	0.0540368	-0.00922074
TR3993|c0_g2_i1	papain family cysteine protease [Medicago truncatula]	0.167923	0.0110633	0.182845	-0.0847851	0.399829	-0.187457	0.227362	-0.344898		0.801598	0.385828	-0.0783011	-0.528262	-0.476189	-0.705524	0.279409	-0.176163	0.125722
TR18368|c0_g1_i4		0.124801	0.0343355	0.161258	0.0490021	0.122954	0.247715	0.0750321	0.178257		0.127568	0.0135485	0.363322	-0.489534	-0.336824	-0.419212	-0.0865571	-0.076971	-0.088696
TR5424|c1_g1_i16	PREDICTED: uncharacterized protein LOC8264059 isoform X1 [Ricinus communis]	-0.137173	0.00676644	0.0392196	-0.0271639	-0.0425861	0.140893	0.0392196	-0.0403728		0.344307	0.365606	0.444106	-0.696351	-0.507195	-0.677885	0.253417	0.264201	0.230992
TR18368|c0_g1_i2		0.0348163	0.0766987	0.0478331	-0.0749516	0.0456718	0.144919	-0.159698	0.273308		0.149958	0.307083	0.226371	-0.281945	-0.370087	-0.283303	-0.0275321	0.0172757	-0.126418
TR5251|c0_g3_i1	eukaryotic cytochrome b561 [Medicago truncatula]	-0.0775739	0.0507502	-0.0388198	0.127294	0.155418	0.107996	0.239272	0.0212524		0.132963	0.3054	0.377014	-0.619408	-0.660492	-0.612277	0.125162	0.15263	0.21342
TR29505|c0_g1_i6	strubbelig-receptor family 6 [Medicago truncatula]	0.0842813	0.232776	0.518613	-0.0864056	0.11791	-0.00635885	0.292897	0.238264		0.361968	0.23872	0.0725541	-0.556595	-0.798251	-0.782422	0.297723	-0.290528	0.0648542
TR24893|c0_g1_i6	phosphatase 2C family [Medicago truncatula]	-0.0508132	-0.0296486	0.0104096	-0.0493925	-0.0557966	-0.000530277	-0.0658154	0.0678313		0.369722	0.341301	0.386089	-0.575575	-0.602407	-0.491183	0.139965	0.329338	0.276506
TR19427|c0_g2_i1	PREDICTED: uncharacterized protein LOC8285641	-0.111396	-0.211614	0.518759	-0.176953	-0.0684076	-0.120973	0.338833	0.195729		0.38741	0.386927	0.276108	-0.591515	-0.511062	-0.621302	0.334835	0.00450062	-0.0298812
TR22190|c0_g1_i1	myosin-11 [Ricinus communis]	-0.0440018	0.114417	0.0481026	0.0246642	0.0373809	0.043067	0.141762	-0.0306681		0.264198	0.206813	0.286208	-0.510399	-0.681134	-0.641071	0.148225	0.338009	0.254428
TR25115|c0_g1_i1		-0.0131947	-0.0220125	0.041434	-0.0171071	0.221564	0.141346	0.0822327	0.190519		0.195599	0.359972	0.10491	-0.516509	-0.516509	-0.460831	0.154449	0.134308	-0.0801693
TR3990|c0_g1_i13	calmodulin-binding family [Medicago truncatula]	-0.137039	-0.203871	-0.0450435	-0.310308	0.0997	-0.107655	0.0971786	-0.0459722		0.31897	0.247246	0.662094	-0.404831	-0.371854	-0.373019	0.193177	0.232003	0.149225
TR29692|c0_g1_i7		-0.043324	0.120557	0.0028138	0.0788444	-0.00838234	0.0998512	0.173889	-0.00677756		0.167507	0.0901361	0.357663	-0.56591	-0.520549	-0.430664	0.0841248	0.165373	0.234847
TR25989|c1_g1_i1		-0.191479	-0.00471755	-0.176937	-0.00931067	0.187354	-0.0475362	0.276092	0.415584		0.188157	0.423103	0.2632	-0.407275	-0.556586	-0.489594	0.224602	-0.172809	0.0781522
TR16041|c0_g1_i1		0.0380295	0.00478213	0.195988	-0.0256292	0.199859	-0.214663	-0.306125	0.539919		0.528267	0.468552	0.167016	-0.488455	-0.70009	-0.626955	0.190551	0.0197507	0.0092008
TR22150|c0_g1_i1		0.123534	-0.176099	0.0357755	-0.156439	-0.134778	-0.020607	0.276861	0.185565		0.198197	0.280259	0.503864	-0.485275	-0.398492	-0.343842	0.132963	-0.020607	-0.000879316
TR28408|c0_g1_i1	receptor kinase [Medicago truncatula]	0.103516	-0.0803707	0.0406755	0.0603043	0.10036	-0.0511169	0.0828721	0.102728		0.101939	0.406718	0.137794	-0.556692	-0.57172	-0.51011	0.344706	0.251019	0.0373779
TR19856|c1_g1_i2	transmembrane amino acid transporter family [Medicago truncatula]	-0.15002	-0.146025	-0.0136534	0.0381802	0.032463	0.0353244	-0.169149	-0.0859548		0.793896	0.798957	0.763025	-0.863426	-0.871649	-0.709948	0.149431	0.23195	0.166598
TR4783|c2_g2_i2	adenylate kinase	-0.0663338	-0.227113	0.0588147	-0.307968	0.00598379	0.115857	-0.0925654	0.00816364		0.276995	0.35214	0.43333	-0.411965	-0.459368	-0.526148	0.322667	0.24716	0.270351
TR14824|c0_g1_i1	subtilisin-like serine protease [Medicago truncatula]	0.0741807	-0.130074	0.0550084	-0.0521295	-0.098604	-0.0500522	-0.0783515	0.154737		0.377129	0.25811	0.109921	-0.326014	-0.423487	-0.452002	0.231032	0.139346	0.211251
TR29665|c1_g2_i2	macrophage erythroblast attacher [Medicago truncatula]	-0.0763482	-0.0620507	0.127646	-0.0926041	0.00101605	-0.0669495	0.0784809	0.140066		0.555587	0.615743	0.768802	-0.678248	-0.544901	-0.603226	0.0300858	-0.111804	-0.0812959
TR25170|c0_g1_i4	WD repeat and HMG-box DNA-binding 1	-0.000602954	0.129659	0.321827	-0.247172	0.0259149	0.173312	0.341094	0.166625		0.0830668	0.36206	0.103442	-0.536238	-0.590592	-0.700416	0.119691	0.0854325	0.162896
TR4432|c0_g2_i1		-0.16484	-0.25131	0.164065	0.0828531	0.183673	0.0530946	0.119861	0.00868342		0.276502	0.532417	0.423298	-0.883274	-0.823837	-0.786182	0.399846	0.423721	0.241428
TR21026|c0_g1_i1	carotenoid cleavage dioxygenase 4a-6 [Medicago truncatula]	-0.0587374	-0.00842296	0.176932	-0.122628	0.172449	0.0618279	0.150472	0.0562763		0.812579	0.762321	0.644711	-0.658839	-0.749515	-0.713506	-0.205229	-0.0602442	-0.260447
TR28341|c0_g2_i1	Mitogen-activated kinase 1	-0.28247	-0.349991	0.124005	-0.0949756	0.387137	0.0532062	0.359553	0.423273		0.54678	0.483841	0.160429	-0.48904	-0.855069	-0.635978	0.07941	0.071538	0.0183507
TR29144|c1_g1_i8	glycogen synthase [Streptococcus pneumoniae]	-0.0147641	0.0636038	0.153463	-0.00783805	0.118441	0.0609711	0.121603	0.193676		0.350657	0.360326	0.215146	-0.594875	-0.610528	-0.613679	0.116541	0.0616297	0.0256271
TR2037|c0_g1_i1		-0.118837	-0.224109	0.0339675	0.187332	0.00647141	0.160433	0.141969	0.0640908		0.594425	0.652971	0.312803	-0.551796	-0.632138	-0.646189	-0.11173	0.0820224	0.0483149
TR28864|c0_g1_i10		0.0879245	-0.00346967	-0.0345204	0.0344269	0.149411	0.0971627	0.108374	0.141495		-0.00566556	0.259565	0.207436	-0.295538	-0.283499	-0.283499	-0.128303	-0.116389	0.06509
TR35165|c0_g1_i1	uncharacterized mitochondrial g00810-like	0.0326509	-0.192222	0.053497	-0.111693	0.348793	0.110976	0.00437923	-0.314875		0.527049	0.336088	0.262647	-0.585946	-0.68894	-0.588636	0.331828	0.300199	0.174205
TR19856|c1_g1_i5	transmembrane amino acid transporter family [Medicago truncatula]	-0.0187593	-0.10055	-0.109147	-0.0202326	-0.0287332	-0.0194957	-0.0697141	-0.0549171		0.805483	0.762219	0.696695	-0.864255	-0.767059	-0.710665	0.17361	0.194083	0.131439
TR28549|c1_g1_i9	ZINC INDUCED FACILITATOR-LIKE 1 isoform X3	-0.00075646	-0.220059	0.615046	0.128873	0.082459	0.261564	0.15089	0.00991178		0.742904	0.253806	-0.00504594	-0.654057	-0.451204	-0.915521	0.253207	-0.260511	0.0084939
TR11294|c0_g1_i1		-0.122385	-0.0141885	0.0274634	-0.307713	0.254044	-0.0621005	0.428122	0.151376		0.592045	0.635138	0.883401	-1.06555	-1.20475	-0.876755	0.249358	0.137149	0.295342
TR15450|c0_g2_i1		0.0305505	-0.0852844	-0.107543	-0.00722073	0.194413	0.117208	0.085028	0.0571251		0.617568	0.731506	0.829413	-0.846379	-0.706147	-0.896495	-0.144009	0.104015	0.0262527
TR26851|c0_g1_i4	probable polygalacturonase	-0.000494894	0.0912422	0.169302	0.0252631	0.184114	-0.00338549	0.0393768	0.0505692		0.419875	0.455257	0.287068	-0.741123	-0.558282	-0.672343	0.180043	0.0693993	0.00411804
TR4743|c0_g1_i10	peptidase S41 [Listeria monocytogenes]	0.0823097	-0.113086	0.12402	-0.0254935	0.143817	0.0816684	0.164558	0.0969824		0.516456	0.442455	0.322726	-0.579694	-0.444221	-0.536715	-0.0021906	-0.128587	-0.145007
TR22653|c0_g1_i14	translocase subunit SECA2, chloroplastic isoform X2	-0.00249984	0.0503988	0.0432168	0.0539765	0.13475	0.146527	0.116047	0.0332827		0.0459142	0.19513	0.138967	-0.412283	-0.402443	-0.417228	0.0378066	0.19432	0.0441165
TR29144|c1_g1_i7	glycogen synthase [Streptococcus pneumoniae]	-0.0106709	0.00972567	0.180176	0.0463866	0.0711825	0.0955594	0.0866263	0.0923753		0.434687	0.376715	0.32448	-0.644378	-0.615975	-0.5871	0.126397	0.0251701	-0.0113558
TR18859|c1_g1_i1		-0.168867	-0.584626	-0.166706	-0.369258	0.0203943	-0.161317	0.379588	0.156086		0.698703	0.426154	0.404513	-0.188466	-0.584626	-0.584626	0.298213	0.179211	0.245629
TR21296|c0_g1_i4		-0.224077	-0.0804967	0.0231168	-0.169365	-0.0119701	-0.0419254	0.0757172	0.011612		0.942406	0.820781	0.773882	-0.65381	-0.770623	-0.813978	0.162806	-0.0344526	-0.00962376
TR29687|c0_g3_i9		-0.21551	0.0774887	-0.015483	-0.0638611	0.158596	0.0385568	-0.147315	-0.0225486		0.529127	0.491493	0.705981	-1.16724	-0.492477	-0.740021	0.274464	0.264703	0.324046
TR28562|c0_g1_i6	PREDICTED: uncharacterized protein LOC8284174 isoform X1	0.186443	-0.182509	0.339256	-0.168621	0.19049	0.0144903	0.072166	0.0929733		0.645383	0.547812	0.406904	-0.902709	-0.619224	-0.743253	0.231219	-0.166319	0.0554986
TR13456|c0_g3_i1	[Nematostella vectensis]	-0.00563893	0.0980774	-0.134223	0.0459065	0.0207864	0.202302	0.0599494	0.0722277		0.326405	0.397738	0.428626	-0.593185	-0.418098	-0.396505	-0.0671517	-0.124849	0.0876318
TR29756|c0_g2_i4	AAA family ATPase	-0.0446666	-0.139707	0.0237204	-0.134232	-0.22443	-0.116948	0.138581	0.0682224		0.941376	0.830057	0.756003	-0.905466	-0.794529	-0.562244	0.0427413	0.0911381	0.0303841
TR28739|c1_g1_i1		-0.182896	0.00745707	0.139804	-0.414641	0.0250972	-0.172327	0.499629	0.0751474		0.426925	0.755536	0.268095	-0.675864	-0.466521	-0.582585	0.181602	-0.166594	0.282136
TR4743|c0_g1_i4	peptidase S41	0.00318439	0.0388965	0.197636	0.0633792	0.160601	0.0776756	0.10585	0.04944		0.550292	0.604412	0.394001	-0.646754	-0.742243	-0.684527	-0.0035463	-0.133803	-0.0344942
TR8471|c0_g2_i1		0.0396858	-0.00222681	0.19653	0.0904203	0.1213	0.177883	0.214144	0.197738		0.587504	0.469799	0.659692	-0.658735	-0.644957	-0.718995	-0.218239	-0.192694	-0.318849
TR4607|c0_g1_i1		0.0558305	-0.075011	0.0463949	-0.0303985	-0.0135247	-0.0364014	0.0234945	-0.0214407		0.467101	0.534119	0.54622	-0.486963	-0.502113	-0.488333	-0.128509	0.035944	0.0735898
TR5073|c0_g3_i6	prolyl 4-hydroxylase alpha [Medicago truncatula]	-0.121388	-0.120436	0.120059	-0.125202	0.230882	0.0792102	0.082521	0.0456771		0.343487	0.260416	0.304323	-0.495431	-0.435008	-0.437377	0.193859	0.0858243	-0.0114154
TR29093|c3_g2_i9		0.0618823	0.025752	0.0118417	0.246307	0.310216	0.145255	-0.0317415	0.11583		0.0609176	0.129698	0.0385498	-0.431086	-0.489245	-0.504873	0.0791374	0.154329	0.0772303
TR29756|c0_g2_i6	P-loop containing nucleoside triphosphate hydrolase	-0.122245	-0.0292045	0.05771	-0.171688	-0.0422088	-0.0142648	0.0435009	0.0741925		0.689837	0.896686	0.702677	-0.736782	-0.666634	-0.696751	0.00457425	-0.0558589	0.0664595
TR5424|c1_g1_i18		-0.174908	-0.323815	0.0917747	0.201763	0.13662	0.162085	0.149409	-0.0739121		0.348307	0.459672	0.464797	-0.70897	-0.635835	-0.651	0.124527	0.219306	0.210179
TR29756|c0_g2_i5	AAA family ATPase	-0.0726701	-0.0653445	-0.0679774	-0.150526	0.00982473	-0.154873	-0.0670992	0.0722653		0.859824	0.97827	0.819872	-0.977469	-0.579166	-0.617223	0.100678	-0.0665141	-0.0218718
TR26490|c1_g4_i11	uncharacterized mitochondrial g00810-like	0.0367136	0.109122	-0.0133271	0.032851	0.0888021	0.239689	0.0962244	0.0813415		0.0163184	0.212627	0.189392	-0.38606	-0.471262	-0.416103	0.0539687	0.148031	-0.0183277
TR29251|c0_g1_i3	calcium-binding EF-hand [Medicago truncatula]	0.0579158	0.0311808	0.0195695	0.00786403	0.0915771	0.13168	0.0340691	0.0748447		-0.0613505	0.135271	0.0359914	-0.491538	-0.477759	-0.46411	0.307486	0.230676	0.336632
TR5073|c0_g3_i2	prolyl 4-hydroxylase alpha [Medicago truncatula]	-0.0862714	-0.00336204	0.154861	-0.0536353	-0.0132775	0.164365	0.127354	0.118998		0.197809	0.304819	0.308498	-0.47472	-0.581878	-0.527304	0.143234	0.0393266	0.181184
TR29476|c1_g2_i5	PREDICTED: uncharacterized protein LOC107262618	-0.138513	-0.137524	0.182227	-0.0162019	0.106599	0.101581	0.128967	0.0838791		0.00992316	0.230529	0.0250207	-0.357118	-0.485897	-0.387369	0.263104	0.115754	0.275039
TR29251|c0_g1_i1	calcium-binding EF-hand [Medicago truncatula]	-0.047316	0.0309063	0.158578	-0.0317416	0.283354	0.0776058	0.00295004	0.0928423		0.0269455	0.0975709	-0.00615216	-0.439568	-0.454718	-0.470029	0.22491	0.267496	0.186366
TR8621|c0_g1_i1	FACT complex subunit SSRP1	-0.0196002	-0.0592716	0.0740883	0.0527003	0.16297	0.0769805	0.17921	-0.00627504		-0.11319	0.0760171	0.138261	-0.205055	-0.506057	-0.391024	-0.00831707	0.240686	0.307878
TR5687|c1_g1_i5	MFS transporter	0.0843403	0.0774794	-0.0469404	0.0790069	-0.00993567	0.199057	0.0574737	0.0621151		0.0705857	0.0659716	0.0434593	-0.490014	-0.505956	-0.438841	0.238547	0.244004	0.269647
TR25292|c0_g1_i3	heat shock factor isoform X1 [Cephus cinctus]	0.123139	0.0268973	0.00980448	-0.0658346	0.144178	-0.142927	0.120108	0.138947		0.256784	0.314932	0.166385	-0.445641	-0.294424	-0.52408	0.0994812	0.0244678	0.047783
TR29836|c0_g2_i15	Os05g0542200 [Oryza sativa Japonica Group]	0.0299772	0.0374895	0.15391	0.0238016	0.251097	0.0731467	0.164552	0.170155		0.336624	0.272091	0.280749	-0.581591	-0.607985	-0.611185	0.0113705	0.0238016	-0.0280038
TR23441|c0_g1_i1	CBL-interacting kinase [Medicago truncatula]	-0.0422676	0.0252673	0.00644241	0.0164083	0.0672507	0.0692677	0.117337	0.15676		0.445879	0.617657	0.578186	-0.788335	-0.607495	-0.595462	-0.167304	0.132368	-0.0319606
TR4977|c0_g1_i2	SPX (SYG1 Pho81 XPR1) domain MFS transporter [Medicago truncatula]	-0.191825	0.0424455	0.107931	-0.110663	0.279826	0.102851	0.0622088	-0.0599357		0.336648	0.30216	0.426305	-0.614947	-0.597271	-0.783435	0.297165	0.28376	0.116778
TR1057|c3_g5_i23	N-acetylglutamate synthase	-0.1462	-0.241737	-0.0182944	-0.187095	0.0225226	-0.0883688	0.0207717	-0.179024		0.2937	0.32596	0.428564	-0.436034	-0.307301	-0.379451	0.299488	0.341473	0.251026
TR24088|c0_g1_i2	WD repeat-containing 44	-0.0621651	0.0856415	0.0638646	0.0425494	-0.0690228	-0.0570431	0.0345743	-0.084573		0.472619	0.476745	0.382498	-0.540426	-0.507449	-0.508614	0.0817768	0.0481059	0.140918
TR21008|c0_g1_i1		-0.0882634	-0.0389787	0.0144066	-0.192191	0.103102	-0.0389787	0.202638	-0.135058		-0.0232436	0.578251	0.469153	-0.346395	-0.26203	-0.350071	0.172211	-0.077052	0.0124995
TR22862|c0_g2_i1	cell division	-0.0289178	0.0174073	-0.00938559	0.014519	0.180906	0.0954705	0.0723252	0.116096		0.541872	0.534633	0.511874	-0.885521	-0.739899	-0.75362	0.0248898	0.189639	0.117712
TR26490|c1_g4_i10	uncharacterized mitochondrial g00810-like	0.0469069	0.0833382	0.0740842	0.0600909	0.1857	-0.00805036	0.131417	0.108938		0.260216	0.254493	0.127844	-0.403565	-0.43229	-0.475119	0.203632	-0.119357	-0.0982799
TR29688|c1_g2_i9	cyclic nucleotide-gated ion channel [Medicago truncatula]	-0.044696	-0.0802561	0.126151	-0.0510966	0.213647	0.033609	-0.0225149	0.0841307		0.232215	0.368904	0.289569	-0.579759	-0.655758	-0.700335	0.342778	0.19808	0.245333
TR5759|c3_g1_i4		-0.0530831	0.0979178	0.0838131	-0.00383957	0.177871	0.174072	0.0705913	0.0322828		0.172169	0.230948	0.0908827	-0.255942	-0.325499	-0.326844	-0.0386837	-0.0397863	-0.0868714
TR28500|c0_g1_i1	Clavata3 ESR (CLE) gene family member 16 [Medicago truncatula]	-0.193578	-0.159931	0.154177	-0.109226	0.076482	0.0725829	0.367316	-0.0949039		0.117746	0.0716064	0.0568799	-0.203	-0.491063	-0.491063	0.282933	0.23751	0.305534
TR10755|c0_g1_i1	late embryogenesis abundant hydroxyproline-rich glyco [Medicago truncatula]	0.00491943	0.378635	0.518149	0.0386964	0.0711179	-0.211991	0.134969	0.42407		0.216285	0.204642	-0.0434852	-0.63509	-0.602182	-0.813001	0.265001	0.0965405	-0.0472768
TR19292|c0_g2_i1	Cytochrome b-245 heavy chain	0.0818809	0.0550664	-0.00930466	0.0968193	0.0632802	0.0444366	-0.0105356	0.0996745		0.779029	0.827024	0.518557	-0.637671	-0.757594	-0.838355	0.0361145	-0.198351	-0.150073
TR29756|c0_g2_i1	DNA-binding SMUBP-2 [Bos taurus]	-0.157671	-0.0252364	0.0227474	-0.124999	-0.101807	-0.0617928	0.0501123	0.0938673		0.765533	0.741022	0.7001	-0.668894	-0.738726	-0.596971	0.0949626	0.0429412	-0.0351874
TR28408|c0_g1_i4	receptor kinase [Medicago truncatula]	-0.0374931	0.0689545	0.143753	0.048284	0.0210405	-0.138315	0.010789	-0.0317762		0.289826	0.169503	0.225132	-0.414042	-0.522102	-0.535908	0.369749	0.17092	0.161684
TR5687|c1_g1_i23	MFS transporter	0.104094	0.10493	0.109937	0.153422	0.0478117	0.068533	0.144504	0.141247		-0.0171094	0.0914942	-0.0576994	-0.333137	-0.459698	-0.436398	0.133893	0.133073	0.0711024
TR2992|c0_g1_i1		-0.0174925	0.108127	-0.0890996	-0.0206714	-0.00589609	-0.00904953	-0.0388188	0.133134		0.106185	0.393305	0.122607	-0.279046	-0.349245	-0.363973	0.201115	0.15302	-0.0442
TR29658|c0_g1_i15	non-lysosomal glucosylceramidase	-0.16487	-0.422612	0.0871475	-0.262147	0.269071	-0.0561845	-0.157194	0.161328		0.178955	0.236419	0.544292	-0.455708	-0.538601	-0.473603	0.392173	0.303475	0.35806
TR27872|c0_g1_i11	MATE family efflux [Medicago truncatula]	-0.0455105	0.217013	0.307567	0.123121	0.292622	0.201611	0.0401133	0.0743426		0.23931	0.28874	-0.0146009	-0.710775	-0.666763	-0.973226	0.406719	0.175569	0.0441489
TR1007|c0_g2_i8	glutathione-regulated potassium-efflux system kefB [Medicago truncatula]	0.166808	0.00177631	0.0361278	-0.051335	0.318173	0.000753481	0.258663	0.111974		0.206386	0.10723	-0.17186	-0.350895	-0.379908	-0.394637	0.1429	-0.0737857	0.07163
TR24893|c0_g1_i9	phosphatase 2C family [Medicago truncatula]	0.0336496	-0.0999479	0.0374916	-0.0936311	0.0394088	0.0451452	0.0489568	0.145274		0.337771	0.35224	0.373674	-0.576539	-0.688432	-0.49658	0.222121	0.190837	0.128561
TR24088|c0_g1_i1	WD repeat-containing 44	0.0305874	-0.175217	0.0280615	-0.0731606	0.041482	0.108368	0.0305874	-0.033046		0.468368	0.453385	0.373394	-0.484587	-0.486993	-0.476196	0.0939494	-0.101459	0.202474
TR17916|c0_g2_i3	polyphosphoinositide-binding [Medicago truncatula]	-0.192533	0.237846	0.421078	0.0401731	0.238911	-0.0820868	0.402675	0.214771		0.0946887	0.219092	-0.112984	-0.747324	-0.698625	-0.744166	0.528562	0.0970384	0.0828827
TR29737|c4_g1_i1	inwardly rectifying potassium channel subunit [Medicago truncatula]	-0.0406781	-0.117943	0.119181	-0.0966245	0.0675641	-0.11701	0.105649	0.133371		0.164415	0.206038	0.32827	-0.444548	-0.319017	-0.462221	0.145091	0.0863272	0.242135
TR24088|c0_g1_i4	WD repeat-containing 44	0.0432678	-0.0126839	0.120964	-0.120331	-0.0735959	0.0155632	-0.0318273	0.0307407		0.458097	0.535804	0.422099	-0.413671	-0.528863	-0.531338	0.0987316	0.03827	-0.0512281
TR5383|c0_g3_i3	PREDICTED: LOW QUALITY PROTEIN: uncharacterized protein LOC8277705	0.00602116	-0.0892243	0.088052	-0.035314	0.120677	0.0537337	0.299931	-0.0564343		-0.0768406	-0.128091	0.243443	-0.228387	-0.40934	-0.566383	0.316455	0.188931	0.27277
TR4452|c0_g1_i6	[Nematostella vectensis]	0.0364487	0.0284608	0.0213232	0.0566634	0.137282	0.0911587	0.0937129	0.0636288		0.119845	0.1971	0.182776	-0.392224	-0.58164	-0.55339	0.181976	0.138107	0.178772
TR1035|c0_g1_i6		0.237387	-0.221376	0.0723277	-0.157657	0.266151	0.4135	-0.171801	-0.261868		0.0314653	0.416879	-0.150636	-0.534661	-0.369531	-0.678707	0.552725	0.354804	0.200998
TR28142|c3_g2_i6	2OG-Fe(II) oxygenase family oxidoreductase [Medicago truncatula]	0.0939579	0.0443699	0.148501	0.105033	0.168942	0.0220713	-0.0115765	0.0540732		0.20185	-0.0488575	0.166504	-0.3595	-0.314538	-0.545469	0.139414	0.0593385	0.0758864
TR21337|c0_g1_i1		-0.0614675	0.0892114	-0.00708104	-0.114548	0.207895	0.260461	0.048399	0.16187		-0.0499325	0.231719	0.297053	-0.626304	-0.591247	-0.508851	0.34839	0.110662	0.203771
TR5073|c0_g3_i1	prolyl 4-hydroxylase alpha [Medicago truncatula]	-0.170613	0.189995	-0.0632334	0.0229607	0.108894	0.197931	-0.0024438	0.0253957		0.0245845	0.283149	0.288565	-0.493006	-0.424941	-0.522342	0.170326	0.22784	0.136938
TR28090|c1_g1_i7	soluble N-ethylmaleimide-sensitive factor adaptor [Medicago truncatula]	-0.229782	-0.114129	-0.0298446	-0.232078	-0.0129708	-0.180185	0.0143982	-0.153833		0.386939	0.312505	0.553453	-0.309953	-0.459264	-0.365566	0.392165	0.0852486	0.342895
TR19856|c1_g1_i3	transmembrane amino acid transporter family [Medicago truncatula]	-0.13802	-0.0876705	0.0724221	0.00109855	0.0020478	-0.0580194	-0.128986	-0.0646297		0.81432	0.70295	0.785574	-0.767224	-0.865951	-0.824973	0.20474	0.210501	0.141821
TR27720|c0_g2_i1	PREDICTED: uncharacterized protein LOC8275895 isoform X2	-0.0549063	0.27761	0.39749	-0.295459	-0.0419314	-0.288369	-0.154514	0.152079		0.405528	0.0881463	0.371615	-0.579973	-0.17616	-0.479668	-0.0519017	0.0373256	0.393087
TR14469|c0_g1_i1		-0.0260535	0.382146	-0.0580949	-0.143366	0.0502338	-0.233995	0.576697	-0.0155292		0.304475	0.390084	0.409089	-0.664364	-0.335056	-0.443734	0.0865092	-0.221846	-0.0571952
TR4113|c2_g1_i9	L-aspartate oxidase	0.039943	-0.065329	-0.00161527	-0.0510307	-0.0228521	-0.0826763	-0.00712525	0.049706		0.238476	0.201532	0.340338	-0.553057	-0.569267	-0.598081	0.342506	0.355445	0.383088
TR15135|c0_g2_i1		-0.220768	0.109094	0.268949	0.167339	0.20899	-0.307746	0.275842	0.327179		0.284754	0.329168	0.307805	-0.542211	-0.650433	-0.232458	0.0403244	-0.109701	-0.256125
TR29144|c1_g1_i9	glycogen synthase [Streptococcus pneumoniae]	0.0134114	0.0208567	0.173197	0.00729107	0.0693162	0.0816664	0.104144	0.116201		0.351266	0.338864	0.285353	-0.556699	-0.604844	-0.575969	0.0515819	0.103506	0.0208567
TR24893|c0_g1_i1	phosphatase 2C family [Medicago truncatula]	0.00300103	-0.123302	0.0967733	-0.0576618	0.0393147	0.130828	0.00935186	0.0686679		0.152668	0.267802	0.438054	-0.606569	-0.555682	-0.424347	0.114556	0.289418	0.157124
TR8419|c0_g1_i1		-0.0167088	-0.51698	0.380216	-0.207904	0.245864	0.443981	0.109591	-0.413707		0.193368	0.565482	0.0640602	-0.423463	-0.159205	-0.414923	0.300226	0.170851	-0.320749
TR4113|c2_g1_i10	L-aspartate oxidase	-0.142748	0.0357346	-0.0293604	0.0218313	-0.00448574	0.00119417	0.031115	0.156877		0.170384	0.248077	0.183766	-0.478575	-0.579523	-0.536371	0.389051	0.287347	0.245687
TR3990|c0_g1_i4	calmodulin-binding family [Medicago truncatula]	-0.0453452	-0.175349	-0.0788152	-0.0204963	-0.208643	-0.0353542	0.272768	-0.00189322		0.184048	-0.121511	0.358622	-0.467418	-0.236988	-0.312194	0.344153	0.334939	0.209478
TR28268|c2_g1_i8	abhydrolase domain-containing isoform X2	0.400296	-0.0439618	0.0647444	0.0244935	-0.0595426	0.0606322	0.180432	-0.109636		0.101236	0.0911918	0.130302	-0.451394	-0.436787	-0.667438	0.17537	0.286354	0.253706
TR24893|c0_g1_i2	phosphatase 2C family [Medicago truncatula]	0.0208945	-0.0712863	0.229286	-0.0978586	-0.0359424	0.0633298	0.0366412	0.0360146		0.348133	0.441936	0.398236	-0.545818	-0.643813	-0.656924	0.14463	0.284668	0.0478733
TR19292|c0_g2_i3	Cytochrome b-245 heavy chain	0.148622	-0.0274958	0.125529	-0.0281771	0.0654859	-0.0179909	-0.0281771	-0.0844608		0.69096	0.708243	0.685153	-0.602277	-0.51565	-0.731687	-0.0894295	-0.0837524	-0.214896
TR4607|c0_g1_i3		-0.0737748	-0.094178	0.0507783	-0.0369291	-0.0214217	-0.129207	0.0458795	-0.0193665		0.437916	0.652273	0.419097	-0.464494	-0.394903	-0.465892	0.029098	0.0281048	0.0370195
TR4100|c1_g3_i6	cinnamyl alcohol dehydrogenase [Medicago truncatula]	-0.000373039	-0.315352	0.0849688	0.250762	0.153502	0.140925	0.267617	0.130871		0.889604	0.609515	0.162113	-1.01631	-0.253354	-0.784377	-0.487819	0.108325	0.0593851
TR3990|c0_g1_i12	calmodulin-binding family [Medicago truncatula]	-0.228421	-0.228421	0.281368	-0.165656	-0.014437	0.105198	0.0855693	0.16149		0.139448	0.162531	0.147885	-0.308396	-0.221612	-0.308396	0.167726	-0.014437	0.23856
TR15450|c0_g3_i1		0.0135213	-0.0111115	0.10805	0.239737	0.0891831	0.0736492	0.0400737	0.0276986		0.601534	0.636756	0.689939	-0.849068	-0.814934	-0.938112	-0.0695596	0.137298	0.0253453
TR5021|c4_g8_i16	[Nematostella vectensis]	0.103908	0.0330303	-0.0862981	0.0270352	0.258837	0.186913	0.128915	0.124911		0.147982	0.143238	0.288495	-0.372919	-0.436586	-0.438955	-0.0379146	-0.0209573	-0.0496329
TR26222|c0_g2_i6	MYB-like transcription factor family [Medicago truncatula]	-0.00240009	0.188569	0.139397	0.0509962	0.26326	-0.0660647	0.194771	0.310354		0.290543	0.294398	0.0921867	-0.573241	-0.731504	-0.678896	0.305904	-0.0342841	-0.0439884
TR5424|c1_g1_i8	PREDICTED: uncharacterized protein LOC8264059 isoform X1 [Ricinus communis]	-0.20305	-0.00939121	0.0740337	0.0432169	0.148666	0.0194715	0.0378891	-0.0664476		0.340163	0.411347	0.272431	-0.581021	-0.513534	-0.492456	0.174561	0.137323	0.206797
TR20416|c0_g1_i1		0.101881	-0.0305866	0.0956718	0.019002	0.1186	0.283754	0.0376297	0.0768829		0.259361	0.128192	0.156591	-0.365428	-0.433066	-0.331566	-0.0749201	-0.00557926	-0.0364196
TR15450|c0_g1_i1		0.0527584	-0.0337301	0.0279934	-0.0471802	0.0997644	0.164146	-0.0158734	-0.0120508		0.72297	0.724637	0.773977	-0.809979	-0.924853	-0.776579	-0.0475359	0.0725307	0.0290057
TR22463|c0_g1_i6	G-type lectin S-receptor-like serine threonine- kinase At4g27290	0.0337534	-0.0675487	-0.0240252	-0.157568	0.152317	0.110943	-0.0488905	0.144708		0.117759	0.444924	-0.00697688	-0.364562	-0.29566	-0.311271	0.174903	0.054203	0.0429916
TR24088|c0_g1_i6	WD repeat-containing 44	-0.0578012	0.00018724	0.204798	-0.0788372	-0.0823733	0.0759003	0.0397608	0.0759003		0.453985	0.381397	0.386522	-0.47458	-0.501547	-0.529028	-0.0482613	0.0940278	0.05995
TR28341|c0_g3_i1	mitogen-activated kinase HOG1	-0.0683285	-0.034786	0.158284	0.0153417	0.176022	0.0732825	0.317261	0.170871		0.112193	0.220149	0.248369	-0.560209	-0.512074	-0.65634	0.200784	0.0178029	0.121377
TR4977|c0_g2_i1	SPX (SYG1 Pho81 XPR1) domain MFS transporter [Medicago truncatula]	-0.339334	0.0406115	-0.00210446	0.0777418	0.213419	0.0441892	0.155882	-0.0691308		0.16659	0.384756	0.235494	-0.346343	-0.464653	-0.413457	0.251057	-0.182677	0.247958
TR25344|c0_g1_i4	glutamate receptor	-0.225623	0.0109004	-0.0728143	-0.100465	0.158183	-0.438495	0.194778	0.167078		0.468257	0.46715	0.641746	-0.825438	-0.770839	-0.785286	0.330089	0.454351	0.326429
TR29251|c0_g1_i14	calcium-binding EF-hand [Medicago truncatula]	0.00997318	0.0937158	0.0259257	-0.082134	0.162978	0.076586	0.1069	0.0823186		0.0149773	0.076586	0.00293808	-0.46965	-0.485111	-0.42831	0.326477	0.300482	0.185346
TR28065|c0_g1_i11	intermediate peptidase [Medicago truncatula]	-0.0649066	0.0221878	-0.0106134	0.0455834	0.064794	0.194295	0.024152	0.0752518		0.142796	0.145506	0.193423	-0.306389	-0.284344	-0.297776	0.0771451	-0.0462373	0.0251331
TR29251|c0_g1_i15	calcium-binding EF-hand [Medicago truncatula]	-0.0339088	-0.0339088	0.0500972	0.0196615	0.148661	0.108175	0.0827561	0.0481529		0.0500972	0.156804	0.0568818	-0.44586	-0.433582	-0.433582	0.19157	0.216888	0.251097
TR42610|c0_g1_i1		-0.0646629	-0.338595	0.301267	-0.364063	-0.0532253	-0.0563356	0.0341767	-0.201436		0.613931	0.191046	0.278405	-0.360214	-0.531421	-0.362778	0.0669447	0.412688	0.434271
TR29996|c1_g1_i9	imidazolonepropionase [Enterobacter cloacae]	0.180365	0.0773931	0.289957	0.161817	0.338541	0.00862859	0.00491699	0.317749		0.457372	0.613227	0.0802177	-0.780676	-0.428823	-0.693666	0.0538761	-0.315897	-0.364998
TR28268|c2_g1_i6	abhydrolase domain-containing isoform X2	0.0410337	0.0729403	-0.134694	0.00416837	0.247981	0.20654	0.0168422	0.0858288		0.0769804	0.112053	0.0319053	-0.473303	-0.392877	-0.466231	0.199887	0.213163	0.157783
TR4452|c0_g1_i7		0.177262	-0.196878	0.100752	-0.340168	0.462782	0.161815	-0.0120949	-0.163417		0.268065	0.363651	0.285986	-0.573598	-0.549243	-0.673965	0.273824	0.108024	0.307203
TR20222|c0_g1_i1		0.0611398	-0.069559	0.0186788	-0.175654	-0.0275058	-0.0827977	-0.018392	0.306199		0.474887	0.663385	0.269958	-0.517817	-0.570126	-0.565693	0.105169	0.0386107	0.0895178
TR29692|c0_g1_i2		0.0149633	-0.0329314	-0.0824708	0.0022895	0.113321	0.233143	0.156667	0.0441097		0.0250228	0.247535	0.119593	-0.401477	-0.540441	-0.555352	0.235311	0.233866	0.18685
TR4113|c2_g1_i4	L-aspartate oxidase	-0.117321	-0.0490213	0.0703566	0.133131	0.0123792	0.0171422	0.0104696	-0.0341634		0.212519	0.138387	0.114584	-0.481085	-0.469046	-0.497295	0.306562	0.328954	0.303446
TR5073|c0_g3_i4	prolyl 4-hydroxylase alpha [Medicago truncatula]	0.00136782	-0.0322671	-0.0935508	-0.0888864	0.224635	0.127773	0.00835002	0.134969		0.150042	0.318915	0.253571	-0.370858	-0.523617	-0.436894	0.0879555	0.103526	0.134969
TR29692|c0_g1_i12		0.127151	0.0331661	0.181242	-0.0544134	0.144543	-0.0307944	0.0636565	0.0489537		0.185449	0.221954	0.256759	-0.318242	-0.535085	-0.336223	0.187968	-0.0875341	-0.0885498
TR30429|c0_g1_i1	26S proteasome regulatory subunit 4 homolog A	-0.302897	-0.166748	0.144065	-0.0371749	-0.396503	-0.105913	0.307499	0.0587073		0.544686	-0.0176856	0.394292	-0.218505	-0.389894	-0.519507	-0.0217668	0.304242	0.423101
TR21032|c0_g1_i4	TPR repeat [Medicago truncatula]	0.119523	0.104597	-0.0949898	-0.161441	-0.0289303	0.111505	0.404193	0.0642187		0.186482	0.31274	0.246291	-0.57671	-0.632369	-0.804821	0.06955	0.195721	0.48444
TR29835|c1_g1_i8	glycosyl hydrolase family 15	0.0502861	0.165315	0.112137	0.0993342	0.0847941	0.0552666	0.0985303	0.134272		-0.0883821	0.0552666	0.10655	-0.519375	-0.411226	-0.486432	0.208429	0.168383	0.16685
TR5241|c0_g4_i4	AP-3 complex subunit sigma isoform X2	0.225367	0.0539529	0.108472	0.0317498	-0.207932	0.238914	0.066353	0.00325845		0.357758	0.237228	0.179564	-0.337646	-0.379725	-0.463634	-0.103809	0.0210088	-0.0308779
TR25918|c0_g1_i2	plastid phosphate translocator [Medicago truncatula]	0.188967	-0.0244858	0.10163	0.17001	0.0177799	0.119384	0.222867	0.0343455		0.246326	0.243738	0.168647	-0.515852	-0.420414	-0.522444	0.0177799	0.0245798	-0.0728577
TR13456|c0_g3_i3	universal stress family [Medicago truncatula]	-0.243185	-0.0261299	0.199839	-0.087574	0.0260511	0.0500246	0.185192	0.092198		0.31907	0.473832	0.27581	-0.300235	-0.436163	-0.493226	0.0866456	-0.0970206	-0.0251276
TR24893|c0_g1_i4	phosphatase 2C family [Medicago truncatula]	-0.0877888	0.0410578	-0.00208449	0.0561584	-0.0504333	-0.001459	0.0561584	0.0853047		0.21314	0.457916	0.39612	-0.699556	-0.694492	-0.656576	0.29943	0.302472	0.284633
TR4977|c0_g1_i5	SPX (SYG1 Pho81 XPR1) domain MFS transporter [Medicago truncatula]	-0.0745296	0.105991	0.0686582	-0.129513	0.190968	0.0975209	0.0702332	-0.0632619		0.294311	0.332218	0.192415	-0.454608	-0.556654	-0.570086	0.238671	0.265041	-0.00737584
TR19292|c0_g1_i1	ferric reduction oxidase 2 isoform X3	0.163561	0.0793571	0.00457951	0.183436	0.22322	0.0353377	0.0654537	-0.127591		0.296469	0.208113	0.347916	-0.314922	-0.395958	-0.507913	-0.089761	-0.201871	0.0305747
TR24893|c0_g1_i11	phosphatase 2C family [Medicago truncatula]	0.0532591	-0.0435056	0.0735269	-0.0725433	0.0872065	0.0552491	0.0402573	0.00156589		0.285433	0.409621	0.402604	-0.793842	-0.624216	-0.596615	0.1355	0.348457	0.238042
TR5424|c1_g1_i22	PREDICTED: uncharacterized protein LOC8264059 isoform X1 [Ricinus communis]	-0.173236	0.0258226	-0.0820681	-0.123647	-0.0153266	0.14811	-0.00061833	0.0451316		0.325436	0.600891	0.76987	-0.61471	-0.562948	-0.658857	0.104759	0.302596	-0.0912049
TR25427|c0_g1_i2	probable N-acetyltransferase HLS1-like	-0.0530719	-0.15841	0.142988	-0.0202381	-0.0384942	-0.110867	0.162467	0.231453		0.172526	0.0523774	0.227438	-0.416619	-0.380627	-0.357524	0.200653	0.139573	0.206377
TR8794|c0_g1_i1		0.00938307	-0.235844	0.0145227	-0.00406632	0.25324	0.248885	-0.09413	0.0134962		0.206398	0.171852	0.157984	-0.477074	-0.477074	-0.477074	0.17001	0.459517	0.0599736
TR28562|c0_g1_i3	U3 small nucleolar RNA-associated 6 homolog	-0.0478326	0.0355477	0.0652461	-0.018877	0.270913	0.164625	0.102962	0.0687692		0.315585	0.416734	0.349774	-0.495234	-0.685898	-0.56177	-0.0433886	-0.0326528	0.0954972
TR28341|c0_g2_i2	mitogen-activated kinase 19	-0.26562	0.158034	0.460705	0.0712869	0.227359	0.114427	0.117965	0.272498		0.448582	0.508655	0.0116835	-0.755818	-0.771004	-0.740789	0.171714	-0.057122	0.0274439
TR20757|c0_g2_i1	two-component response regulator ARR3 [Medicago truncatula]	-0.166929	-0.141778	0.200977	-0.239595	-0.0277565	-0.196987	0.00833235	0.0727322		0.656953	0.636546	0.54337	-0.469521	-0.653406	-0.668191	0.0183699	0.276266	0.150618
TR29658|c0_g1_i13	Non-lysosomal glucosylceramidase	-0.160887	-0.244507	-0.0826596	-0.3381	-0.0617506	-0.0989522	0.105422	-0.0997717		0.409464	0.442486	0.532497	-0.542395	-0.42375	-0.334237	0.277478	0.326493	0.29317
TR21032|c0_g1_i3	TPR repeat [Medicago truncatula]	-0.0726331	0.189092	-0.0527824	0.000439201	0.131389	0.0622073	0.35325	0.181929		0.134484	0.211542	0.160832	-0.569671	-0.628271	-0.653675	0.211542	0.0968953	0.24343
TR29692|c0_g1_i24		-0.0285421	0.141383	0.0183245	0.134562	0.0387654	0.148172	0.00425735	0.0484751		0.039577	0.241423	0.16835	-0.527644	-0.543358	-0.412167	0.185319	0.191174	0.15193
TR28142|c3_g2_i10	2OG-Fe(II) oxygenase family oxidoreductase [Medicago truncatula]	-0.047515	-0.0394939	0.0479689	0.110908	0.0438567	-0.0315172	0.253644	0.205982		0.273682	0.277773	0.409322	-0.608907	-0.404039	-0.769689	0.00701401	0.311231	-0.0402213
TR29692|c0_g1_i17		0.148312	0.0601394	-0.192473	-0.0243595	0.155108	0.111514	0.0609438	0.0488304		0.210532	0.228544	0.249865	-0.397081	-0.573095	-0.462618	0.132328	0.146039	0.0974696
TR21788|c0_g1_i1	HXXXD-type acyl-transferase family [Medicago truncatula]	-0.0828248	0.151154	-0.124124	-0.182677	-0.109625	0.0368674	-0.260626	-0.0556447		0.782766	0.958616	0.811145	-0.787697	-0.686047	-0.714562	0.1883	0.117654	-0.0426746
TR29262|c1_g1_i1	LRR receptor-like kinase family [Medicago truncatula]	0.0494569	0.151124	0.0810979	0.185612	0.143834	0.130618	0.0210906	0.0795704		0.169907	0.143834	-0.0777064	-0.441129	-0.410755	-0.553959	0.138709	0.246095	-0.0573983
TR26442|c1_g1_i10	UBA TS-N domain-containing	0.0493192	0.0863038	0.104078	-0.0155758	0.0554227	0.191888	0.20224	0.109222		0.0034909	0.165326	0.092253	-0.55411	-0.557599	-0.547157	0.211151	0.209784	0.193964
TR8173|c0_g1_i1		0.177436	-0.116793	0.2771	-0.0430291	-0.132249	-0.268796	0.236947	0.0868958		0.48229	0.1784	0.258987	-0.403674	-0.117976	-0.403674	0.0827826	-0.134641	-0.160005
TR4977|c0_g1_i4	SPX (SYG1 Pho81 XPR1) domain MFS transporter [Medicago truncatula]	-0.0515134	0.122198	-0.118669	-0.0896329	0.229058	-0.0220696	-0.00248717	0.105817		0.205091	0.258996	0.148332	-0.46044	-0.47562	-0.394593	0.179974	0.099527	0.266034
TR26442|c1_g1_i1	UBA TS-N domain-containing	0.107044	0.0708493	0.0871336	-0.0426796	0.113115	0.107804	0.132672	0.115385		0.0535901	0.088675	0.0184397	-0.565714	-0.470712	-0.472984	0.196965	0.259883	0.200533
TR4191|c4_g1_i2	WNK kinase [Medicago truncatula]	-0.196928	0.156262	-0.00027742	-0.280423	0.0607489	0.260907	0.0269342	-0.0502622		0.505978	0.555334	0.328922	-0.617829	-0.651449	-0.717655	0.265747	0.249845	0.104145
TR26699|c0_g1_i1		-0.11071	-0.0339915	0.0467236	0.0876303	0.322504	0.0562242	-0.00638773	0.0772374		0.541651	0.598219	0.567675	-1.05369	-1.03103	-1.0453	0.26631	0.392122	0.324818
TR541|c0_g1_i3		-0.241683	-0.111623	0.223654	-0.335819	0.159679	0.00767626	0.174833	0.21333		0.358583	0.22108	0.13528	-0.527381	-0.304577	-0.427076	0.211603	-0.0522965	0.294737
TR29476|c1_g2_i8	PREDICTED: uncharacterized protein LOC107262618	-0.17325	-0.0373661	0.223866	-0.077545	0.0958739	0.00871897	0.232108	0.0901147		0.121106	0.140343	-0.0729225	-0.391854	-0.520633	-0.483352	0.274077	0.131558	0.439156
TR29189|c3_g1_i3	DNA gyrase subunit B	0.092089	-0.0737087	0.105082	0.191277	0.0225696	0.330551	0.0990334	0.145054		0.108528	0.17904	0.343767	-0.399791	-0.56422	-0.391251	0.0559647	-0.261065	0.0170806
TR26673|c1_g2_i1	glycoside hydrolase family 1 [Medicago truncatula]	-0.0365439	-0.0886951	0.184629	0.0368357	0.153674	0.134502	0.216236	0.0595212		0.104553	0.164516	0.163165	-0.467448	-0.539303	-0.659645	0.181963	0.220788	0.171252
TR27912|c0_g1_i2		-0.0738362	0.00601055	0.199566	-0.0953758	0.256448	-0.0687142	-0.0250691	0.11806		0.207328	0.232443	0.313137	-0.50291	-0.580976	-0.438729	0.177463	0.160843	0.114312
TR22640|c0_g2_i1	polyol monosaccharide transporter 1 [Medicago truncatula]	-0.0350546	0.246258	-0.106171	-0.0732252	0.146062	-0.0759421	0.131415	0.0415211		0.812795	0.640206	0.530167	-1.01732	-0.926252	-0.979946	0.318898	0.136118	0.210471
TR24893|c0_g1_i12	phosphatase 2C family [Medicago truncatula]	0.0896518	-0.0777969	0.0348829	-0.0860241	0.00807944	-0.0883834	0.0261854	0.0901735		0.341775	0.350946	0.430139	-0.597738	-0.705881	-0.654288	0.225019	0.275432	0.337826
TR27036|c1_g1_i19	PREDICTED: uncharacterized protein LOC8270902 isoform X1 [Ricinus communis]	-0.14693	-0.158568	0.18965	-0.0647713	0.195039	0.0550592	-0.119913	0.0232976		0.673611	0.577848	0.399337	-0.530496	-0.518979	-0.61757	0.0220853	0.0867165	-0.0654155
TR26835|c0_g1_i2		-0.0770763	0.0141644	-0.125292	-0.0894712	-0.0842393	0.0947961	-0.0122966	0.0936424		0.534701	0.667017	0.41326	-0.530512	-0.584891	-0.698215	0.135726	0.212135	0.0365509
TR23313|c0_g1_i2		0.0337457	0.250754	-0.299039	0.0736299	-0.167794	0.279593	0.0109958	0.317942		0.278799	0.138913	0.123972	-0.371918	-0.426509	-0.127272	0.0918116	-0.108468	-0.0991568
TR13501|c0_g2_i1		0.0453031	0.0979394	0.0142248	0.133971	0.0656562	0.0826565	0.0933715	0.142103		0.0594242	0.184239	0.13989	-0.538477	-0.400007	-0.568323	-0.044132	0.488446	0.00371477
TR29144|c1_g1_i3	glycogen synthase [Streptococcus pneumoniae]	-0.0727687	-0.0238835	0.133341	0.0980497	0.0451252	0.0843439	0.0424273	0.0869646		0.334203	0.344096	0.207468	-0.473014	-0.571861	-0.54321	0.126988	0.0986992	0.0830317
TR5241|c0_g4_i8	AP-3 complex subunit sigma isoform X2	0.265371	-0.069827	0.037895	-0.0518632	-0.093749	0.0326431	0.00287382	0.0974595		0.128315	0.325876	0.0231412	-0.121583	-0.335802	-0.422585	-0.0341204	0.0420828	0.173873
TR29745|c2_g1_i1		-0.00194518	-0.07364	0.238822	-0.229916	0.0603685	0.0563638	-0.129565	-0.332511		0.158904	0.093967	0.374477	-0.409348	-0.395568	-0.468703	0.389676	0.482885	0.185733
TR9969|c0_g1_i1		-0.359017	-0.136297	0.287314	-0.246542	0.122965	0.0270614	-0.163079	0.157046		0.414859	0.498252	0.33488	-0.427115	-0.392664	-0.617014	0.0660204	0.414188	0.0191417
TR26222|c0_g2_i5	MYB-like transcription factor family [Medicago truncatula]	-0.0389572	0.199893	0.0151444	-0.0342928	0.073354	0.205425	0.161376	0.205425		0.188765	-0.00753278	0.270961	-0.521584	-0.536017	-0.4453	-0.00936245	0.132628	0.140075
TR5540|c1_g1_i6	S-adenosylmethionine decarboxylase proenzyme	-0.100362	-0.0336491	0.100527	0.0449588	0.236272	0.113283	0.0401086	0.120423		0.540793	0.655597	0.71005	-0.964027	-1.01763	-1.02982	0.175866	0.274149	0.133461
TR9637|c0_g1_i1	NRT1 PTR FAMILY	-0.104742	0.0462588	0.288423	-0.229059	0.208253	0.00661906	0.316128	-0.104742		0.326072	0.198362	0.26363	-0.478808	-0.478808	-0.350514	0.100372	0.118604	-0.126049
TR7656|c0_g2_i1		-0.147727	-0.14669	-0.0437037	-0.150842	1.76618e-05	0.0406336	0.0694705	0.150147		0.411775	0.68183	0.37254	-0.398574	-0.494236	-0.389961	0.0694705	-0.127131	0.102982
TR4156|c0_g1_i1	Uncharacterized FAD-linked oxidoreductase Rv2280 [Legionella pneumophila]	-0.0298091	0.00512907	0.180747	-0.159716	-0.00374908	-0.00820873	0.204838	0.187002		0.371333	0.332358	0.380915	-0.6543	-0.626608	-0.685388	0.276254	0.149055	0.0801471
TR5759|c3_g1_i12		0.0658201	-0.00334194	-0.0119551	0.0627473	0.108166	0.161804	0.067865	0.0606951		0.13084	0.20053	0.176093	-0.298944	-0.37052	-0.288442	-0.0535847	-0.00871912	0.000945421
TR25292|c0_g1_i4	heat shock transcription factor A4A [Medicago truncatula]	0.0877159	-0.0546147	0.0907247	0.0456964	0.0418151	0.0588154	0.184538	0.103442		0.213811	0.28581	0.153221	-0.408898	-0.504418	-0.449844	-0.0168843	0.124148	0.044921
TR29219|c2_g4_i12	psbP domain-containing 3, chloroplastic isoform X2	-0.17738	-0.200571	0.232792	-0.137051	0.144752	0.413025	-0.223085	-0.0973342		0.532545	0.566216	0.334532	-0.71953	-0.287839	-1.36609	0.399722	0.350576	0.234715
TR5540|c1_g1_i2	S-adenosylmethionine decarboxylase proenzyme	-0.0152289	-0.057332	0.0731101	0.012049	0.142891	0.0467923	0.0699132	0.0663528		0.699575	0.764075	0.70405	-1.00302	-1.13533	-1.07197	0.257705	0.222147	0.224226
TR20072|c0_g1_i1	ethylene response factor [Medicago truncatula]	0.00844617	0.12571	0.0752586	0.0885089	0.1379	-0.0129572	0.0554734	0.271702		0.677026	0.567731	0.553241	-0.593211	-0.825544	-0.601293	-0.244927	-0.152214	-0.130851
TR22190|c0_g1_i11	myosin-11 [Ricinus communis]	0.0414702	-0.0444706	0.0310964	-0.0890362	0.034068	-0.0234658	0.157061	0.169276		0.253276	0.203993	0.280432	-0.673999	-0.603032	-0.535393	0.180718	0.259637	0.358369
TR25427|c0_g1_i1	probable N-acetyltransferase HLS1-like	0.0336281	0.0855743	0.267957	-0.14579	-0.139607	-0.123247	0.238193	0.369713		0.234231	0.145875	0.0616249	-0.484075	-0.306193	-0.420229	0.154287	-0.206966	0.235024
TR15295|c0_g2_i2		-0.147251	0.114072	-0.0369801	-0.0425366	0.0573172	-0.00796051	-0.09024	-0.0779616		0.518906	0.617831	0.486203	-0.271306	-0.579783	-0.478402	-0.274104	0.334016	-0.121821
TR24088|c0_g1_i8	WD repeat-containing 44	-0.0539275	-0.0879591	0.0419452	-0.0924973	0.0706442	0.0891974	0.0361362	-0.00947975		0.52453	0.416246	0.389158	-0.547164	-0.461315	-0.47547	0.0915999	0.00503699	0.0633188
TR21246|c0_g1_i11	[Nematostella vectensis]	-0.140156	0.041722	-0.0944472	-0.0866435	0.213525	0.144754	0.0120488	0.068178		0.0461651	0.218257	0.318633	-0.580657	-0.47247	-0.459815	0.387482	0.134776	0.248647
TR18648|c0_g1_i1		-0.00766706	-0.020158	0.299259	0.09371	0.332388	0.0419103	0.0709899	-0.270701		0.429993	0.460282	0.340552	-0.594704	-0.689059	-0.726097	0.180567	-0.00766706	0.0664026
TR30476|c0_g1_i1		0.177379	-0.0271433	0.191527	0.0221196	-0.120703	-0.185908	0.144387	0.140102		0.153769	-0.181611	0.53874	-0.534712	-0.522434	-0.609218	0.281424	0.387894	0.144387
TR29692|c0_g1_i9		-0.00410068	-0.0355665	-0.0150782	-0.0739013	0.102093	0.148996	0.167039	0.164047		0.00595883	0.184121	0.256829	-0.444313	-0.460381	-0.510884	0.186335	0.130724	0.198082
TR26222|c0_g2_i9	MYB-like transcription factor family [Medicago truncatula]	-0.120325	0.0244654	0.223856	-0.0554635	-0.0254063	0.0775665	0.209802	0.228999		0.281571	0.234124	0.197111	-0.602951	-0.617385	-0.55165	0.127209	0.220171	0.148305
TR27070|c0_g1_i1	probable amino-acid acetyltransferase NAGS2, chloroplastic isoform X3	-0.122652	0.114022	0.128163	-0.103358	0.199008	0.0303553	-0.031805	0.0922577		0.502816	0.421554	-0.0954494	-0.541714	-0.62465	-0.840104	0.644143	0.143839	0.0835755
TR19856|c1_g1_i1	transmembrane amino acid transporter family [Medicago truncatula]	-0.056986	-0.160694	0.0269721	0.0106799	0.0422536	-0.00037968	-0.138282	-0.17091		0.80029	0.738691	0.773404	-0.855339	-0.747248	-0.696095	0.200709	0.143373	0.0895593
TR29692|c0_g1_i18		-0.000583692	0.163139	0.0243044	0.0884012	0.158228	0.0593452	0.105995	-0.0163596		0.0381175	0.152596	0.152596	-0.438022	-0.475692	-0.559887	0.177078	0.18951	0.181234
TR29836|c0_g2_i4	Os05g0542200 [Oryza sativa Japonica Group]	-0.0391247	0.0957097	0.0462975	0.0406312	0.238393	0.165058	0.104789	0.122778		0.331571	0.372241	0.341846	-0.60291	-0.671526	-0.66431	0.0400002	0.101769	-0.0232124
TR29692|c0_g1_i6		-0.128408	0.217442	0.0106614	-0.0167719	0.101608	0.240095	0.129176	-0.00756938		0.272735	0.198047	0.130692	-0.472955	-0.5892	-0.49033	0.13145	0.326648	-0.0533193
TR28549|c1_g1_i5	ZINC INDUCED FACILITATOR-LIKE 1	-0.243131	0.398588	0.117335	-0.262177	0.127824	0.214518	0.144448	0.160884		0.591666	0.346105	0.275693	-0.406062	-0.9456	-0.786467	0.580255	-0.146436	-0.167442
TR22606|c0_g2_i2		0.0191749	-0.16288	-0.0277602	-0.223311	0.186913	0.0646312	0.115914	-0.0119449		0.286195	0.380414	0.470107	-0.397289	-0.500171	-0.369033	-0.165794	0.33373	0.00110337
TR20774|c0_g1_i1		0.228619	-0.118643	0.00611654	0.216007	0.290708	0.220667	0.0441645	-0.174353		0.227958	0.303313	0.223322	-0.535925	-0.438261	-0.578075	0.158891	0.178866	-0.253375
TR28260|c1_g1_i3		-0.0263336	-0.252754	0.233039	-0.0296287	0.317588	-0.14044	0.349221	-0.138067		0.271031	0.100659	0.19402	-0.421396	-0.421396	-0.421396	0.20621	0.116645	0.0629996
TR5204|c3_g1_i3	ubiquitin-conjugating enzyme, partial [Populus x jrtyschensis]	0.0153187	-0.00564363	-0.00849989	-0.0408824	-0.124549	-0.0205583	0.19291	0.0930548		0.550499	0.563251	0.646952	-0.486057	-0.528065	-0.647646	-0.0812069	-0.052626	-0.0662504
TR22141|c0_g1_i2	transcription factor EMB1444 isoform X1	0.0949025	0.0721824	0.194438	0.0432697	-0.00768419	0.242471	0.180849	0.0112085		0.0332219	0.0860194	0.271254	-0.445666	-0.389398	-0.488451	-0.00768419	0.10213	0.00693639
TR21246|c0_g1_i5	sugar transporter SWEET1 [Cephus cinctus]	0.0835275	-0.258519	-0.114536	0.0468938	0.111024	0.07255	-0.0540602	0.176374		0.159714	0.400906	0.323241	-0.649238	-0.447361	-0.51326	0.258398	0.302431	0.101917
TR5383|c0_g1_i1	PREDICTED: LOW QUALITY PROTEIN: uncharacterized protein LOC8277705	0.00102196	-0.0628074	0.201215	-0.174828	0.164521	-0.0344128	0.120786	-0.127522		0.197092	0.078377	0.202039	-0.306785	-0.274364	-0.466354	0.353466	0.0095112	0.119044
TR27716|c0_g2_i1	soluble acid invertase FRUCT2 [Medicago truncatula]	-0.179888	0.124587	0.398569	-0.235835	0.352192	0.0244369	0.0720399	0.306171		0.584084	0.640306	0.417998	-0.88476	-0.755147	-0.70334	-0.0184456	-0.238598	0.0956308
TR5424|c1_g1_i11	PREDICTED: uncharacterized protein LOC8264059 isoform X1 [Ricinus communis]	-0.163157	-0.13564	0.142199	-0.0623447	0.138318	0.102111	0.0243297	0.0368932		0.351129	0.47263	0.24251	-0.609832	-0.481258	-0.445868	0.175912	0.118753	0.0933163
TR28562|c0_g1_i24	PREDICTED: uncharacterized protein LOC8284174 isoform X1	-0.00572657	0.0542769	0.234879	0.0786835	0.124858	0.131063	0.135343	-0.0157107		0.603297	0.350663	0.530055	-0.618981	-0.652203	-0.673675	-0.0305512	-0.0493191	-0.196951
TR5759|c3_g1_i6		0.0217836	0.0217836	-0.00729746	0.0292284	0.114693	0.110688	0.0731081	0.15414		0.175385	0.206677	0.19159	-0.256041	-0.312728	-0.327594	-0.0718235	-0.0843936	-0.0391998
TR26490|c1_g4_i4	uncharacterized mitochondrial g00810-like	-0.0181875	0.0639089	0.1078	-0.151419	0.0956853	-0.0214826	0.171712	0.0356506		0.147465	0.369997	0.0844897	-0.353895	-0.326467	-0.35528	0.125784	-0.0039952	0.0282331
TR24088|c0_g1_i7	WD repeat-containing 44	-0.139949	-0.0128041	-0.0767424	-0.135342	-0.0626758	0.0239119	0.0741117	0.102478		0.510868	0.472743	0.500839	-0.483265	-0.415778	-0.476256	0.0573034	0.00567067	0.0548862
TR5073|c0_g3_i15	prolyl 4-hydroxylase alpha [Medicago truncatula]	-0.0954261	-0.130032	0.0842471	-0.101258	0.253173	-0.072331	0.0319224	0.186521		0.27641	0.234193	0.343422	-0.608026	-0.591514	-0.637384	0.309756	0.38469	0.131636
TR28117|c2_g1_i2		0.0455858	-0.0362019	0.106954	-0.0113342	0.00605742	-0.110927	0.218311	0.0386884		0.158061	0.272232	0.140271	-0.451509	-0.466696	-0.526817	0.289766	0.240523	0.0870346
TR4503|c0_g1_i1	O-glycosyl hydrolase family 17 [Medicago truncatula]	-0.108825	0.0607725	0.113989	-0.0481618	0.0163784	-0.217026	-0.0585716	0.0616466		0.331075	0.349086	0.518454	-0.37363	-0.491768	-0.466346	0.228948	0.110614	-0.0266357
TR27036|c1_g1_i2	PREDICTED: uncharacterized protein LOC8270902 isoform X2	-0.238502	0.00636133	-0.0745199	0.061755	0.165941	0.134914	0.102577	0.0956421		0.54209	0.51352	0.587285	-0.577257	-0.635857	-0.740272	0.0649861	-0.12812	0.119458
TR25146|c0_g1_i1		-0.0863364	-0.396514	0.0285773	-0.325644	0.46265	0.211799	-0.0226661	0.369021		0.715545	0.374943	0.267619	-0.459407	-0.715922	-0.912529	0.115333	0.142667	0.230864
TR5424|c1_g1_i7	PREDICTED: uncharacterized protein LOC8264059 isoform X1 [Ricinus communis]	-0.185081	0.122628	0.0307717	0.175896	0.177986	-0.0889528	-0.0379223	-0.0739506		0.508799	0.438465	0.65253	-0.770044	-0.637924	-0.815068	0.088215	0.291748	0.121904
TR19292|c0_g2_i2	Cytochrome b-245 heavy chain	0.189486	0.0413367	0.107169	-0.0125825	0.0833336	0.0899943	-0.0218879	-0.221011		0.622858	0.580444	0.658695	-0.564743	-0.624552	-0.697234	-0.0370477	-0.0611968	-0.133063
TR4143|c1_g3_i4	calcium-dependent lipid-binding ( domain) family [Medicago truncatula]	0.0662399	0.0367718	0.18644	0.182808	0.0479928	-0.0383727	0.143744	0.126457		-0.0426171	0.122672	0.0455956	-0.36412	-0.401791	-0.510468	0.170393	0.0912494	0.137005
TR4607|c0_g1_i2		0.00237683	-0.0165473	-0.000594739	-0.0105444	-0.0125426	-0.0863853	-0.105452	0.0366003		0.406239	0.532892	0.579402	-0.525831	-0.527259	-0.468479	0.0471907	0.0462311	0.102704
TR27716|c4_g1_i1	sucrose-6-phosphate hydrolase	0.0816693	-0.381443	0.391786	-0.203327	-0.178255	0.39527	0.630431	0.00529965		0.7419	0.582337	0.302578	-0.65645	-0.65645	-0.65645	-0.291317	0.107387	-0.214966
TR21296|c0_g1_i3		-0.1019	-0.0362788	0.0763884	-0.260716	-0.0841073	-0.0534881	0.0177254	-0.173469		0.911021	0.831071	0.88912	-0.653825	-0.66172	-0.807871	0.0910804	0.00281796	0.0141506
TR12159|c0_g1_i1		-0.397652	-0.323477	0.335459	-0.0571218	0.159336	-0.0675234	-0.0372223	0.179415		0.555217	0.55973	0.339138	-0.528522	-0.278478	-0.578224	0.215897	-0.152075	0.0761041
TR5204|c3_g1_i1	ubiquitin-conjugating enzyme, partial [Populus x jrtyschensis]	0.0762708	0.0839142	-0.0235386	-0.0303988	0.0762708	0.0504962	0.0543918	0.146082		0.326583	0.394746	0.405461	-0.439489	-0.456019	-0.600652	-0.0786447	0.0116178	0.00290867
TR27912|c0_g1_i1		-0.0889215	-0.164847	0.0923672	0.0102661	0.279919	-0.0184493	-0.00689447	0.106114		0.333493	0.235441	0.309268	-0.445413	-0.545745	-0.560148	0.315198	0.0629076	0.0854441
TR16704|c0_g1_i1		-0.174121	0.0638424	-0.129624	-0.145042	0.212105	0.0464952	0.0676692	-0.0363092		0.287056	0.32272	0.348114	-0.275918	-0.279559	-0.231744	0.203435	-0.150589	-0.128529
TR26673|c1_g2_i5	glycoside hydrolase family 1 [Medicago truncatula]	0.10104	0.0415101	0.161544	0.020374	0.164204	0.0975648	0.0386131	-0.0526608		0.171496	0.201594	0.133308	-0.569	-0.484269	-0.541645	0.20612	0.107966	0.202241
TR26475|c0_g1_i4	UDP-glucosyltransferase family [Medicago truncatula]	-0.285429	-0.0702299	0.191069	0.088331	0.0378976	-0.100114	0.0932298	-0.0254706		0.506677	0.598432	0.537555	-0.741526	-0.824091	-0.665085	0.220471	0.254544	0.183739
TR28341|c0_g3_i18	mitogen-activated kinase HOG1	0.0175763	0.0249033	0.236607	-0.0970442	0.0531285	0.0609906	0.191088	0.202765		0.272138	0.307417	0.358188	-0.718655	-0.670521	-0.601202	0.14274	0.241018	-0.0211362
TR27892|c0_g1_i17		-0.108701	-0.0330196	0.272088	-0.370615	0.0589967	0.0104068	0.0561413	-0.141924		0.301924	0.269009	0.379926	-0.56134	-0.624076	-0.317804	0.429311	0.291035	0.0886422
TR5073|c0_g3_i5	prolyl 4-hydroxylase alpha [Medicago truncatula]	-0.134297	0.0107588	0.0470978	-0.0641802	-0.0141809	-0.0503168	0.0715603	-0.0947859		0.420468	0.416567	0.441096	-0.600021	-0.598266	-0.639184	0.276761	0.214217	0.296706
TR5759|c3_g1_i1		-0.0213181	0.0475393	0.0534601	0.0980631	0.117034	0.140402	0.0778718	0.137617		0.149644	0.294165	0.165221	-0.298318	-0.367828	-0.382407	-0.0317272	-0.156024	-0.023394
TR5759|c3_g1_i9		0.023351	0.0527224	0.0284579	0.0864132	0.196683	0.210229	0.0151422	0.0274379		0.126974	0.293191	0.171974	-0.355979	-0.370694	-0.316595	-0.00663087	-0.063089	-0.119586
TR26995|c0_g1_i1		0.0365599	0.215266	0.121222	0.181969	-0.122507	0.415072	0.0310004	0.239572		0.222949	0.183401	0.246442	-0.501992	-0.580059	-0.59349	0.141265	-0.162896	-0.073774
TR28936|c0_g7_i1	MAP kinase kinase kinase [Medicago truncatula]	0.413292	-0.111393	0.010598	-0.179386	-0.218592	0.167847	0.410082	0.254863		0.382181	0.164041	0.194955	-0.519069	-0.484013	-0.587991	-0.0446977	0.132451	0.01483
TR12939|c0_g1_i1		0.176757	0.162418	0.0203437	-0.0127205	0.118524	0.0123705	-0.210022	0.0105927		0.431843	0.186238	0.089344	-0.424147	-0.389696	-0.687181	0.187026	0.361055	-0.0327456
TR16527|c0_g1_i1		-0.349836	0.0331642	0.189588	0.142815	0.203569	0.0519391	0.277905	0.266468		0.432867	0.425482	0.393873	-0.876834	-1.01627	-0.420542	0.090329	0.37738	-0.221901
TR29251|c0_g1_i19	calcium-binding EF-hand [Medicago truncatula]	-0.15595	0.157575	0.117254	0.0405839	0.0702739	-0.0275574	0.221818	0.0160027		0.22347	0.0867098	0.0812519	-0.493268	-0.551426	-0.537365	0.301429	0.24234	0.206859
30		0h-1	0h-2	2h-w1	2h-w2	12h-w1	12h-w2	12h-w3	24h-w1		2h-s1	2h-s2	2h-s3	12h-s1	12h-s2	12h-s3	24h-s1	24h-s2	24h-s3
TR29063|c1_g2_i2	CCA tRNA nucleotidyltransferase 2 isoform X3	0.505852	0.498478	0.599181	0.456904	0.71947	0.722087	0.653596	0.52286		-0.0188295	0.0705805	0.0226621	-1.72065	-1.71393	-1.94441	0.231807	0.180242	0.214105
TR36876|c0_g1_i1		0.412765	0.521496	0.386265	0.296971	0.340783	0.397189	0.596621	0.581988		0.448227	-0.0449977	0.0894417	-1.4766	-1.94508	-1.95825	0.571028	0.240965	0.541188
TR6692|c0_g1_i1		0.477321	0.498605	0.718387	0.464359	0.662479	0.685128	0.371931	0.526044		0.382953	0.265863	0.265357	-1.83911	-1.95282	-1.89466	0.191639	0.133168	0.0433533
TR5375|c0_g2_i3	UDP-glucosyltransferase family [Medicago truncatula]	0.586309	0.470238	0.808023	0.492989	0.262699	0.512267	0.782534	0.639687		0.264677	0.172326	-0.0123625	-2.02984	-1.93483	-2.00937	0.304406	0.357277	0.332971
TR28153|c0_g2_i5	senescence-associated , [Medicago truncatula]	0.38521	0.323613	0.443851	0.400051	0.65998	0.556922	0.442114	0.453109		-0.00325317	-0.00171555	0.0788605	-1.58314	-1.64199	-1.61968	0.344873	0.426297	0.334891
TR27939|c1_g1_i22	Pyruvate, phosphate dikinase	0.50607	0.474715	0.596811	0.50949	0.435913	0.601532	0.53932	0.538138		0.380301	0.336573	0.312591	-1.94934	-1.85319	-2.07628	0.210486	0.26268	0.174189
TR3917|c0_g1_i3	[Nematostella vectensis]	0.414522	0.401809	0.309854	0.382217	0.523051	0.372321	0.324684	0.409087		0.250312	0.138348	0.209902	-1.81462	-1.75782	-1.81462	0.575479	0.561665	0.513797
TR28923|c3_g3_i4	calcium-dependent kinase family [Medicago truncatula]	0.326353	0.366274	0.431828	0.319947	0.620711	0.530284	0.458405	0.503126		0.342913	0.420624	0.341956	-2.10707	-2.11126	-2.17016	0.60499	0.551813	0.569266
TR3917|c0_g1_i1	haloacid dehalogenase-like hydrolase family [Medicago truncatula]	0.291526	0.353001	0.388467	0.326428	0.471763	0.486801	0.35471	0.414915		0.154629	0.175276	0.100664	-1.67846	-1.69392	-1.70954	0.455293	0.560022	0.548422
TR28153|c0_g2_i1	senescence-associated , [Medicago truncatula]	0.347607	0.339158	0.415998	0.398989	0.661834	0.532775	0.428833	0.42531		-0.0202769	0.0436391	0.110165	-1.60158	-1.59479	-1.56793	0.326093	0.415998	0.338172
TR22927|c0_g1_i3	[Nematostella vectensis]	0.3805	0.312366	0.437531	0.273398	0.292618	0.427565	0.604221	0.464652		0.190246	0.18695	0.202197	-1.88933	-1.83298	-1.96158	0.687157	0.661341	0.563151
TR28923|c3_g3_i1	calcium-dependent kinase family [Medicago truncatula]	0.329807	0.333506	0.472776	0.354737	0.602039	0.526491	0.464277	0.45537		0.336225	0.373202	0.307808	-2.12709	-2.04493	-2.1346	0.658231	0.540708	0.551447
TR8622|c0_g1_i1	transmembrane , [Medicago truncatula]	0.460444	0.371359	0.584046	0.276712	0.397158	0.518888	0.49689	0.494279		0.260675	0.44065	0.362798	-2.13015	-1.99418	-2.02981	0.539038	0.547624	0.403572
TR27945|c0_g1_i5	two-pore potassium channel 1 isoform X1 [Ricinus communis]	0.388721	0.377839	0.461211	0.334273	0.595206	0.482895	0.410497	0.479748		0.213268	0.282143	0.116208	-1.94982	-1.93683	-1.95244	0.498528	0.645331	0.553215
TR28923|c3_g3_i6	myb transcription factor [Medicago truncatula]	0.318761	0.372775	0.529103	0.293174	0.659523	0.526458	0.481212	0.451662		0.377273	0.335392	0.260024	-2.16699	-2.13117	-2.15495	0.665193	0.567606	0.614956
TR25275|c0_g1_i2	cytochrome P450 family 72 [Medicago truncatula]	0.44731	0.468038	0.469997	0.427432	0.374191	0.480583	0.513242	0.528762		0.27253	0.378815	0.350541	-2.02303	-1.86091	-1.92564	0.30126	0.441333	0.355544
TR29941|c3_g2_i10	poly [Blackberry Virus F]	0.270091	0.444058	0.454669	0.109141	0.902599	0.751629	0.549293	0.536738		-0.0686244	0.0776501	0.0750734	-1.94379	-1.94623	-1.79339	0.560328	0.410998	0.609768
TR25782|c1_g1_i2	sugar porter (SP) family MFS transporter [Medicago truncatula]	0.475155	0.431275	0.372988	0.396451	0.567154	0.381004	0.479214	0.514619		0.0637497	0.319653	0.378032	-1.91647	-1.77641	-1.88867	0.251335	0.515244	0.43568
TR27939|c1_g1_i23	pyruvate, phosphate dikinase	0.356349	0.424717	0.555114	0.503438	0.440953	0.511492	0.556894	0.58246		0.295815	0.377403	0.368056	-1.91561	-1.8317	-1.86945	0.231236	0.106136	0.306699
TR3917|c0_g1_i8	haloacid dehalogenase-like hydrolase family [Medicago truncatula]	0.406264	0.279043	0.327155	0.365546	0.548044	0.45327	0.330656	0.401944		0.0829248	0.133107	0.064541	-1.65473	-1.69973	-1.68411	0.404936	0.596834	0.644308
TR5375|c0_g2_i5	UDP-glucosyltransferase family [Medicago truncatula]	0.500817	0.446541	0.765614	0.36528	0.255601	0.478371	0.702136	0.699874		0.207511	0.240786	0.106236	-2.04949	-1.84318	-2.02363	0.429871	0.365483	0.352172
TR27779|c1_g3_i4	cinnamyl-alcohol dehydrogenase [Medicago truncatula]	0.500373	0.438567	0.487909	0.457069	0.476125	0.499131	0.551127	0.570171		0.403494	0.592173	0.506256	-2.01022	-2.09299	-1.92275	0.13614	0.179801	0.227626
TR28923|c3_g3_i16	calcium-dependent kinase family [Medicago truncatula]	0.320743	0.343111	0.461371	0.307034	0.65276	0.528143	0.43348	0.45634		0.369158	0.38872	0.331185	-2.13819	-2.07648	-2.12305	0.597684	0.5278	0.620192
TR27945|c0_g1_i7	two-pore potassium channel 1 isoform X1 [Ricinus communis]	0.319692	0.293082	0.470763	0.335321	0.526747	0.371227	0.433099	0.543948		0.316226	0.186125	0.299038	-1.95946	-1.98819	-1.84638	0.454845	0.541438	0.702479
TR28153|c0_g2_i2	senescence-associated , [Medicago truncatula]	0.358432	0.345292	0.436892	0.386551	0.574317	0.567171	0.447048	0.474577		0.0486015	0.0695873	0.103274	-1.58149	-1.69581	-1.70754	0.353705	0.444009	0.375385
TR25782|c1_g1_i7	sugar porter (SP) family MFS transporter [Medicago truncatula]	0.579197	0.409843	0.495133	0.531936	0.589168	0.422363	0.426459	0.389513		0.312657	0.355897	0.228851	-2.2835	-2.04257	-1.99098	0.57049	0.5583	0.447245
TR28153|c0_g2_i4	senescence-associated , [Medicago truncatula]	0.380149	0.343987	0.573836	0.408318	0.682888	0.609397	0.40876	0.368157		0.221006	0.169984	0.114385	-1.92732	-1.73203	-1.76878	0.288586	0.443191	0.415481
TR3941|c2_g1_i2	myb transcription factor [Medicago truncatula]	0.524338	0.432662	0.411557	0.4168	0.658115	0.658325	0.550242	0.464355		0.234266	0.265323	0.247778	-1.98558	-2.00148	-2.01621	0.490638	0.325766	0.323109
TR3941|c2_g1_i7	myb transcription factor [Medicago truncatula]	0.321423	0.372597	0.426676	0.246214	0.60288	0.611812	0.49976	0.450554		0.343908	0.268367	0.337811	-1.88381	-1.88516	-1.83051	0.505212	0.318182	0.294089
TR28289|c7_g2_i2	signal transduction histidine kinase [Methylobacterium extorquens]	0.503373	0.408288	0.511767	0.410457	0.581589	0.660447	0.599473	0.513785		0.0439898	0.0453639	0.0202924	-1.86843	-1.79726	-1.78052	0.384389	0.375007	0.387993
TR27939|c1_g1_i18	Pyruvate, phosphate dikinase	0.476366	0.504586	0.464532	0.530615	0.45543	0.560232	0.509411	0.572311		0.300186	0.386866	0.397541	-1.90193	-1.98919	-1.97975	0.234052	0.189	0.289738
TR29063|c1_g2_i1	CCA tRNA nucleotidyltransferase 2 isoform X3	0.477959	0.538307	0.575928	0.476832	0.689785	0.638881	0.584472	0.516539		0.1103	0.0929644	0.134797	-1.83771	-1.71712	-1.90158	0.208991	0.237594	0.173067
TR25782|c1_g1_i4	sugar porter (SP) family MFS transporter [Medicago truncatula]	0.582295	0.596567	0.554515	0.341926	0.535245	0.455198	0.535515	0.437575		0.42163	0.242787	0.262777	-2.20653	-2.33165	-2.03271	0.608781	0.527139	0.468946
TR22283|c0_g1_i1	Retrovirus-related Pol poly from transposon 297	0.312076	0.282243	0.60403	0.30359	0.612047	0.664654	0.518919	0.555407		0.12384	0.0668551	0.0416672	-1.66854	-1.75129	-1.71917	0.352598	0.383822	0.317247
TR618|c0_g1_i7	MATE efflux family [Medicago truncatula]	0.300723	0.327667	0.591848	0.510688	0.61444	0.265129	0.2993	0.404724		0.495368	0.340999	0.273941	-1.99157	-2.15767	-2.08554	0.577996	0.638634	0.593319
TR23531|c3_g3_i1	RNA-directed DNA polymerase homolog	-0.0161831	0.40982	0.619417	0.226616	0.958119	0.662113	0.550749	0.483001		0.285951	0.205478	0.168344	-1.73096	-2.04097	-1.90963	0.666425	0.196891	0.264828
TR3941|c2_g1_i4	myb transcription factor [Medicago truncatula]	0.334711	0.426616	0.478064	0.251707	0.604752	0.438872	0.379232	0.497142		0.414783	0.393504	0.351361	-1.94703	-1.92014	-1.89374	0.465882	0.319842	0.404449
TR25782|c1_g1_i5	sugar porter (SP) family MFS transporter [Medicago truncatula]	0.49439	0.496286	0.520817	0.518371	0.548597	0.633068	0.502546	0.468195		0.312055	0.354597	0.290099	-2.34037	-2.22034	-2.17817	0.540353	0.61541	0.444095
TR45744|c0_g1_i1		0.0725053	0.153172	0.650082	0.0830075	0.476193	0.468978	0.407229	0.385771		0.357864	0.360651	0.382483	-1.54896	-1.66662	-1.91227	0.459388	0.542255	0.328268
TR28596|c2_g3_i1		0.487728	0.475456	0.327637	0.47126	0.402402	0.526312	0.366966	0.431409		0.0878452	0.0535831	-0.0366893	-1.46302	-1.39205	-1.73003	0.147538	0.442799	0.400846
TR25275|c0_g1_i1	cytochrome P450 family 72 [Medicago truncatula]	0.464571	0.508145	0.51508	0.452924	0.387611	0.476801	0.548404	0.532109		0.421399	0.334837	0.320205	-2.24603	-2.03774	-2.09157	0.466049	0.519137	0.428063
TR3917|c0_g1_i13	haloacid dehalogenase-like hydrolase family [Medicago truncatula]	0.297515	0.336369	0.43275	0.260282	0.515212	0.431554	0.442577	0.378865		0.179246	0.19166	0.208862	-1.77932	-1.75189	-1.79463	0.564864	0.499035	0.587052
TR3941|c2_g1_i8	myb transcription factor [Medicago truncatula]	0.356226	0.504552	0.437744	0.474315	0.534895	0.583231	0.532714	0.585337		0.252554	0.224903	0.240429	-1.93694	-1.93828	-1.95315	0.404998	0.341073	0.355403
TR5550|c2_g1_i21	UBA TS-N domain-containing	0.417268	0.458434	0.522287	0.335824	0.509766	0.636345	0.551594	0.423261		0.215054	0.147963	0.0811295	-1.64349	-1.78222	-1.84918	0.369418	0.279164	0.327377
TR24532|c0_g1_i2	DASS family divalent anion:sodium (Na+) symporter	0.584674	0.49813	0.423673	0.472019	0.446176	0.624287	0.544923	0.469072		0.45648	0.536079	0.432928	-2.17106	-1.99716	-1.98499	0.20057	0.260259	0.203942
TR16868|c0_g1_i1	DA1 [Ricinus communis]	0.470605	0.508267	0.574695	0.411648	0.943162	0.732626	0.736045	0.680346		-0.0789186	0.191366	0.146395	-1.8445	-1.97754	-2.03423	0.294243	0.160034	0.0857558
TR28289|c7_g2_i5	signal transduction histidine kinase [Methylobacterium extorquens]	0.516073	0.429404	0.553074	0.429745	0.545354	0.621711	0.570957	0.528338		0.0721632	0.0773279	0.0251175	-1.807	-1.87966	-1.87474	0.40142	0.409192	0.381516
TR28334|c0_g1_i7	glutamate receptor	0.224412	0.312723	0.399976	0.170811	0.453835	0.409353	0.401543	0.335622		0.220105	0.258907	0.229211	-1.86831	-1.81742	-1.84158	0.682072	0.667818	0.760927
TR618|c0_g1_i1	MATE efflux family [Medicago truncatula]	0.361189	0.332001	0.515245	0.445443	0.537921	0.4863	0.336413	0.414668		0.415654	0.379496	0.274469	-2.1177	-2.05795	-2.05669	0.556607	0.578646	0.598285
TR27939|c1_g1_i19	Pyruvate, phosphate dikinase	0.429311	0.35454	0.448347	0.402848	0.499436	0.609453	0.504231	0.625387		0.333139	0.357723	0.302083	-1.82417	-1.85209	-1.80388	0.232409	0.211743	0.1695
TR25782|c1_g1_i6	sugar porter (SP) family MFS transporter [Medicago truncatula]	0.47168	0.483415	0.52959	0.450033	0.586704	0.616318	0.479112	0.481007		0.202534	0.247959	0.185309	-2.09949	-2.06288	-2.01451	0.428234	0.4829	0.532084
TR28289|c7_g2_i4	signal transduction histidine kinase [Methylobacterium extorquens]	0.452024	0.405276	0.538566	0.375334	0.542331	0.623922	0.598895	0.500772		-0.00228533	0.089374	0.0852143	-1.75377	-1.72936	-1.84712	0.361455	0.385261	0.374112
TR29600|c1_g1_i2	NADP-dependent glyceraldehyde-3-phosphate dehydrogenase [Medicago truncatula]	0.382924	0.417246	0.382924	0.258882	0.714746	0.24404	0.465851	0.547241		0.549876	0.737369	0.200676	-1.87787	-1.82172	-2.03027	0.3441	0.248374	0.235607
TR27939|c1_g1_i8	Pyruvate, phosphate dikinase	0.406655	0.410805	0.544486	0.376134	0.445202	0.53767	0.495307	0.518568		0.424553	0.235032	0.26101	-1.71076	-1.77719	-1.79238	0.221865	0.212703	0.190345
TR22283|c0_g1_i2	Retrovirus-related Pol poly from transposon 297	0.286114	0.304235	0.620732	0.299679	0.540936	0.556934	0.602504	0.468357		0.0573736	0.0946753	0.00934795	-1.54866	-1.57283	-1.84733	0.424734	0.352146	0.351046
TR27945|c0_g1_i1	two-pore potassium channel 1 isoform X1 [Ricinus communis]	0.297686	0.234912	0.473913	0.243879	0.52139	0.390778	0.421925	0.478225		0.218328	0.199094	0.168968	-1.79416	-1.7844	-1.79784	0.515726	0.641606	0.569972
TR27939|c1_g1_i4	Pyruvate, phosphate dikinase	0.476468	0.343844	0.412043	0.473221	0.479938	0.412043	0.531019	0.444378		0.316671	0.396456	0.454527	-1.84964	-1.78157	-1.81861	0.260739	0.252376	0.196095
TR3917|c0_g1_i19	haloacid dehalogenase-like hydrolase family [Medicago truncatula]	0.329191	0.327584	0.391421	0.326297	0.515721	0.508932	0.457556	0.403673		0.236338	0.141127	0.152425	-1.80818	-1.79412	-1.79412	0.516849	0.604113	0.485203
TR24532|c0_g1_i1	DASS family divalent anion:sodium (Na+) symporter	0.498664	0.447201	0.339182	0.473789	0.50017	0.635171	0.509991	0.476992		0.428336	0.590231	0.538525	-2.09206	-2.11704	-2.01259	0.25798	0.269909	0.255549
TR21436|c0_g1_i2		0.388748	0.379214	0.530553	0.43856	0.5266	0.544837	0.596263	0.413869		0.384386	0.462459	0.403847	-2.05297	-1.91235	-1.80762	0.204732	0.346971	0.151898
TR27779|c0_g1_i4	dihydroflavonol 4-reductase [Medicago truncatula]	0.557423	0.501708	0.425581	0.428329	0.602788	0.655353	0.629872	0.589704		0.331802	0.539588	0.3423	-1.98633	-1.94055	-2.17959	0.0850832	0.235938	0.181008
TR27939|c1_g1_i24	Pyruvate, phosphate dikinase	0.437271	0.44361	0.536588	0.363419	0.390891	0.564429	0.555136	0.567871		0.434681	0.331623	0.275353	-1.94152	-1.84566	-1.90766	0.306083	0.184646	0.303246
TR27939|c1_g1_i16	pyruvate, phosphate dikinase	0.444519	0.422455	0.52108	0.389229	0.395421	0.554665	0.498008	0.534234		0.348321	0.369968	0.339249	-1.77837	-1.80534	-1.83282	0.269609	0.127435	0.202334
TR3917|c0_g1_i10	[Nematostella vectensis]	0.353983	0.38358	0.435146	0.310708	0.607711	0.421649	0.404599	0.346563		0.119152	0.169478	0.27925	-1.88538	-1.88678	-1.87286	0.583169	0.616376	0.613658
TR24426|c3_g1_i1		0.285608	0.484345	0.61963	0.306489	1.05688	0.51587	0.582743	0.62903		0.0837365	0.0767776	0.183497	-2.04421	-2.05066	-1.99806	0.677926	0.190546	0.399847
TR27939|c1_g1_i3	pyruvate, phosphate dikinase	0.472093	0.458018	0.536244	0.403489	0.419315	0.490188	0.576538	0.503954		0.394895	0.297609	0.293387	-1.85451	-1.84634	-1.81182	0.270214	0.137563	0.259163
TR20851|c0_g1_i1	PREDICTED: LOW QUALITY PROTEIN: uncharacterized protein YwkD	0.403296	0.393283	0.598963	0.416458	0.762606	0.559603	0.584239	0.594272		0.0233369	0.151692	0.0460443	-1.69103	-1.65629	-1.77435	0.205546	0.180873	0.201463
TR3917|c0_g1_i17	[Nematostella vectensis]	0.373997	0.358551	0.348963	0.339311	0.510345	0.435878	0.416214	0.412767		0.184851	0.275896	0.219135	-1.86833	-1.88379	-1.88379	0.628735	0.528509	0.602749
TR3917|c0_g1_i4	haloacid dehalogenase-like hydrolase family [Medicago truncatula]	0.316958	0.405963	0.355481	0.345049	0.581517	0.446677	0.376706	0.401656		0.213933	0.192481	0.221122	-1.9091	-1.88084	-1.88084	0.622568	0.619851	0.570813
TR47670|c0_g2_i1	NADP-dependent glyceraldehyde-3-phosphate dehydrogenase [Medicago truncatula]	0.185039	0.281216	0.461473	0.158578	0.597437	0.67995	0.474601	0.480261		0.316035	0.469661	0.416744	-1.90288	-1.80146	-1.68452	0.365275	0.292449	0.210135
TR25275|c0_g1_i4	cytochrome P450 family 72 [Medicago truncatula]	0.491319	0.465586	0.471959	0.476927	0.385955	0.463363	0.548411	0.468638		0.301204	0.425178	0.342162	-2.05409	-2.04615	-1.97886	0.382283	0.482838	0.373282
TR26992|c0_g1_i15	phosphoglycerate mutase	0.499127	0.320721	0.50983	0.421899	0.59434	0.608674	0.507523	0.466534		0.0485239	-0.00359087	0.154447	-1.69746	-1.5532	-1.72704	0.202668	0.319735	0.327277
TR29063|c1_g2_i5	CCA tRNA nucleotidyltransferase 2 isoform X3	0.413916	0.4707	0.565634	0.368037	0.677259	0.700429	0.553494	0.55029		0.154771	0.170954	0.123701	-1.73484	-1.71268	-1.79566	0.142869	0.187153	0.163984
TR618|c0_g1_i6	MATE efflux family [Medicago truncatula]	0.436169	0.339052	0.522957	0.405149	0.579776	0.415791	0.337699	0.421083		0.44273	0.327281	0.279023	-2.08449	-2.10152	-2.10348	0.628403	0.62145	0.532925
TR25275|c0_g1_i3	cytochrome P450 family 72 [Medicago truncatula]	0.468108	0.507209	0.44596	0.446963	0.395692	0.489434	0.476234	0.426266		0.418875	0.306938	0.318627	-1.85246	-2.01278	-2.16073	0.449717	0.424612	0.451342
TR27939|c1_g1_i21	Pyruvate, phosphate dikinase	0.407844	0.402719	0.515543	0.391429	0.502141	0.430085	0.567501	0.554356		0.41198	0.377813	0.327444	-1.83285	-1.81228	-1.96289	0.248025	0.242571	0.228571
TR618|c0_g1_i8	MATE efflux family [Medicago truncatula]	0.427314	0.380231	0.551881	0.432939	0.56784	0.470004	0.377195	0.408522		0.478586	0.379017	0.322434	-2.22858	-2.13719	-2.31316	0.688997	0.625065	0.568905
TR25486|c0_g1_i1		0.306042	0.247758	0.375566	0.360026	0.688765	0.499921	0.399724	0.424459		-0.02061	0.153706	0.110952	-1.5541	-1.73454	-1.63845	0.470334	0.451011	0.459437
TR27939|c1_g1_i1	pyruvate, phosphate dikinase	0.482987	0.375911	0.538344	0.37563	0.38824	0.521908	0.448082	0.482203		0.345484	0.365462	0.359498	-1.77057	-1.70958	-1.85391	0.1938	0.194438	0.262075
TR25782|c1_g1_i9	sugar porter (SP) family MFS transporter [Medicago truncatula]	0.577702	0.530612	0.58658	0.490046	0.55625	0.487575	0.583112	0.505053		0.369394	0.298184	0.310351	-2.37595	-2.42372	-2.05222	0.53965	0.537927	0.479447
TR24408|c0_g1_i3	DOF-type zinc finger DNA-binding family [Medicago truncatula]	0.238239	0.254506	0.506392	0.296109	0.325982	0.386282	0.453991	0.394861		0.178627	0.113732	0.0978178	-1.80308	-1.72496	-1.7814	0.714318	0.687748	0.66084
TR30013|c4_g1_i2	Transposon Ty3-I Gag-Pol poly	0.222535	0.219836	0.57264	0.254982	0.930029	0.828545	0.611949	0.738524		0.110407	0.0762396	0.0940387	-1.76204	-1.78807	-1.94986	0.465237	0.12995	0.245059
TR618|c0_g1_i3	MATE efflux family [Medicago truncatula]	0.188404	0.327637	0.578505	0.334391	0.559365	0.282396	0.277239	0.243644		0.443799	0.352015	0.112678	-1.66632	-1.67557	-1.82045	0.518276	0.447902	0.496096
TR27779|c1_g3_i2	cinnamyl-alcohol dehydrogenase [Medicago truncatula]	0.443835	0.390672	0.487226	0.382023	0.62247	0.566315	0.454105	0.493343		0.378026	0.49254	0.48432	-2.04329	-1.83293	-1.7722	0.0548799	0.122073	0.276588
TR28289|c7_g1_i4	Serine Threonine kinase family [Medicago truncatula]	0.419772	0.481487	0.525148	0.306466	0.587191	0.646035	0.573108	0.616172		0.0299442	0.100651	0.0960315	-1.72401	-1.80087	-1.90216	0.443164	0.28748	0.314389
TR29445|c2_g4_i2	SRSF kinase 2 isoform X2	0.41038	0.347573	0.457579	0.360048	0.642158	0.624343	0.416308	0.487559		0.337756	0.408208	0.292607	-2.01624	-1.98225	-1.89779	0.415967	0.364064	0.331736
TR5550|c2_g1_i5	J domain-containing required for chloroplast accumulation response 1	0.412815	0.543596	0.578087	0.48278	0.462334	0.527428	0.535535	0.521532		0.217272	0.231524	0.159775	-1.80007	-1.96003	-1.89322	0.206221	0.482338	0.292088
TR26588|c5_g1_i1		0.185609	0.425467	0.619888	0.413738	1.01004	0.786501	0.436716	0.582485		0.166166	0.084677	0.140777	-1.94597	-2.01616	-1.8829	0.60604	0.0367958	0.350134
TR28153|c0_g2_i8	senescence-associated , [Medicago truncatula]	0.388894	0.32859	0.425997	0.409713	0.729003	0.575639	0.44707	0.483674		-0.0418638	-0.0577917	0.0586093	-1.56456	-1.55283	-1.62669	0.280802	0.406614	0.309129
TR618|c0_g1_i4	MATE efflux family [Medicago truncatula]	0.312178	0.244497	0.635106	0.28384	0.67122	0.317933	0.291465	0.358144		0.394908	0.272426	0.0558174	-1.79016	-1.83288	-1.87253	0.640933	0.604513	0.412585
TR28153|c0_g2_i9	senescence-associated , [Medicago truncatula]	0.400119	0.346525	0.34987	0.325511	0.500986	0.577264	0.448557	0.420693		0.0704775	0.0970518	0.050853	-1.61522	-1.53001	-1.52246	0.245453	0.442546	0.391782
TR25782|c1_g1_i1	sugar porter (SP) family MFS transporter [Medicago truncatula]	0.491214	0.515223	0.536089	0.537221	0.591496	0.519813	0.490045	0.468836		0.250479	0.21594	0.207429	-2.1785	-2.02544	-1.98958	0.401496	0.532848	0.435385
TR618|c0_g1_i5	MATE efflux family [Medicago truncatula]	0.405899	0.410163	0.594115	0.450097	0.596094	0.451738	0.329708	0.415216		0.416736	0.313391	0.30995	-2.24282	-2.0706	-2.20393	0.642518	0.650565	0.531161
TR25782|c1_g1_i8	sugar porter (SP) family MFS transporter [Medicago truncatula]	0.443932	0.444107	0.515064	0.468436	0.653522	0.539547	0.506194	0.457886		0.199669	0.218234	0.246446	-1.99592	-2.08415	-2.11894	0.502664	0.499632	0.503673
TR25782|c1_g1_i3	sugar porter (SP) family MFS transporter [Medicago truncatula]	0.584122	0.52016	0.557337	0.548625	0.609609	0.608122	0.525469	0.457891		0.183678	0.222357	0.21314	-2.16647	-2.14443	-2.18698	0.456239	0.504843	0.506295
[truncated: 3,268 more rows]
