# Supplementary material for: Transcriptomic analysis of salt stress responsive genes in Rhazya stricta
Source: PLoS One. 2017 May 16;12(5):e0177589. doi: 10.1371/journal.pone.0177589 (PMC5433744; doi:10.1371/journal.pone.0177589)
Supplement: S3 Table — (XLSX) [file pone.0177589.s012.xlsx]

## Sheet: Sheet1
Table S3. Primer sequences along with the annealing temperature and expected amplicon sizes (bp) to be utilized in in validating RNA-Seq dataset of R. stricta via semi-quantitative RT-PCR.
			Primer sequence
ID	Gene description	Gene	Forward	Reverse	Anneal Temp (oC)	Amplicon Size (bp)
TR44310|c0_g1_i1	pentatricopeptide repeat-containing At4g21065-like	At4g21065-1	TAAGAGTAAGCCATGACTCCCCTCCC	ACTCAATAATAGTCCGCCGAGTGACG	55	370
TR21154|c1_g1_i3	pentatricopeptide repeat-containing At1g05670, mitochondrial	At1g05670	ACCATTCTCTCCGACCAACCAAACC	TGGAATTGCCGTCCAAACCTCAAAG	56	395
TR20965|c0_g1_i2	pentatricopeptide repeat-containing At3g22470, mitochondrial-like	At3g22470-1	TTTTGAATTCTGGCCCACTGCTTCTTC	GCACCTACATGGACTGCCGTAAAACTG	55.5	398
TR4308|c0_g1_i1	pentatricopeptide repeat-containing At4g21065-like	At4g21065-2	TGCATCCTCAAACTCACCCAATTCAAC	TCCCAATTCGTTCATTTGGAACACCC	55	376
TR14631|c0_g1_i1	pentatricopeptide repeat-containing At4g21065-like	At4g21065-3	GGGAGTTTGAAGGATGCGGTTTCTG	ATTATAAGCATCAACCAAGCGGCCTG	55	330
TR17888|c0_g1_i1	pentatricopeptide repeat-containing At4g21065-like	At4g21065-4	AGAGACCAGGTGTCTTGGAATTCGATG	GAAATCAGATCACGCTCTGCAAAGACC	55.5	323
TR19932|c0_g1_i1	pentatricopeptide repeat-containing At3g22470, mitochondrial-like	At3g22470-2	TCCCCAATCCGATTTCTTTACGGTCTC	GCACTAGCGGGCTCAAATGCAAAAC	55.5	396
TR12383|c0_g1_i1	pentatricopeptide repeat-containing At4g21065-like	At4g21065-5	TGCCTTCTTCCAAGGCGTTCATTTTC	AGCTCTACTAGCCCAAAAAAGGACTGC	55.5	397
TR16390|c0_g1_i2	pentatricopeptide repeat-containing At1g10910, chloroplastic	At1g10910	ACTGATGATGGTGAGGTGGAAGCG	TGGCAATCAAATCAAGGCGAGAAGC	55.6	331
TR44040|c0_g1_i1	pentatricopeptide repeat-containing At4g21065-like	At4g21065-6	CACAATCCCAAAATGGAGAGAGCACG	ATCCCATTCCTACCCCTACCCCTTAC	55.5	301
	Rhaz_Actin	Actin	TGGCCGTACATCCAGACTGTTGAG	CAGCAAATCCAGCCTTCACCATTCC	55.5	301
