# Supplementary material for: Transcriptomic analysis of salt stress responsive genes in Rhazya stricta
Source: PLoS One. 2017 May 16;12(5):e0177589. doi: 10.1371/journal.pone.0177589 (PMC5433744; doi:10.1371/journal.pone.0177589)
Supplement: S5 Table — Description of 25 selected PPR genes (A) and four PPR-edited (B) genes under water (w) treatment and salt (s) stress for 0, 2, 12 and 24 h in R. stricta. All PPR genes were upregulated except for PCMP-H87, OPT80 and At1g22960 that were downregulated. This data was extracted from S1 and S2 Tables. 0h1,2 (control), 2h-w1,2 (water treated for 2 h), 12h-w1,2,3 (water treated for 12 h), 24h-w1 (water treated for 24 h), 2h-s1,2,3 (salt stressed for 2 h), 12h-s1,2,3 (salt stressed for 12 h), 24h-s1,2,3 (salt stressed for 24 h). (XLSX) [file pone.0177589.s014.xlsx]

## Sheet: Sheet1
Table S5. Description of 25 selected PPR genes (A) and four PPR-edited (B) genes under water (w) treatment and salt (s) stress for 0, 2, 12 and 24 h in R. stricta. This data was extracted from Tables S1 and S2. 0h1,2 (control), 2h-w1,2 (water treated for 2 h), 12h-w1,2,3 (water treated for 12 h), 24h-w1 (water treated for 24 h), 2h-s1,2,3 (salt stressed for 2 h), 12h-s1,2,3 (salt stressed for 12 …
A. PPR genes			Control		water treatment							salt stress
ID	Locus	Gene	0h1	0h2	2h-w1	2h-w2	12h-w1	12h-w2	12h-w3	24h-w1		2h-s1	2h-s2	2h-s3	12h-s1	12h-s2	12h-s3	24h-s1	24h-s2	24h-s3
TR28573|c0_g1_i1	pentatricopeptide repeat-containing At4g21065-like	PCMP-H28	-0.290775	-0.351148	-0.305832	-0.349505	-0.319439	-0.255728	-0.35444	-0.299473		-0.65267	-0.713718	-0.566161	1.67432	1.84977	1.79139	-0.469299	-0.136173	-0.251119
TR24741|c0_g1_i1	pentatricopeptide repeat-containing At4g13650-like	PCMP-H42	-0.0233479	-0.175515	-0.0719686	-0.2155	-0.126514	-0.187064	-0.0997631	-0.16243		-0.38184	-0.591649	-0.445137	1.69207	1.72721	1.64911	-0.852054	-0.899214	-0.836382
TR27166|c0_g1_i2	pentatricopeptide repeat-containing At3g22470, mitochondrial	At3g22470	-0.580119	-0.275113	-0.364773	-0.562766	0.185447	-0.188684	-0.0829502	-0.209401		-0.432885	-0.687156	-0.33144	1.65604	1.54921	1.68086	-0.526122	-0.34621	-0.483938
TR23751|c0_g2_i1	pentatricopeptide repeat-containing At4g22760-like	PCMP-E6	-0.240693	-0.192288	-0.221883	-0.254644	-0.175301	-0.186198	-0.188631	-0.126673		-0.294704	-0.229377	-0.193509	0.698071	0.911878	0.826507	-0.0112852	-0.151375	0.0301043
TR28707|c0_g2_i12	pentatricopeptide repeat-containing At5g55840 isoform X1 [Ricinus communis]	At5g55840	-0.117724	-0.189389	-0.0322949	-0.203286	-0.0771736	-0.156065	-0.144288	-0.0494515		-0.35791	-0.279447	-0.312957	0.946227	0.953683	0.707614	-0.272105	-0.112798	-0.302635
TR26283|c0_g1_i1	pentatricopeptide repeat-containing At5g47460-like	PCMP-E103	-0.220269	-0.361021	-0.207349	0.0211549	-0.129121	-0.127092	-0.17136	-0.0578136		-0.310641	-0.298031	-0.396019	0.934921	0.761228	0.848368	-0.293473	0.0652994	-0.0587803
TR24325|c0_g1_i2	pentatricopeptide repeat-containing At1g05670, mitochondrial	AT1G05670	-0.319127	-0.34483	-0.288614	-0.282065	-0.263885	-0.289927	-0.239573	-0.200765		-0.159368	-0.170211	-0.184796	0.931339	0.949817	0.829184	0.00815418	-0.00364926	0.0283172
TR21349|c0_g1_i1	pentatricopeptide repeat-containing At1g10910, chloroplastic	At1g10910	-0.541914	-0.4322	-0.378285	-0.486453	-0.239449	-0.607205	-0.477704	-0.454344		-0.325527	-0.275388	-0.164525	1.55464	1.74007	1.75035	-0.258056	-0.127104	-0.276905
TR29265|c1_g1_i1	pentatricopeptide repeat-containing At4g30825, chloroplastic	At4g30825	-0.345986	-0.288014	-0.284329	-0.329943	-0.276987	-0.332985	-0.223788	-0.222377		-0.163652	-0.166363	-0.120962	1.30063	1.24664	1.24332	-0.356781	-0.35833	-0.3201
TR28756|c0_g4_i2	pentatricopeptide repeat-containing At3g18110, chloroplastic	EMB1270	-0.498149	-0.474948	0.191265	-0.254114	-0.229381	-0.300588	-0.163475	-0.101383		-0.197051	-0.135442	-0.313527	1.08804	0.698338	1.05906	-0.338656	-0.0911349	0.0611467
TR28707|c0_g2_i6	pentatricopeptide repeat-containing At4g04790, mitochondrial isoform X4 [Ricinus communis]	At4g04790	-0.117961	-0.105796	-0.0616592	-0.0853493	-0.0758266	-0.0406657	-0.0663662	-0.11065		-0.180371	-0.179096	-0.130229	0.507553	0.499613	0.486818	-0.0758266	-0.125309	-0.138879
TR18155|c1_g1_i1	pentatricopeptide repeat-containing At2g20710, mitochondrial	At2g20710	-0.0886588	-0.249993	-0.0331172	-0.199936	-0.262436	-0.082517	-0.195953	0.109975		0.0861817	-0.0874283	0.0508576	0.470637	0.364043	0.223388	-0.150273	-0.0354881	0.080719
TR29719|c1_g4_i9	pentatricopeptide repeat-containing At3g24000, mitochondrial [Ricinus communis]	PCMP-H87	-0.0393049	-0.0265061	0.0153545	-0.0265061	-0.0393049	-0.0536602	-0.0393049	-0.025091		0.00292336	-0.0110158	-0.0110158	-0.862705	-0.716265	-0.646645	0.0331236	0.0043099	-0.00961583
TR17413|c0_g1_i1	pentatricopeptide repeat-containing At5g59200, chloroplastic [Ricinus communis]	OPT80	0.349487	0.246096	0.266188	0.298925	0.364435	0.486243	0.2185	0.228992		0.0690783	0.167592	0.240273	-1.01225	-1.11245	-1.00865	-0.00814037	0.170089	0.0356002
TR19259|c0_g1_i3	pentatricopeptide repeat-containing At1g22960, mitochondrial [Ricinus communis]	At1g22960	0.134173	0.222471	0.334889	0.186863	0.229942	0.194852	0.327035	0.310891		0.364704	0.408302	0.419709	-0.985986	-1.2244	-1.26582	0.197506	-0.0373106	0.182182
TR22524|c0_g1_i8	pentatricopeptide repeat-containing At5g50990	At5g50990	-0.116221	-0.116221	-0.100731	-0.077114	-0.114806	-0.143375	-0.0743607	-0.100731		-0.114806	-0.100731	-0.143375	0.535598	0.557064	0.467325	-0.0993311	-0.143375	-0.114806
TR28185|c0_g1_i17	pentatricopeptide repeat-containing At2g35130	At2g35130	-0.450348	-0.59416	-0.42459	-0.468363	-0.224659	0.00287519	-0.0140979	-0.119897		-0.286725	-0.390392	-0.148191	1.32261	1.68752	1.25231	-0.312214	-0.702106	-0.129575
TR24325|c0_g2_i1	pentatricopeptide repeat-containing At1g13630 isoform X1 [Ricinus communis]	At1g13630	-0.0958687	-0.258672	-0.125978	-0.181548	-0.10209	-0.257283	-0.0434457	-0.216217		-0.0958687	-0.133605	-0.174975	0.634626	0.477459	0.49817	0.215592	0.00482525	-0.145121
TR16668|c0_g2_i1	pentatricopeptide repeat-containing At1g15510 isoform X1 [Ricinus communis]	AtECB2	-0.172042	-0.0149979	-0.172042	-0.172042	-0.103027	-0.172042	-0.172042	-0.103027		-0.100279	-0.172042	0.0308462	0.676757	0.481477	0.32672	-0.100279	0.110102	-0.172042
TR10311|c0_g1_i1	pentatricopeptide repeat-containing At5g19020-like	MEF18	-0.319927	-0.188102	-0.352577	-0.220986	-0.109031	-0.256765	-0.238765	-0.213728		-0.428556	-0.311049	-0.258898	1.0549	1.0197	0.893372	-0.0186288	-0.0386412	-0.0123189
TR19573|c0_g1_i3	Os12g0270200 [Oryza sativa Japonica Group]	ORG1	-0.168356	-0.321806	-0.267554	-0.114917	-0.281567	-0.267554	-0.332376	-0.102426		0.0558949	-0.211604	-0.214045	0.50868	0.667624	0.702989	-0.0546097	0.192108	0.209518
TR28707|c0_g2_i7	pentatricopeptide repeat-containing At3g03580, mitochondrial isoform X4	MEF26	-0.181126	-0.0501302	0.137942	-0.140749	-0.195482	-0.0501302	-0.0466559	-0.0746873		-0.376631	-0.331543	-0.411955	0.97316	0.960268	0.916885	-0.404154	-0.450459	-0.274553
TR14531|c0_g2_i1	pentatricopeptide repeat-containing At2g44880	Ahg11	-0.274769	-0.291488	-0.187357	-0.190655	-0.0995071	-0.257376	-0.171796	-0.064299		-0.303933	-0.394188	-0.333699	0.907064	0.922026	0.889995	-0.0817957	-0.0522514	-0.0159692
TR18862|c0_g2_i1	pentatricopeptide repeat-containing At3g57430, chloroplastic	OTP84	-0.112336	-0.274814	0.118152	-0.307634	-0.280016	-0.238921	-0.602758	-0.30697		-0.464588	-0.602758	-0.659244	1.32863	1.52427	1.40212	-0.00670517	-0.142216	-0.374211
TR22870|c0_g1_i1	pentatricopeptide repeat-containing At4g14050, mitochondrial	MEF35	0.0550016	-0.107802	-0.118964	-0.0694011	-0.120366	-0.161608	-0.161608	-0.118964		-0.118964	-0.06265	-0.161608	0.573047	0.392243	0.439613	-0.0201757	-0.161608	-0.0761838
B. PPR-edited genes			Control		water treatment							salt stress
ID	Locus	Gene	0h1	0h2	2h-w1	2h-w2	12h-w1	12h-w2	12h-w3	24h-w1		2h-s1	2h-s2	2h-s3	12h-s1	12h-s2	12h-s3	24h-s1	24h-s2	24h-s3
TR26981|c0_g1_i1	NADH dehydrogenase subunit 4	nad4	-0.0817998	-0.207419	-0.0740589	-0.14223	-0.082184	-0.0222362	-0.0711668	-0.0759902		-0.450064	-0.304839	-0.438836	0.551814	0.691192	0.391239	-0.0265976	-0.00804175	-0.0577463
TR27163|c3_g5_i7	NADH-plastoquinone oxidoreductase subunit 5 (plastid)	ndhF5	0.0319993	0.0211384	-0.068825	0.0307966	0.0511082	-0.0701149	-0.0714059	-0.0319124		-0.159272	-0.105384	-0.188391	0.587964	0.492025	0.5748	-0.036948	-0.0636771	-0.0765815
TR28638|c1_g4_i11	cytochrome b6 (chloroplast)	petB	-0.128776	-0.184901	-0.0626528	-0.131072	-0.143762	-0.237104	-0.0681404	-0.0216153		-0.170664	0.0316884	0.017251	0.665082	0.486448	0.488693	-0.239578	-0.227247	-0.073649
TR23560|c0_g1_i3	ATP-dependent Clp protease proteolytic subunit	clpP	-0.255923	-0.307657	-0.234769	-0.309511	-0.222485	-0.280421	-0.289544	-0.297498		-0.709369	-0.625151	-0.550688	1.85739	1.88664	1.84365	-0.466369	-0.476404	-0.561883
